# Supplementary material for: The outer membrane phospholipase A is essential for membrane integrity and type III secretion in Shigella flexneri
Source: Open Biol. 2016 Sep 21;6(9):160073. doi: 10.1098/rsob.160073 (PMC5043575; doi:10.1098/rsob.160073)
Supplement: Supplemental table 2 [file rsob160073supp3.xlsx]

## Sheet:  Secretome of WT strain
Accession	Description	ΣCoverage	Σ# Proteins	Σ# Unique Peptides	Σ# Peptides	Σ# PSMs	Score A2	Coverage A2	# Peptides A2	# PSM A2	Score A4	Coverage A4	# Peptides A4	# PSM A4	# AAs	MW [kDa]	calc. pI
Type III related
CP0004	phoN2/apy PhoN2 (Apy), periplasmic phosphatase, apyrase, ATP diphosphohydrolase	16.67	1	3	3	12	119.113	16.67	3	8	8.50989	16.67	3	4	246	27.5558	5.88428
	Sequence	# PSMs	# Proteins	# Protein Groups	Protein Group Accessions	Modifications	MH+ [Da]	q-Value	PEP	A2	IonScore A2	Exp Value A2	A4	XCorr A4	# Missed Cleavages
	KEFEELNTPTNELTP	6	1	1	CP0004		1761.85	0	0.00151	High	36.9	0.000490017	High	3.55655	1
	GYEFGESR	4	1	1	CP0004		944.409	0	0.0007804	High	35.66	0.000271	High	1.51112	0
	LMGASVVAVLHNTPEFTK	2	1	1	CP0004	M2(Oxidation)	1930	0	1.151e-05	High	32.16	0.00167237	High	2.38465	0
CP0010	ospF OspF	12.13	1	2	2	4		0			8.7716	12.13	2	4	239	27.81	7.73779
	Sequence	# PSMs	# Proteins	# Protein Groups	Protein Group Accessions	Modifications	MH+ [Da]	q-Value	PEP	A2	IonScore A2	Exp Value A2	A4	XCorr A4	# Missed Cleavages
	IAPGEYPASDVRPEDWK	3	1	1	CP0010		1929.93	0	2.935e-08				High	3.47077	0
	SEIPQMLSANER	1	1	1	CP0010		1374.67	0.001	0.01591				High	2.46886	0
	Sequence	# PSMs	# Proteins	# Protein Groups	Protein Group Accessions	Modifications	MH+ [Da]	q-Value	PEP	A2	IonScore A2	Exp Value A2	A4	XCorr A4	# Missed Cleavages
	DNEGLPGLFLAAGK	2	1	1	CP0022		1401.74	0	3.564e-05	High	42.09	0.000179225	High	2.35918	0
	IQNISIPTK	6	1	1	CP0022		1013.59	0	0.0007426	High	35.95	0.000457375	High	1.90776	0
CP0031	parA plasmid segregation protein	9.02	1	2	2	17	251.13	9.02	2	8	20.9905	9.02	2	9	399	44.3597	6.03662
	Sequence	# PSMs	# Proteins	# Protein Groups	Protein Group Accessions	Modifications	MH+ [Da]	q-Value	PEP	A2	IonScore A2	Exp Value A2	A4	XCorr A4	# Missed Cleavages
	SGESFDTVISANPVTYVGSGEALK	11	1	1	CP0031		2428.19	0	4.761e-09	High	77.7	2.71719e-08	High	4.26587	0
	TVSSVSVAHALR	6	1	1	CP0031		1226.68	0	1.293e-07	High	52.64	9.80105e-06	High	2.65275	0
	Sequence	# PSMs	# Proteins	# Protein Groups	Protein Group Accessions	Modifications	MH+ [Da]	q-Value	PEP	A2	IonScore A2	Exp Value A2	A4	XCorr A4	# Missed Cleavages
	LPLEVQDK	6	1	1	CP0032		941.529	0	0.0003674	High	31.73	0.000772143	High	2.1283	0
	NISPSIELITADDNLSEDEVK	2	1	1	CP0032		2302.13	0	0.0006224	High	17.68	0.0264443	High	1.27812	0
CP0063	ospC2 hypothetical protein	22.52	3	9	9	95	1134.79	22.52	9	47	107.199	22.52	9	48	484	55.5158	7.07861
	Sequence	# PSMs	# Proteins	# Protein Groups	Protein Group Accessions	Modifications	MH+ [Da]	q-Value	PEP	A2	IonScore A2	Exp Value A2	A4	XCorr A4	# Missed Cleavages
	HQSNANLSNNTLNIK	6	2	1	CP0063		1667.84	0	3.342e-11	High	91.96	8.59674e-10	High	3.68741	0
	NISCVTNSSSSGISEK	21	2	1	CP0063	C4(Carbamidomethyl)	1669.77	0	2.324e-12	High	90.47	9.423e-10	High	5.33403	0
	SLNLSIEAPSGAR	34	3	1	CP0063		1314.7	0	2.409e-05	High	56.8	7.31254e-06	High	3.29562	0
	IPEAVNHINVQNNIDLVDGK	8	2	1	CP0063		2202.15	0	4.077e-08	High	48.07	4.13281e-05	High	3.79705	0
	DISLEDAIK	7	3	1	CP0063		1003.53	0	0.003366	High	29.43	0.00376282	High	2.13543	0
	TDVPIFNTK	10	3	1	CP0063		1034.55	0	0.003667	High	26.99	0.00589959	High	1.59675	0
	MFSQGTSFK	5	3	1	CP0063		1032.48	0.001	0.03485	High	16.58	0.0219786	High	1.30687	0
	NIDPVSLDR	2	3	1	CP0063		1028.53	0.004	0.1058	High	13.91	0.0731598	High	1.26533	0
	HYLSEIIQK	2	3	1	CP0063		1130.62	0.008	0.1791	High	10.78	0.200545	High	1.40959	0
CP0070	sepA extracellular serine protease SepA	41.5	1	38	38	3965	69478.9	41.5	38	1910	6147.81	41.06	37	2055	1364	145.927	6.56592
	Sequence	# PSMs	# Proteins	# Protein Groups	Protein Group Accessions	Modifications	MH+ [Da]	q-Value	PEP	A2	IonScore A2	Exp Value A2	A4	XCorr A4	# Missed Cleavages
	LVTEVAPAEVSDIGAVSGAYQAGGR	469	1	1	CP0070		2417.23	0	1.046e-09	High	138.9	3.28504e-14	High	5.93929	0
	TFTAGTQQIGFSNVTPVISTEK	209	1	1	CP0070		2326.18	0	9.269e-15	High	134.46	9.84765e-14	High	4.83329	0
	LTAQSGIFSTGAVDVK	367	1	1	CP0070		1593.85	0	1.001e-11	High	116.46	3.95401e-12	High	5.00522	0
	DVLALDGSVNLPEGSITK	319	1	1	CP0070		1827.96	0	8.843e-12	High	112.34	1.0502e-11	High	5.27014	0
	LQAADYGAIITNNSEK	204	1	1	CP0070		1707.85	0	4.571e-11	High	112.28	1.33101e-11	High	5.7324	0
	ASSYSPFFSDLNNSSVWQNVGK	21	1	1	CP0070		2434.13	0	1.525e-10	High	111.21	3.78416e-11	High	3.75051	0
	VGDGTVILNQQADADGK	371	1	1	CP0070		1700.85	0	2.435e-10	High	109.62	2.18288e-11	High	5.22197	0
	VGSFVNSSLTLGK	273	1	1	CP0070		1308.71	0	6.989e-10	High	108.99	1.95583e-11	High	4.2697	0
	WVLTGYQTTADAGASK	66	1	1	CP0070		1668.82	0	8.023e-12	High	101.99	1.39131e-10	High	4.73628	0
	NTYTAVGTNNNSGLDIK	117	1	1	CP0070		1781.86	0	1.464e-12	High	100.18	3.21399e-10	High	4.82432	0
	ENASLTLTGMPSAQK	63	1	1	CP0070	M10(Oxidation)	1563.76	0	2.851e-12	High	97.6	3.64938e-10	High	4.61081	0
	GQFTPGTTNISIYDK	208	1	1	CP0070		1641.81	0	1.485e-11	High	95.22	1.14231e-09	High	4.27187	0
	ENASLTLTGMPSAQK	202	1	1	CP0070		1547.77	0	6.451e-12	High	91.05	1.96309e-09	High	4.89328	0
	ASDINVPVNTVSIFGGR	188	1	1	CP0070		1745.91	0	1.019e-10	High	86.11	6.0002e-09	High	4.84611	0
	LGGGMQYVK	90	1	1	CP0070		952.49	0	3.822e-07	High	85.41	4.17223e-09	High	3.49695	0
	LSGSNNSVLVDFLNKPASEMSVTLITAPK	2	1	1	CP0070	M20(Oxidation)	3048.59	0	2.468e-12	High	84.76	6.18261e-09	High	3.23314	0
	APMADFSSATITTGSLPPGDHTLYSPQYVVTAK	2	1	1	CP0070	M3(Oxidation)	3439.67	0	1.696e-11	High	82.76	2.75425e-08	High	4.90272	0
	APMADFSSATITTGSLPPGDHTLYSPQYVVTAK	26	1	1	CP0070		3423.67	0	6.048e-11	High	80.23	1.28036e-08	High	4.70097	0
	TIAYTSGEGVLQWK	47	1	1	CP0070		1552.79	0	1.96e-05	High	75.82	6.28364e-08	High	4.06754	0
	GAPGDLYYDSSTK	182	1	1	CP0070		1373.62	0	4.14e-05	High	73.18	4.797e-08	High	2.67419	0
	SSLQIMER	97	1	1	CP0070		963.491	0	2.805e-05	High	66.89	4.91147e-07	High	2.41151	0
	LDAATFHLSR	8	1	1	CP0070		1130.59	0	0.0004514	High	64.99	1.01426e-06	High	2.31827	0
	VSALNGQTWMGGGIITDK	8	1	1	CP0070		1847.92	0	2.548e-08	High	62.1	1.88061e-06	High	3.97351	0
	STVTLDLQTLK	92	1	1	CP0070		1218.69	0	0.0001004	High	62.02	6.90864e-07	High	2.39602	0
	SGTLIFQGHPVIHAGTTTSSSQSDWETR	7	1	1	CP0070		3000.43	0	5.762e-11	High	60.84	1.68948e-06	High	4.26766	0
	TDSPLFSSLMK	43	1	1	CP0070		1225.61	0	1.182e-05	High	54.14	8.28778e-06	High	2.58823	0
	DFMASGYK	14	1	1	CP0070		918.4	0	0.0005109	High	52.46	5.662e-06	High	2.35714	0
	NMGYLSSDIHAGTTAATINLGDSDADAGK	34	1	1	CP0070		2866.3	0	1.854e-09	High	52.17	6.05299e-06	High	4.91504	0
	HVSGSDTMSFGYAK	5	1	1	CP0070		1486.66	0	9.517e-07	High	52.12	6.4445e-06	High	3.32468	0
	FTGGIEAYDSTVSVTSQNAVFDR	53	1	1	CP0070		2464.15	0	8.12e-09	High	49.66	1.35179e-05	High	4.39117	0
	HVSGSDTMSFGYAK	16	1	1	CP0070	M8(Oxidation)	1502.66	0	4.223e-07	High	41.4	7.2272e-05	High	3.08325	0
	LGGGMQYVK	38	1	1	CP0070	M5(Oxidation)	968.485	0	2.312e-05	High	39.1	0.000270659	High	2.64706	0
	HFATLQVK	12	1	1	CP0070		943.532	0	0.004215	High	38.39	0.000325974	High	1.7496	0
	TDSPLFSSLMK	27	1	1	CP0070	M10(Oxidation)	1241.6	0	0.004181	High	37.85	0.000270697	High	2.05069	0
	GYNAVLR	13	1	1	CP0070		792.435	0	0.006221	High	36.48	0.000483547	High	1.29626	0
	NMGYLSSDIHAGTTAATINLGDSDADAGK	6	1	1	CP0070	M2(Oxidation)	2882.31	0	9.495e-07	High	33.25	0.00047203	High	4.01612	0
	KSTVTLDLQTLK	2	1	1	CP0070		1346.79	0	0.0002651	High	30.7	0.000849122	High	2.19281	1
	SSLQIMER	22	1	1	CP0070	M6(Oxidation)	979.486	0	0.001871	High	30.61	0.00169447	High	1.73214	0
	LGLELEK	2	1	1	CP0070		801.469	0	0.00406	High	28.02	0.00315522	High	1.23763	0
	FTEFYR	19	1	1	CP0070		862.408	0	0.008118	High	24.98	0.0061949	High	1.74664	0
	ADQLNVTDK	11	1	1	CP0070		1003.5	0	0.0001752	High	24.25	0.00939594	High	1.40826	0
	QFTLEK	3	1	1	CP0070		765.412	0.001	0.02898	High	32.73	0.000880003	High	0.944626	0
	GSITGAQSTVNMINALWYSDGK	2	1	1	CP0070	M12(Oxidation)	2329.12	0.001	0.02967	High	10.17	0.187514	High	2.09755	0
	SEAGALK	2	1	1	CP0070		675.366	0.002	0.05444	High	15.45	0.0798285	High	1.05345	0
	TFTAGTQQIGFSNVTPVISTEK	2	1	1	CP0070	N-Term(Acetyl)	2368.18	0.002	0.03551				High	1.93394	0
	AIDTVK	1	1	1	CP0070		646.377	0.007	0.1599	High	21	0.0222412			0
CP0123	virB transcriptional activator VirB	27.18	1	8	8	62	672.836	27.18	8	33	49.943	21.04	6	29	309	35.3862	9.5542
	Sequence	# PSMs	# Proteins	# Protein Groups	Protein Group Accessions	Modifications	MH+ [Da]	q-Value	PEP	A2	IonScore A2	Exp Value A2	A4	XCorr A4	# Missed Cleavages
	VDLCNDLLSIK	1	1	1	CP0123	C4(Carbamidomethyl)	1289.68	0	1.276e-07	High	77.02	5.16385e-08			0
	DQESLTEESLADIIK	18	1	1	CP0123		1690.83	0	3.637e-09	High	76.04	5.72437e-08	High	3.92994	0
	ANESLSSTLPILK	9	1	1	CP0123		1372.77	0	0.004168	High	60.35	3.27513e-06	High	2.51451	0
	IQDLTFVNQK	10	1	1	CP0123		1205.65	0	0.000157	High	55.24	6.88221e-06	High	2.08764	0
	LQQFFPVIGR	6	1	1	CP0123		1204.68	0	6.945e-06	High	46.35	2.31191e-05	High	2.18796	0
	EYISTLDAR	10	1	1	CP0123		1067.54	0	0.002867	High	40.88	0.000122487	High	1.97867	0
	VDSLFISK	7	1	1	CP0123		908.508	0	0.008462	High	13.87	0.0409232	High	1.30583	0
	IEILDGTR	1	1	1	CP0123		916.509	0.003	0.07046	High	17.05	0.0611451			0
CP0125	ipaA hypothetical protein	55.29	1	27	27	538	5582.82	54.19	26	273	444.732	54.19	26	265	633	70.0234	6.59521
	Sequence	# PSMs	# Proteins	# Protein Groups	Protein Group Accessions	Modifications	MH+ [Da]	q-Value	PEP	A2	IonScore A2	Exp Value A2	A4	XCorr A4	# Missed Cleavages
	IDDTSAELLTDDISDLK	22	1	1	CP0125		1863.9	0	3.141e-12	High	98.15	2.44974e-10	High	6.00724	0
	ATSPSSTEYSELK	67	1	1	CP0125		1399.65	0	0.003673	High	86.72	2.1231e-09	High	2.78385	0
	VTNSLSNLISLIGTK	6	1	1	CP0125		1559.9	0	2.147e-08	High	80.95	1.32582e-08	High	3.23135	0
	ISDIHSSQTSLK	32	1	1	CP0125		1315.68	0	5.859e-07	High	65.6	5.09532e-07	High	3.4112	0
	NYVTETNADTIDK	27	1	1	CP0125		1483.69	0	1.112e-08	High	64.62	3.45144e-07	High	3.05748	0
	LSQDSAFGPWSAK	25	1	1	CP0125		1393.67	0	0.0006728	High	64.61	6.22691e-07	High	4.04616	0
	LLNTEVSSFIK	56	1	1	CP0125		1250.7	0	5.644e-07	High	62.71	1.41986e-06	High	2.67925	0
	LSNETVSSLK	66	1	1	CP0125		1077.57	0	2.515e-05	High	61.41	1.77079e-06	High	2.08985	0
	VLQTDFLSR	51	1	1	CP0125		1078.59	0	3.114e-06	High	59.56	2.15792e-06	High	2.84053	0
	DLNTVAVFPELLR	37	1	1	CP0125		1486.82	0	2.627e-07	High	58.22	2.86255e-06	High	2.84344	0
	NNNDITAENNNIYK	8	1	1	CP0125		1636.75	0	1.045e-08	High	57.16	1.91854e-06	High	4.02037	0
	LALLAQQHTSGEALSLGQK	12	1	1	CP0125		1965.07	0	7.11e-07	High	53.61	4.57287e-06	High	4.08549	0
	LDDLVDAQAK	45	1	1	CP0125		1087.56	0	2.187e-05	High	51.96	1.78303e-05	High	2.97921	0
	VLNDILEDIK	9	1	1	CP0125		1171.65	0	2.165e-05	High	51.55	2.51943e-05	High	2.08751	0
	VYDNSYHENPENDAQSPTSQTNDLLSR	4	1	1	CP0125		3094.36	0	7.678e-09	High	47.94	1.60313e-05	High	4.66011	0
	IVAQYSELIIK	12	1	1	CP0125		1276.75	0	2.82e-07	High	46.91	2.24075e-05	High	2.69604	0
	NNILAELK	8	1	1	CP0125		914.53	0	0.0003402	High	46.3	4.57125e-05	High	1.37252	0
	DSHPIQDGLPTPPEDMPDGGPTPGANEK	6	1	1	CP0125		2869.28	0	1.198e-09	High	45.09	3.09008e-05	High	4.63519	0
	ENFATSFNQK	16	1	1	CP0125		1185.55	0	9.859e-05	High	42.05	6.22257e-05	High	2.35562	0
	AFNHTPDNSDGIGSDLLTTSSQER	7	1	1	CP0125		2562.16	0	1.228e-06	High	25.82	0.00261198	High	2.73678	0
	VTSVLPHSISDTVQTFANNSALEK	3	1	1	CP0125		2558.3	0	1.651e-05	High	18.68	0.0304918	High	2.9844	0
	LAFDSLR	8	1	1	CP0125		821.451	0.001	0.01686	High	22.44	0.0108331	High	1.33054	0
	TPASVSEK	3	1	1	CP0125		818.424	0.001	0.01789	High	22.02	0.0147594	High	1.31222	0
	VASQINK	3	1	1	CP0125		759.435	0.001	0.0263	High	21.92	0.02153			0
	DKLSQDSAFGPWSAK	2	1	1	CP0125		1636.79	0.001	0.01661	High	16.73	0.030787	High	2.26296	1
	SANNSLSR	2	1	1	CP0125		848.417	0.003	0.07011	High	15.66	0.0380301	High	1.31375	0
	VTDANIR	1	1	1	CP0125		788.424	0.007	0.1123				High	1.3463	0
CP0126	ipaD hypothetical protein	55.72	1	13	13	394	5494.2	55.72	13	196	456.617	55.72	13	198	332	36.6393	5.99854
	Sequence	# PSMs	# Proteins	# Protein Groups	Protein Group Accessions	Modifications	MH+ [Da]	q-Value	PEP	A2	IonScore A2	Exp Value A2	A4	XCorr A4	# Missed Cleavages
	VLSSTISSCTDTDK	159	1	1	CP0126	C9(Carbamidomethyl)	1513.7	0	4.807e-10	High	88.57	1.38666e-09	High	3.56385	0
	IANSINDINEQYLK	75	1	1	CP0126		1634.84	0	1.656e-08	High	84.74	7.5541e-09	High	3.97557	0
	SAQLLDILSR	20	1	1	CP0126		1115.64	0	9.854e-08	High	83.77	7.97542e-09	High	2.06028	0
	YSNANSIFDNLVK	11	1	1	CP0126		1484.74	0	6.791e-09	High	76.84	4.03678e-08	High	3.06967	0
	YQAWNAGFSAEDETMK	16	1	1	CP0126		1847.79	0	2.45e-10	High	72.59	5.49503e-08	High	4.55204	0
	DKPLYPANNTVSQEQANK	28	1	1	CP0126		2017	0	4.35e-08	High	56.09	5.16677e-06	High	4.95381	0
	TSLEEIALHSSQISMDVNK	8	1	1	CP0126		2102.04	0	1.213e-11	High	55.11	6.01222e-06	High	4.4757	0
	EAELDGDQMISHR	8	1	1	CP0126		1500.67	0	7.381e-07	High	53.68	4.27533e-06	High	2.14133	0
	NNLQTLVQK	29	1	1	CP0126		1057.6	0	2.298e-05	High	53.64	1.03803e-05	High	2.07391	0
	EAELDGDQMISHR	6	1	1	CP0126	M9(Oxidation)	1516.66	0	4.066e-06	High	46.49	2.23857e-05	High	3.01247	0
	TTTSSHPVSSLTMLNDTLHNIR	2	1	1	CP0126	M13(Oxidation)	2441.21	0	1.36e-09	High	39.9	0.000230241	High	4.34511	0
	WLTELGGTIGK	28	1	1	CP0126		1174.65	0	4.178e-06	High	37.76	0.000468984	High	2.63355	0
	NGGYVVSINMTPIDNMLK	2	1	1	CP0126		1965.97	0	0.003528	High	22.67	0.0094632	High	2.58953	0
	ELLHSAPK	2	1	1	CP0126		894.501	0.001	0.01626	High	14.04	0.0591686	High	1.07801	0
CP0127	ipaC IpaC, secreted by the Mxi-Spa secretion machinery, required for entry into epithelial cells	68.87	1	20	20	4148	68042.3	68.87	20	2028	5648.22	68.6	18	2120	363	38.8382	8.6167
	Sequence	# PSMs	# Proteins	# Protein Groups	Protein Group Accessions	Modifications	MH+ [Da]	q-Value	PEP	A2	IonScore A2	Exp Value A2	A4	XCorr A4	# Missed Cleavages
	QGLAALSSSITGAVTQVGITGIGAK	278	1	1	CP0127		2300.28	0	4.743e-17	High	154.88	3.41342e-16	High	5.31615	0
	YASALEEEEQLISQASSK	316	1	1	CP0127		1982.95	0	3.629e-14	High	131.63	1.13366e-13	High	5.5704	0
	LGSQLSLIAFDATK	178	1	1	CP0127		1463.81	0	5.039e-13	High	117.11	5.1552e-12	High	3.89787	0
	ATMETSAVAGNISTSGGR	568	1	1	CP0127		1709.81	0	1.176e-13	High	115.72	3.48292e-12	High	5.65679	0
	ATMETSAVAGNISTSGGR	152	1	1	CP0127	M3(Oxidation)	1725.81	0	2.082e-13	High	105.3	2.94422e-11	High	5.67785	0
	MEIQNTKPTQILYTDISTK	30	1	1	CP0127	M1(Oxidation)	2240.15	0	3.062e-10	High	93.59	8.75044e-10	High	4.91963	0
	NSTASQIAGNIR	260	1	1	CP0127		1231.64	0	6.78e-10	High	90.27	1.92643e-09	High	4.17787	0
	LAPDNISLSTEHK	142	1	1	CP0127		1424.73	0	0.0001339	High	89.89	2.46156e-09	High	2.63096	0
	LSEQVQHDSEIIAR	176	1	1	CP0127		1624.82	0	4.725e-08	High	87.3	3.81728e-09	High	4.39084	0
	SQNYQQIAAHIPLNVGK	178	1	1	CP0127		1880.99	0	1.071e-10	High	86.7	5.6656e-09	High	4.70627	0
	MEIQNTKPTQILYTDISTK	46	1	1	CP0127		2224.15	0	1.998e-07	High	83.85	8.65405e-09	High	4.86471	0
	TSLSSPDISLQDK	255	1	1	CP0127		1390.7	0	1.052e-08	High	78.55	3.28147e-08	High	3.12655	0
	NPVLTTTLNDDQLLK	274	1	1	CP0127		1684.91	0	1.18e-06	High	78.06	3.98603e-08	High	4.25831	0
	EASQATNQLIQK	311	1	1	CP0127		1330.69	0	1.593e-05	High	77.18	4.21136e-08	High	3.11659	0
	TYELNTLSAQQK	296	1	1	CP0127		1395.71	0	1.015e-08	High	75.91	5.12897e-08	High	4.52855	0
	QIDTNITSPQTNSSTK	137	1	1	CP0127		1734.85	0	6.816e-07	High	75	6.7989e-08	High	4.11528	0
	LLNIIDSINQSK	190	1	1	CP0127		1357.77	0	3.239e-07	High	71.51	1.62453e-07	High	3.70386	0
	NLATAQSLEK	234	1	1	CP0127		1074.58	0	8.729e-05	High	63.44	1.26811e-06	High	2.41455	0
	SAAENIVR	119	1	1	CP0127		859.462	0	0.0001238	High	48.8	2.96608e-05	High	2.61769	0
	MEIQNTKPTQILYTDISTK	2	1	1	CP0127	N-Term(Acetyl); M1(Oxidation)	2282.17	0	0.000182	High	41.75	0.000137011			0
	EIQNTKPTQILYTDISTK	1	1	1	CP0127		2093.12	0	1.443e-05	High	27.03	0.00346767			0
	KNLATAQSLEK	3	1	1	CP0127		1202.67	0.001	0.0201	High	38.76	0.000272743	High	1.98713	1
	RTYELNTLSAQQK	1	1	1	CP0127		1551.81	0.003	0.07981	High	33.17	0.000771116			1
	ATMETSAVAGNISTSGGR	1	1	1	CP0127	N-Term(Acetyl); M3(Oxidation)	1767.81	0.004	0.0776				High	1.84796	0
CP0128	ipaB IpaB, secreted by the Mxi-Spa secretion machinery, required for entry into epithelial cells	36.9	1	20	20	644	8037.29	35.52	19	325	748.016	35.52	19	319	580	62.1332	7.94287
	Sequence	# PSMs	# Proteins	# Protein Groups	Protein Group Accessions	Modifications	MH+ [Da]	q-Value	PEP	A2	IonScore A2	Exp Value A2	A4	XCorr A4	# Missed Cleavages
	ILASTELGDNTIQAANDAANK	104	1	1	CP0128		2130.07	0	3.775e-15	High	139.47	5.14057e-14	High	6.67977	0
	EIDSFSAFSNTASAEQLSTQQK	101	1	1	CP0128		2389.12	0	2.921e-12	High	122.24	9.55256e-13	High	5.05222	0
	INTLLSETEGLTR	86	1	1	CP0128		1446.78	0	7.426e-11	High	97.41	3.81258e-10	High	3.72427	0
	NDLALFQSLQESR	31	1	1	CP0128		1520.77	0	1.501e-09	High	84.56	8.04874e-09	High	4.38493	0
	NFSSQLDDLITNAVAR	4	1	1	CP0128		1763.89	0	3.45e-11	High	81.04	2.12502e-08	High	4.02264	0
	MHNVSTTTTGFPLAK	20	1	1	CP0128		1604.8	0	6.891e-07	High	79.62	2.94689e-08	High	3.57353	0
	INQIQTR	74	1	1	CP0128		872.493	0	0.007012	High	57.86	6.71095e-06	High	2.02027	0
	LSELDPESPEK	17	1	1	CP0128		1243.6	0	4.013e-05	High	57.22	2.46572e-06	High	3.24692	0
	MHNVSTTTTGFPLAK	11	1	1	CP0128	M1(Oxidation)	1620.8	0	3.776e-08	High	53.94	8.07291e-06	High	3.15647	0
	YQVEQLSK	55	1	1	CP0128		994.52	0	1.706e-05	High	51.06	1.95857e-05	High	2.27154	0
	FLGAAGDEVISK	35	1	1	CP0128		1206.63	0	5.88e-07	High	47.6	4.86584e-05	High	2.8612	0
	KSDEYAAEVR	6	1	1	CP0128		1167.56	0	0.0007652	High	44.95	5.27818e-05	High	2.74174	1
	AILQQTTA	41	1	1	CP0128		845.47	0	0.003494	High	38.73	0.00115882	High	1.74775	0
	MLEGLGVDSK	6	1	1	CP0128		1048.53	0	8.93e-06	High	36.15	0.000533854	High	1.92693	0
	YISEAIEK	30	1	1	CP0128		952.497	0	0.0001359	High	36.06	0.000334452	High	2.09534	0
	MLEGLGVDSK	4	1	1	CP0128	M1(Oxidation)	1064.53	0	9.64e-05	High	33.92	0.00148011	High	2.22409	0
	SDEYAAEVR	2	1	1	CP0128		1039.47	0	3.213e-05	High	30.67	0.000857038	High	2.30257	0
	EEIQLTIK	5	1	1	CP0128		973.556	0	0.009269	High	28.77	0.00331849	High	0.940733	0
	AVIEPLIK	4	1	1	CP0128		882.565	0.001	0.02141	High	24.12	0.0038634			0
	SLTALTNK	2	1	1	CP0128		847.486	0.001	0.01747				High	1.27911	0
	TLTDLIPK	2	1	1	CP0128		900.539	0.003	0.06243	High	13.58	0.100862	High	1.2919	0
	LLSDAFTK	4	1	1	CP0128		894.491	0.005	0.1198	High	14.96	0.0430858	High	1.88021	0
CP0129	ipgC IpgC, cytoplasmic chaperone for IpaB and IpaC	40	1	5	5	75	1600.98	40	5	50	50.1173	23.87	4	25	155	17.7448	4.70361
	Sequence	# PSMs	# Proteins	# Protein Groups	Protein Group Accessions	Modifications	MH+ [Da]	q-Value	PEP	A2	IonScore A2	Exp Value A2	A4	XCorr A4	# Missed Cleavages
	SLNITENESISTAVIDAINSGATLK	21	1	1	CP0129		2561.32	0	8.631e-13	High	130.86	2.00986e-13			0
	AQSYLDAIQDIKE	11	1	1	CP0129		1493.75	0	0.0004269	High	74.15	7.69184e-08	High	3.15953	1
	AQSYLDAIQDIK	23	1	1	CP0129		1364.7	0	0.00283	High	59.25	3.09011e-06	High	3.0113	0
	NDYTPVFHTGQCQLR	8	1	1	CP0129	C12(Carbamidomethyl)	1835.84	0	1.506e-08	High	57.72	2.19757e-06	High	3.57515	0
	IEEAEVFFR	12	1	1	CP0129		1139.57	0	0.007414	High	28.55	0.00300219	High	2.21134	0
CP0130	ipgB1 protein IpgB1	35.58	1	6	6	76	1017.56	31.73	5	39	80.7251	35.58	6	37	208	23.6694	9.53955
	Sequence	# PSMs	# Proteins	# Protein Groups	Protein Group Accessions	Modifications	MH+ [Da]	q-Value	PEP	A2	IonScore A2	Exp Value A2	A4	XCorr A4	# Missed Cleavages
	SAQTSISHTALNEIASSGLR	8	1	1	CP0130		2043.04	0	6.422e-13	High	95.6	9.36438e-10	High	5.4135	0
	YSSDMDLFNTQMK	5	1	1	CP0130		1579.68	0	4.046e-09	High	81.16	7.63783e-09	High	3.31327	0
	DLTNLVSSSVYDK	28	1	1	CP0130		1440.72	0	4.436e-09	High	64.23	7.92902e-07	High	3.84019	0
	TTYVSSMINR	14	1	1	CP0130		1171.58	0	3.817e-07	High	50.92	9.3046e-06	High	2.76606	0
	NFGCPVNINK	14	1	1	CP0130	C4(Carbamidomethyl)	1162.56	0	0.001158	High	47.6	2.43292e-05	High	2.07068	0
	TTYVSSMINR	6	1	1	CP0130	M7(Oxidation)	1187.57	0	3.486e-05	High	37.04	0.000217467	High	2.4884	0
	NIFAAIEK	1	1	1	CP0130		905.508	0.005	0.08865				High	1.22892	0
CP0132	icsB IcsB, invasion protein	36.23	1	15	16	194	2204.77	36.23	16	96	205.904	34.62	15	98	494	56.3853	9.24658
	Sequence	# PSMs	# Proteins	# Protein Groups	Protein Group Accessions	Modifications	MH+ [Da]	q-Value	PEP	A2	IonScore A2	Exp Value A2	A4	XCorr A4	# Missed Cleavages
	LVATPNDVYAYANK	28	1	1	CP0132		1538.78	0	3.002e-10	High	86.4	6.18534e-09	High	3.74973	0
	DTEINYLFEK	4	1	1	CP0132		1271.62	0	1.011e-06	High	73.85	4.12098e-08	High	2.76969	0
	IESLNQSYNEIMK	17	1	1	CP0132		1568.76	0	6.077e-09	High	71.72	9.42167e-08	High	3.76206	0
	AGNSEIYFPLPDVK	37	1	1	CP0132		1549.79	0	1.32e-07	High	62.39	1.32656e-06	High	3.51179	0
	SAESAFAAYEAAK	12	1	1	CP0132		1315.61	0	2.657e-07	High	62.12	6.13762e-07	High	3.04512	0
	VEDTEHGPILIAQK	17	1	1	CP0132		1549.82	0	1.375e-05	High	55.57	6.1013e-06	High	4.2123	0
	LNMISDQTAER	8	1	1	CP0132	M3(Oxidation)	1293.61	0	0.0007681	High	49.03	1.56282e-05	High	2.12403	0
	SENCAGMALNVLK	4	1	1	CP0132	C4(Carbamidomethyl)	1406.67	0	4.69e-07	High	48.96	4.6376e-05	High	2.27628	0
	LNMISDQTAER	16	1	1	CP0132		1277.61	0	3.412e-05	High	47.93	1.77171e-05	High	2.6637	0
	VYIPLSGDNK	20	1	1	CP0132		1105.59	0	0.000103	High	40.85	0.000250784	High	1.88051	0
	ISNFIDASNTK	10	1	1	CP0132		1209.61	0	2.505e-06	High	38.54	0.000426874	High	1.72858	0
	INSQILNEQLK	4	1	1	CP0132		1299.73	0	1.774e-05	High	38.53	0.000329661	High	2.05386	0
	SGYSVDTYK	6	1	1	CP0132		1019.47	0	0.001859	High	29.54	0.00272374	High	1.72931	0
	SENCAGMALNVLK	2	1	1	CP0132	C4(Carbamidomethyl); M7(Oxidation)	1422.67	0	1.271e-05	High	26.48	0.00281132	High	2.28985	0
	NSIQHSFTGR	4	1	1	CP0132		1146.56	0	0.0005044	High	24.4	0.00617233	High	2.18799	0
	INLIHTPK	2	1	1	CP0132		935.564	0	0.002107	High	23.04	0.00495416	High	1.63611	0
	LLLNNSHSNI	2	1	1	CP0132		1124.6	0.001	0.03213	High	14.71	0.0726839	High	1.42165	0
	LMLNTAER	1	1	1	CP0132		947.492	0.008	0.1777	High	22.89	0.0143932			0
CP0133	ipgD hypothetical protein	23.05	1	10	10	104	1468.28	23.05	10	52	112.985	21.75	9	52	538	59.8572	9.37842
	Sequence	# PSMs	# Proteins	# Protein Groups	Protein Group Accessions	Modifications	MH+ [Da]	q-Value	PEP	A2	IonScore A2	Exp Value A2	A4	XCorr A4	# Missed Cleavages
	LNDESICSLLGDNFLK	12	1	1	CP0133	C7(Carbamidomethyl)	1837.9	0	1.679e-07	High	94.26	7.68695e-10	High	4.36898	0
	IVSTSLLTPTSLTGGEESMLK	25	1	1	CP0133		2164.14	0	6.616e-13	High	86.06	4.08775e-09	High	3.91167	0
	VVTFNFGVNELALK	2	1	1	CP0133		1550.85	0	7.678e-06	High	61.14	1.69209e-06	High	2.92979	0
	LYLQNQTSLTGK	33	1	1	CP0133		1365.73	0	3.061e-08	High	61.02	1.58136e-06	High	3.21499	0
	NDVIYLANQIK	2	1	1	CP0133		1290.7	0	1.637e-05	High	51.84	1.50566e-05	High	1.79144	0
	GVSVISYQR	19	1	1	CP0133		1008.54	0	0.0001668	High	37.63	0.000258876	High	2.54908	0
	AEELVSAALYSRPELLSQALSGK	2	1	1	CP0133		2432.3	0	2.892e-06	High	37.46	0.00036792	High	2.28611	0
	AEVFCEAIK	4	1	1	CP0133	C5(Carbamidomethyl)	1066.52	0	0.0009162	High	23.62	0.0086902	High	1.38452	0
	IVSTSLLTPTSLTGGEESMLK	2	1	1	CP0133	M19(Oxidation)	2180.14	0	2.214e-05	High	23.54	0.00929436	High	1.70222	0
	DRAEVFCEAIK	2	1	1	CP0133	C7(Carbamidomethyl)	1337.65	0.001	0.02266	High	18.71	0.0201879	High	1.70865	1
	VISEEIR	1	1	1	CP0133		845.471	0.003	0.08808	High	17.54	0.152411			0
CP0137	mxiH Mxi-Spa secretion machinery protein MxiH	39.76	1	3	3	37	333.932	39.76	3	19	38.6615	39.76	3	18	83	9.25968	4.65283
	Sequence	# PSMs	# Proteins	# Protein Groups	Protein Group Accessions	Modifications	MH+ [Da]	q-Value	PEP	A2	IonScore A2	Exp Value A2	A4	XCorr A4	# Missed Cleavages
	DVDAAIIQNFR	6	1	1	CP0137		1261.65	0	2.64e-07	High	69.61	2.5708e-07	High	2.69638	0
	NPSNPQLLAEYQSK	24	1	1	CP0137		1588.79	0	1.036e-08	High	58.72	2.88694e-06	High	3.43418	0
	LSEYTLYR	7	1	1	CP0137		1044.53	0	0.004535	High	29.14	0.00213323	High	1.43847	0
CP0138	mxiI Mxi-Spa secretion machinery protein MxiI	44.33	1	3	3	106	2575.57	44.33	3	51	172.368	44.33	3	55	97	10.6264	4.56396
	Sequence	# PSMs	# Proteins	# Protein Groups	Protein Group Accessions	Modifications	MH+ [Da]	q-Value	PEP	A2	IonScore A2	Exp Value A2	A4	XCorr A4	# Missed Cleavages
	ASDFQSQEISSLEDVVSAK	82	1	1	CP0138		2039.98	0	3.796e-11	High	132.46	1.39048e-13	High	5.25749	0
	MNYIYPVNQVDIIK	12	1	1	CP0138	M1(Oxidation)	1725.89	0	1.716e-07	High	37.48	0.000357298	High	3.30351	0
	MNYIYPVNQVDIIK	6	1	1	CP0138		1709.89	0	6.378e-05	High	34.68	0.000663796	High	3.11923	0
	TVSAVETLLK	6	1	1	CP0138		1060.62	0	0.009554	High	21.28	0.00781969	High	0.906297	0
CP0139	mxiJ Mxi-Spa secretion machinery protein MxiJ	8.71	1	2	2	3		0			2.87725	8.71	2	3	241	27.4917	8.48486
	Sequence	# PSMs	# Proteins	# Protein Groups	Protein Group Accessions	Modifications	MH+ [Da]	q-Value	PEP	A2	IonScore A2	Exp Value A2	A4	XCorr A4	# Missed Cleavages
	EEYVYTNVQPVK	2	1	1	CP0139		1468.73	0	4.235e-06				High	2.87725	0
	QGISVQVEK	1	1	1	CP0139	N-Term(Acetyl)	1029.55	0.004	0.0802				High	1.12083	0
CP0142	mxiL Mxi-Spa secretion machinery protein MxiL	25.93	1	3	3	19	317.874	25.93	3	10	25.0614	25.93	3	9	135	15.6146	4.37354
	Sequence	# PSMs	# Proteins	# Protein Groups	Protein Group Accessions	Modifications	MH+ [Da]	q-Value	PEP	A2	IonScore A2	Exp Value A2	A4	XCorr A4	# Missed Cleavages
	LNSEEVVNLNER	12	1	1	CP0142		1415.71	0	1.78e-07	High	68.9	2.19002e-07	High	4.04595	0
	MINQINASNALQQR	2	1	1	CP0142	M1(Oxidation)	1616.81	0	3.316e-07	High	30.04	0.00203121	High	3.37324	0
	FPYLTAAQK	5	1	1	CP0142		1038.56	0	0.006806	High	27.84	0.00180881	High	1.5386	0
CP0145	mxiD outermembrane protein MxiD	7.42	1	2	3	16	124.939	7.42	3	9	25.4598	5.65	2	7	566	63.148	5.71924
	Sequence	# PSMs	# Proteins	# Protein Groups	Protein Group Accessions	Modifications	MH+ [Da]	q-Value	PEP	A2	IonScore A2	Exp Value A2	A4	XCorr A4	# Missed Cleavages
	TTQIIPSETTLLEDEK	13	1	1	CP0145		1817.93	0	3.731e-06	High	50.16	2.65053e-05	High	4.44052	0
	ISGEFDLSNPEEMLEK	2	1	1	CP0145		1837.85	0	3.236e-05	High	31.15	0.000765544	High	3.43309	0
	DIITQLDIAK	1	1	1	CP0145		1129.65	0.004	0.1054	High	14.78	0.0731851			0
	Sequence	# PSMs	# Proteins	# Protein Groups	Protein Group Accessions	Modifications	MH+ [Da]	q-Value	PEP	A2	IonScore A2	Exp Value A2	A4	XCorr A4	# Missed Cleavages
	DPSDQVLALR	2	1	1	CP0146		1113.59	0	2.044e-07	High	54.36	3.66438e-06	High	2.00317	0
	DLTAEQVELLTK	2	1	1	CP0146		1359.73	0	7.101e-07	High	46.74	5.50774e-05	High	2.84899	0
	IINEIISGSEK	10	1	1	CP0146		1202.66	0	2.575e-05	High	29.47	0.00271151	High	2.52468	0
CP0148	spa15 Mxi-Spa secretion machinery protein Spa15	13.53	1	2	2	8	246.077	13.53	2	8		0			133	15.1067	4.56396
	Sequence	# PSMs	# Proteins	# Protein Groups	Protein Group Accessions	Modifications	MH+ [Da]	q-Value	PEP	A2	IonScore A2	Exp Value A2	A4	XCorr A4	# Missed Cleavages
	SNINLVQLVR	2	1	1	CP0148		1155.68	0	1.202e-06	High	53.75	6.95799e-06			0
	SDEYLQLR	6	1	1	CP0148		1023.51	0	0.0005036	High	48.78	2.05273e-05			0
CP0151	spa32 Mxi-Spa secretion machinery protein Spa32	39.04	1	10	10	135	1549	39.04	10	70	134.351	34.59	9	65	292	32.9574	6.02393
	Sequence	# PSMs	# Proteins	# Protein Groups	Protein Group Accessions	Modifications	MH+ [Da]	q-Value	PEP	A2	IonScore A2	Exp Value A2	A4	XCorr A4	# Missed Cleavages
	LSSIDNIDSLVLK	29	1	1	CP0151		1416.79	0	6.069e-11	High	99.1	1.72238e-10	High	2.8636	0
	SHTSSVNPDNLLESDNR	15	1	1	CP0151		1884.86	0	3e-10	High	89.52	1.11422e-09	High	5.24957	0
	ALDNINLNFSSDK	8	1	1	CP0151		1450.71	0	3.924e-08	High	61.98	1.10927e-06			0
	NTADITPSMSLQEK	9	1	1	CP0151		1534.74	0	3.6e-06	High	51.58	1.11204e-05	High	3.28538	0
	NTADITPSMSLQEK	9	1	1	CP0151	M9(Oxidation)	1550.73	0	4.548e-06	High	48.12	2.77506e-05	High	3.26561	0
	INIGDMR	2	1	1	CP0151		818.418	0	0.001899	High	37.49	0.000383211	High	1.46202	0
	ATYSDIPESMAIK	7	1	1	CP0151	M10(Oxidation)	1441.69	0	0.0007633	High	35.92	0.000396581	High	3.20013	0
	SFELPVMNK	6	1	1	CP0151		1064.54	0	0.003949	High	35.84	0.00143338	High	1.83702	0
	ENILIPDQDIK	21	1	1	CP0151		1297.7	0	7.297e-05	High	33.29	0.000843864	High	2.44353	0
	GEIYSGIK	8	1	1	CP0151		866.46	0	0.002363	High	28.87	0.00181605	High	1.42306	0
	ATYSDIPESMAIK	10	1	1	CP0151		1425.69	0	0.0005922	High	27.77	0.00442839	High	3.22813	0
	NSEMTYHFK	2	1	1	CP0151		1156.51	0.001	0.01581	High	25.16	0.00304068	High	1.20711	0
	SFELPVMNK	9	1	1	CP0151	M7(Oxidation)	1080.54	0.001	0.01179	High	20.85	0.0106892	High	1.85252	0
CP0181	virA VirA protein	21.25	1	6	6	20	222.298	15.5	4	9	26.5781	21.25	6	11	400	44.7064	6.11279
	Sequence	# PSMs	# Proteins	# Protein Groups	Protein Group Accessions	Modifications	MH+ [Da]	q-Value	PEP	A2	IonScore A2	Exp Value A2	A4	XCorr A4	# Missed Cleavages
	IINSNFPQQDLCFQTEK	6	1	1	CP0181	C12(Carbamidomethyl)	2081.99	0	2.139e-07	High	64.88	6.50175e-07	High	4.31484	0
	IETSYLVHAGTLPSSEGLR	4	1	1	CP0181		2030.05	0	8.01e-08	High	60.82	2.02846e-06	High	3.96431	0
	VHTITAPVSGNFK	6	1	1	CP0181		1370.74	0	0.0001962	High	32.14	0.0021383	High	2.10068	0
	LMDSFSPSLSQDK	2	1	1	CP0181		1454.68	0	0.0005783	High	21.42	0.00865329	High	1.9589	0
	ELQMLSYNQVNK	1	1	1	CP0181		1466.74	0.001	0.01452				High	2.10386	0
	IYFNNIEIPLK	1	1	1	CP0181		1363.76	0.002	0.04587				High	0.492824	0
CP0182	icsA/virG hypothetical protein	8.53	1	8	8	90	1201.9	8.53	8	46	93.3814	7.71	7	44	1102	116.173	5.60498
	Sequence	# PSMs	# Proteins	# Protein Groups	Protein Group Accessions	Modifications	MH+ [Da]	q-Value	PEP	A2	IonScore A2	Exp Value A2	A4	XCorr A4	# Missed Cleavages
	TLEGVQIISTDSSDK	22	1	1	CP0182		1592.8	0	1.475e-11	High	82.43	1.4287e-08	High	3.67422	0
	NTYSGFTNINAGILK	8	1	1	CP0182		1612.84	0	3.303e-06	High	63.68	1.69277e-06	High	3.4791	0
	SGEGTLILAEK	16	1	1	CP0182		1117.61	0	8.55e-07	High	54.74	8.72918e-06	High	2.67378	0
	VEAIINNWAQK	14	1	1	CP0182		1285.69	0	0.003865	High	51.98	1.52129e-05	High	2.75314	0
	IVAGSYDYR	14	1	1	CP0182		1043.51	0	0.002673	High	48.65	2.31979e-05	High	2.04637	0
	TSLISQSCIDK	12	1	1	CP0182	C8(Carbamidomethyl)	1251.62	0	0.0002786	High	42.39	0.000147075	High	2.35991	0
	WYLTSQMDNQESK	2	1	1	CP0182		1629.72	0	0.0002248	High	18.24	0.0149613	High	2.50421	0
	DTQGILGVK	2	1	1	CP0182		930.524	0	0.001861	High	18.18	0.0326918			0
	Sequence	# PSMs	# Proteins	# Protein Groups	Protein Group Accessions	Modifications	MH+ [Da]	q-Value	PEP	A2	IonScore A2	Exp Value A2	A4	XCorr A4	# Missed Cleavages
	LAAEDANLSSGGVANVFSAAFGSPITAK	9	1	1	CP0190		2665.35	0	2.345e-05	High	31.92	0.00167099	High	2.93381	0
	LLTNMIEDAGDLATR	2	1	1	CP0190		1632.82	0.002	0.03522	High	14.88	0.0715192	High	2.52553	0
CP0195	stbA plasmid stable inheritance protein	10.97	1	3	3	3		0			3.5562	10.97	3	3	319	35.6003	6.18896
Replication, recombination and repair
SF2722	recA recombinase A	13.03	1	4	4	33	334.84	13.03	4	21	24.3186	11.61	3	12	353	37.9496	5.18604
SF1677	nemA N-ethylmaleimide reductase,DNA repair and recombination proteins	21.1	1	4	5	19	120.822	18.63	4	9	22.8797	16.16	4	10	365	39.4771	6.06201
SF4145	ssb single-stranded DNA-binding protein	19.66	1	3	3	13	148.249	19.66	3	7	12.8376	13.48	2	6	178	18.9632	5.57959
SF3188	yraM glycosylase	17.55	1	10	10	29	298.925	13.42	8	14	33.7159	14.6	8	15	678	72.7099	5.51611
Transcription
SF0385	hupB transcriptional regulator HU subunit beta	34.44	1	3	3	43	530.47	34.44	3	25	23.0645	34.44	3	18	90	9.22	9.70068
SF1088	rne RNase E	20.75	1	12	12	71	796.597	17.08	10	35	88.9817	16.98	10	36	1060	117.956	5.47803
SF1149	phoP DNA-binding transcriptional regulator PhoP	18.83	1	3	3	17	260.554	12.56	2	8	24.8329	18.83	3	9	223	25.5193	5.26221
SF1237	hns global DNA-binding transcriptional dual regulator H-NS	54.74	1	6	6	80	838.573	54.74	6	39	75.0441	54.74	6	41	137	15.53	5.46533
SF1487	osmE DNA-binding transcriptional activator OsmE	19.64	1	3	3	209	1663.97	19.64	3	113	176.684	19.64	3	96	112	12.0129	7.86963
SF2884	ygfZ global regulator	6.13	1	2	2	3	39.9226	6.13	2	3		0			326	36.0714	5.2749
SF4433	arcA two-component response regulator	9.24	1	2	2	15	66.4753	9.24	2	7	7.74262	9.24	2	8	238	27.2749	5.32568
SF4327	hfq RNA-binding protein Hfq	21.57	1	2	2	8	170.36	21.57	2	8		0			102	11.1596	7.6499
SF4055	nusG transcription antitermination protein NusG	12.71	1	2	2	10	57.7377	12.71	2	5	7.25934	12.71	2	5	181	20.5185	6.81494
	Sequence	# PSMs	# Proteins	# Protein Groups	Protein Group Accessions	Modifications	MH+ [Da]	q-Value	PEP	A2	IonScore A2	Exp Value A2	A4	XCorr A4	# Missed Cleavages
	ATPVELDFSQVEK	8	1	1	SF4055		1462.74	0	0.0004123	High	28.92	0.00371876	High	2.00959	0
	TLFEPGEMVR	2	1	1	SF4055		1178.59	0	0.01012	High	25.45	0.00441908	High	1.77214	0
	Sequence	# PSMs	# Proteins	# Protein Groups	Protein Group Accessions	Modifications	MH+ [Da]	q-Value	PEP	A2	IonScore A2	Exp Value A2	A4	XCorr A4	# Missed Cleavages
	ALEEAGAEVEVK	52	1	1	SF4059		1244.63	0	2.904e-09	High	86.04	5.59993e-09	High	3.30611	0
	DLVESAPAALK	149	1	1	SF4059		1113.61	0	5.132e-06	High	59.9	4.1955e-06	High	3.09988	0
	TEFDVILK	28	1	1	SF4059		964.534	0	4.478e-05	High	52.25	6.25445e-06	High	1.73671	0
	FGVSAAAAVAVAAGPVEAAEEK	4	1	1	SF4059		2015.04	0	6.122e-06	High	14	0.101517	High	2.29105	0
	GATGLGLK	1	1	1	SF4059		716.429	0.003	0.08384	High	21.26	0.0172079			0
SF4060	rpoB DNA-directed RNA polymerase subunit beta	21.24	1	24	24	341	3238.91	21.24	24	166	306.706	21.24	24	175	1342	150.538	5.26221
	Sequence	# PSMs	# Proteins	# Protein Groups	Protein Group Accessions	Modifications	MH+ [Da]	q-Value	PEP	A2	IonScore A2	Exp Value A2	A4	XCorr A4	# Missed Cleavages
	AVAVDSGVTAVAK	14	1	1	SF4060		1187.66	0	7.98e-11	High	75.27	4.75467e-08	High	3.31971	0
	STGSYSLVTQQPLGGK	38	1	1	SF4060		1622.84	0	3.115e-10	High	74.57	7.15738e-08	High	4.56714	0
	VDLSTFSDEEVMR	10	1	1	SF4060		1527.7	0	1.298e-08	High	73.24	5.21666e-08	High	3.07965	0
	LGPEEITADIPNVGEAALSK	7	1	1	SF4060		2024.06	0	7.793e-12	High	72.51	1.40262e-07	High	4.28452	0
	ITQGDDLAPGVLK	16	1	1	SF4060		1326.73	0	1.003e-07	High	61.29	1.67179e-06	High	2.80191	0
	ISALGPGGLTR	77	1	1	SF4060		1041.6	0	0.00157	High	58.12	2.85215e-06	High	2.72187	0
	LIEVPVEYIAGK	17	1	1	SF4060		1330.76	0	6.528e-06	High	55.33	3.95671e-06	High	2.41539	0
	LGEPVFDVQECQIR	8	1	1	SF4060	C11(Carbamidomethyl)	1689.82	0	2.657e-06	High	53.32	7.91496e-06	High	3.53914	0
	FIEQDPEGQYGLEAAFR	2	1	1	SF4060		1969.93	0	2.229e-08	High	53.3	8.6531e-06	High	3.93875	0
	GGVVQYVDASR	6	1	1	SF4060		1150.58	0	8.527e-07	High	52.27	1.03762e-05	High	3.12849	0
	LGDLPTSGQIR	16	1	1	SF4060		1156.63	0	1.909e-05	High	47.12	3.39655e-05	High	1.9937	0
	AVLVAGGVEAEK	4	1	1	SF4060		1142.64	0	1.148e-06	High	44.86	6.04187e-05	High	1.92542	0
	SVGEMAENQFR	10	1	1	SF4060		1267.57	0	1.54e-05	High	42.26	5.94292e-05	High	2.59526	0
	GVTYSAPLR	18	1	1	SF4060		963.523	0	0.0001867	High	42.01	0.000179409	High	2.21432	0
	ALEIEEMQLK	2	1	1	SF4060		1203.63	0	0.0001792	High	39.7	0.000337529	High	1.75604	0
	GEVDDIDHLGNR	4	1	1	SF4060		1339.62	0	7.059e-06	High	38.62	0.000151145	High	2.19141	0
	AYDLGADVR	4	1	1	SF4060		979.481	0	5.481e-05	High	33.86	0.000698955	High	2.42947	0
	GMPIATPVFDGAK	13	1	1	SF4060		1303.67	0	3.285e-05	High	33.08	0.00110709	High	1.81033	0
	YDLSAVGR	39	1	1	SF4060		880.454	0	0.002569	High	30.97	0.00163966	High	1.82267	0
	SPGVFFDSDK	10	1	1	SF4060		1098.51	0	0.0001586	High	26.71	0.00212799	High	2.21942	0
	LQMELVPER	8	1	1	SF4060		1114.59	0	0.003972	High	26.09	0.0178377	High	2.01846	0
	LPATIILR	2	1	1	SF4060		896.592	0	0.002423	High	25.76	0.00264832	High	1.84843	0
	ADKPLVGTGMER	6	1	1	SF4060		1273.66	0	0.0002897	High	23.78	0.0113074	High	1.96878	0
	GMPIATPVFDGAK	5	1	1	SF4060	M2(Oxidation)	1319.66	0	0.005843	High	20.03	0.0253245	High	1.78597	0
	EEIEGSGILSK	4	1	1	SF4060		1161.6	0	0.001448	High	18.17	0.0731545	High	1.72101	0
	LQMELVPER	1	1	1	SF4060	M3(Oxidation)	1130.59	0	0.004493	High	16.96	0.0553774			0
SF4061	rpoC DNA-directed RNA polymerase subunit beta'	17.91	1	17	17	106	1234.11	15.49	16	52	97.8095	17.27	16	54	1407	155.063	7.07861
	Sequence	# PSMs	# Proteins	# Protein Groups	Protein Group Accessions	Modifications	MH+ [Da]	q-Value	PEP	A2	IonScore A2	Exp Value A2	A4	XCorr A4	# Missed Cleavages
	LVITPVDGSDPYEEMIPK	3	1	1	SF4061		2003	0	2.629e-08	High	84.52	1.05955e-08	High	2.7272	0
	AMMDNLQTETVINR	8	1	1	SF4061		1635.78	0	5.086e-09	High	76.31	2.45578e-08	High	3.56835	0
	VADLFEAR	8	1	1	SF4061		920.483	0	0.0001568	High	62.29	1.62305e-06	High	1.97819	0
	VTAEDVLKPGTADILVPR	12	1	1	SF4061		1894.06	0	5.799e-09	High	59.5	1.57083e-06	High	3.39721	0
	GDVISDGPEAPHDILR	8	1	1	SF4061		1690.84	0	1.816e-09	High	57.84	4.19315e-06	High	3.61698	0
	IALASPDMIR	8	1	1	SF4061		1086.6	0	7.279e-05	High	56.26	6.50628e-06	High	2.3724	0
	FTDMIDGQTITR	11	1	1	SF4061		1397.66	0	1.177e-07	High	55.73	2.80666e-06	High	3.43801	0
	LIPAGTGYAYHQDR	5	1	1	SF4061		1561.77	0	4.123e-07	High	53.56	1.05733e-05	High	2.78087	0
	YIVNEVQDVYR	4	1	1	SF4061		1397.7	0	3.529e-06	High	53.47	6.97159e-06	High	2.41874	0
	LGIQAFEPVLIEGK	6	1	1	SF4061		1513.86	0	1.441e-05	High	50.48	2.46225e-05	High	1.7873	0
	LLDLAAPDIIVR	8	1	1	SF4061		1308.79	0	0.0006122	High	43.33	4.63415e-05	High	2.58806	0
	MGAEAIQALLK	4	1	1	SF4061		1144.64	0	0.0001756	High	40.57	0.000223635	High	1.87084	0
	MGAEAIQALLK	3	1	1	SF4061	M1(Oxidation)	1160.63	0	6.095e-06	High	27.03	0.00515197	High	2.03052	0
	VLTEAAVAGK	9	1	1	SF4061		958.554	0	1.947e-05	High	26.14	0.00522924	High	1.90431	0
	GEAIGVIAAQSIGEPGTQLTMR	2	1	1	SF4061	M21(Oxidation)	2215.14	0	2.323e-06	High	19.97	0.021649	High	2.86001	0
	QTDELTGLSSLVVLDSAER	2	1	1	SF4061		2033.03	0	0.007541	High	11.37	0.248016	High	0.864967	0
	AAGEAPAAPQVTAEDASASLAELLNAGLGGSDNE	1	1	1	SF4061		3167.48	0.001	0.01594				High	2.38129	0
	VPYGAVLAK	3	1	1	SF4061		917.547	0.002	0.05059	High	22.59	0.00605888			0
	GEAIGVIAAQSIGEPGTQLTMR	1	1	1	SF4061		2199.13	0.004	0.07098				High	1.30237	0
SF4072	hupA transcriptional regulator HU subunit alpha	57.78	1	4	4	300	4050.28	57.78	4	155	330.977	57.78	4	145	90	9.52919	9.5835
SF3856	rho transcription termination factor Rho	20.53	1	7	7	59	512.084	20.53	7	31	51.9343	20.53	7	28	419	46.9746	7.25439
SF3357	tuf elongation factor Tu	58.12	1	19	19	2216	30618.2	58.12	19	1089	2413.81	56.85	18	1127	394	43.2563	5.45264
	Sequence	# PSMs	# Proteins	# Protein Groups	Protein Group Accessions	Modifications	MH+ [Da]	q-Value	PEP	A2	IonScore A2	Exp Value A2	A4	XCorr A4	# Missed Cleavages
	TTLTAAITTVLAK	280	1	1	SF3357		1303.78	0	4.002e-12	High	118.6	1.37711e-12	High	4.16224	0
	VGEEVEIVGIK	216	1	1	SF3357		1171.65	0	1.172e-07	High	102.99	1.80843e-10	High	3.37927	0
	ELLSQYDFPGDDTPIVR	248	1	1	SF3357		1964.95	0	4.184e-11	High	90.79	2.20926e-09	High	4.87633	0
	AGENVGVLLR	293	1	1	SF3357		1027.59	0	7.362e-09	High	86.51	3.68539e-09	High	2.81455	0
	STCTGVEMFR	188	1	1	SF3357	C3(Carbamidomethyl)	1187.52	0	1.969e-07	High	80.61	8.66902e-09	High	3.44592	0
	TTDVTGTIELPEGVEMVMPGDNIK	193	1	1	SF3357		2546.23	0	2.079e-10	High	78.31	2.58249e-08	High	4.79379	0
	ILELAGFLDSYIPEPER	27	1	1	SF3357		1962.02	0	1.433e-11	High	76.42	5.92889e-08	High	3.31681	0
	GITINTSHVEYDTPTR	39	1	1	SF3357		1803.89	0	2.178e-09	High	70.76	1.97273e-07	High	4.6246	0
	FESEVYILSK	83	1	1	SF3357		1214.63	0	4.93e-07	High	66.99	3.99972e-07	High	2.23848	0
	ALEGDAEWEAK	149	1	1	SF3357		1218.56	0	1.362e-06	High	60.9	8.10905e-07	High	2.86353	0
	TTDVTGTIELPEGVEMVMPGDNIK	81	1	1	SF3357	M18(Oxidation)	2562.22	0	2.021e-06	High	57.69	3.57453e-06	High	4.42668	0
	TTDVTGTIELPEGVEMVMPGDNIK	18	1	1	SF3357	M16(Oxidation); M18(Oxidation)	2578.22	0	1.218e-07	High	55.05	6.72107e-06	High	3.87524	0
	AIDKPFLLPIEDVFSISGR	22	1	1	SF3357		2117.16	0	6.048e-09	High	54.04	7.10023e-06	High	3.26375	0
	MVVTLIHPIAMDDGLR	7	1	1	SF3357		1780.94	0	1.007e-06	High	52.67	1.54115e-05	High	3.4353	0
	AFDQIDNAPEEK	135	1	1	SF3357		1376.63	0	0.002335	High	52.14	6.41489e-06	High	4.07008	0
	MVVTLIHPIAMDDGLR	8	1	1	SF3357	M1(Oxidation); M11(Oxidation)	1812.93	0	1.13e-07	High	50.48	2.10411e-05	High	3.55503	0
	MVVTLIHPIAMDDGLR	18	1	1	SF3357	M1(Oxidation)	1796.94	0	1.85e-07	High	48.48	3.68955e-05	High	4.51443	0
	EHILLGR	21	1	1	SF3357		837.493	0	0.002149	High	42.97	5.03466e-05	High	1.65424	0
	STCTGVEMFR	33	1	1	SF3357	C3(Carbamidomethyl); M8(Oxidation)	1203.51	0	0.001109	High	42.85	5.17571e-05	High	2.48666	0
	GTVVTGR	22	1	1	SF3357		689.392	0	0.009555	High	36.49	0.000370241	High	1.03815	0
	HTPFFK	3	1	1	SF3357		776.407	0	0.002583	High	32.34	0.000670962	High	1.32242	0
	TVGAGVVAK	128	1	1	SF3357		801.481	0	0.005685	High	27.74	0.00227161	High	1.70068	0
	GYRPQFYFR	2	1	1	SF3357		1233.62	0	0.001258	High	20.72	0.018639	High	1.39706	0
	GSALK	2	1	1	SF3357		475.286	0.007	0.1556	High	16.58	0.0769251			0
SF3358	fusA GTP-binding protein chain elongation factor EF-G	36.36	1	18	18	790	11465.1	33.52	17	381	959.971	36.36	18	409	704	77.5005	5.37646
SF3327	rpoA DNA-directed RNA polymerase subunit alpha	28.57	1	9	9	147	1250.45	24.92	8	75	115.364	28.57	9	72	329	36.4892	5.05908
SF3289	mreB ftsI regulator	19.62	1	6	6	28	242.838	19.62	6	15	21.421	17.44	5	13	367	38.9481	5.36377
SF3210	nusA transcription elongation factor NusA	15.96	1	7	7	23	214.708	14.34	6	10	27.0219	15.96	7	13	495	54.8371	4.64014
SF3221	greA transcription elongation factor GreA	14.56	1	2	2	10	146.102	14.56	2	5	11.6202	14.56	2	5	158	17.6301	4.79248
SF3108	rpoD RNA polymerase sigma factor RpoD	13.21	1	7	7	37	478.571	13.21	7	18	29.8393	13.21	7	19	613	70.1632	4.80518
SF0353	nusB transcription antitermination protein NusB	15.11	1	2	2	10	80.6387	15.11	2	5	10.9223	15.11	2	5	139	15.6793	7.18115
SF1403	cspC cold shock-like protein CspC	56.52	1	3	3	119	1269.34	56.52	3	67	134.689	56.52	3	52	69	7.36378	7.23975
Translation, ribosomal structure and biogenesis
SF0160	tsf elongation factor Ts	48.41	1	12	13	110	1039.61	44.52	12	60	106.459	40.64	10	50	283	30.4038	5.2876
SF0020	rpsT 30S ribosomal protein S20	22.99	1	2	2	287	2122.69	22.99	2	143	240.993	22.99	2	144	87	9.55931	11.1655
	Sequence	# PSMs	# Proteins	# Protein Groups	Protein Group Accessions	Modifications	MH+ [Da]	q-Value	PEP	A2	IonScore A2	Exp Value A2	A4	XCorr A4	# Missed Cleavages
	ANLTAQINK	165	1	1	SF0020		972.545	0	2.25e-05	High	63.05	1.2634e-06	High	2.50394	0
	AFNEMQPIVDR	86	1	1	SF0020		1319.64	0	6.684e-05	High	61.84	1.93118e-06	High	3.21664	0
	AFNEMQPIVDR	36	1	1	SF0020	M5(Oxidation)	1335.63	0	1.062e-05	High	51.14	2.07665e-05	High	3.29001	0
SF0022	ileS isoleucyl-tRNA synthetase	6.93	1	5	5	34	427.642	6.93	5	17	37.835	6.93	5	17	938	104.201	6.01123
SF0162	frr ribosome recycling factor	36.22	1	5	5	64	803.778	36.22	5	35	80.4872	27.03	3	29	185	20.6259	6.88818
SF0185	proS prolyl-tRNA synthetase	19.41	1	8	8	69	771.387	19.41	8	34	88.0562	19.41	8	35	572	63.5827	5.18604
	Sequence	# PSMs	# Proteins	# Protein Groups	Protein Group Accessions	Modifications	MH+ [Da]	q-Value	PEP	A2	IonScore A2	Exp Value A2	A4	XCorr A4	# Missed Cleavages
	GLAYVDELTPEQIR	5	1	1	SF0613		1603.83	0	6.268e-07	High	44.8	0.000192056	High	2.12414	0
	SVEENLALFEK	2	1	1	SF0613		1278.66	0	4.96e-06	High	38.61	0.000323644	High	2.33049	0
	LFSVPNPGAADDFLSVINPESLVIK	2	1	1	SF0613		2642.4	0.005	0.1265	High	10.68	0.230868	High	1.97507	0
SF0639	leuS leucyl-tRNA synthetase	18.72	1	12	12	58	446.519	17.33	11	27	56.2024	18.72	12	31	860	97.1882	5.23682
SF0852	serS seryl-tRNA synthetase	25.12	1	9	9	46	245.579	21.63	8	22	37.712	25.12	9	24	430	48.3835	5.50342
SF0907	rpsA 30S ribosomal protein S1	13.46	1	7	7	62	661.428	13.46	7	33	59.1365	11.31	5	29	557	61.1207	4.98291
SF0927	asnC asparaginyl-tRNA synthetase	18.45	1	7	7	44	508.193	18.45	7	25	44.5476	12.45	4	19	466	52.5374	5.31299
SF0457	cysS cysteinyl-tRNA synthetase	5.21	1	2	2	14	109.49	5.21	2	7	15.2028	5.21	2	7	461	52.2097	5.64307
SF1512	thrS threonyl-tRNA synthetase	7.63	1	5	5	16	135.195	6.23	4	9	9.69659	5.92	4	7	642	73.9668	6.18896
	Sequence	# PSMs	# Proteins	# Protein Groups	Protein Group Accessions	Modifications	MH+ [Da]	q-Value	PEP	A2	IonScore A2	Exp Value A2	A4	XCorr A4	# Missed Cleavages
	TLTQEDVEALEK	8	1	1	SF1512		1375.7	0	0.000464	High	52.59	2.28585e-05	High	2.24997	0
	DEEGLEIIR	2	1	1	SF1512		1073.55	0	0.0001617	High	37.47	0.00029545	High	1.84832	0
	PVITLPDGSQR	3	1	1	SF1512		1182.65	0	0.001036	High	31.57	0.0011146			0
	ALNAYLQR	2	1	1	SF1512		948.526	0.001	0.03285	High	16.56	0.0607201	High	1.58469	0
	IYGTAWADK	1	1	1	SF1512		1024.51	0.004	0.07328				High	1.36333	0
SF1513	infC translation initiation factor IF-3	35.42	1	3	3	22	376.703	35.42	3	11	37.6346	35.42	3	11	144	16.6569	9.23193
	Sequence	# PSMs	# Proteins	# Protein Groups	Protein Group Accessions	Modifications	MH+ [Da]	q-Value	PEP	A2	IonScore A2	Exp Value A2	A4	XCorr A4	# Missed Cleavages
	VKDDLQELAVVESFPTK	6	1	1	SF1513		1918.01	0	6.941e-10	High	121.47	2.70884e-12	High	5.39355	1
	FRPSTDEGDYQVK	8	1	1	SF1513		1541.72	0	9.794e-07	High	50.24	9.43996e-06	High	3.03	0
	AEEAGVDLVEISPNAEPPVCR	8	1	1	SF1513	C20(Carbamidomethyl)	2252.08	0	3.475e-06	High	46.92	2.8453e-05	High	4.1436	0
SF1515	rplT 50S ribosomal protein L20	22.88	1	3	3	180	1993.2	22.88	3	90	56.9132	22.88	3	90	118	13.5187	11.4731
	Sequence	# PSMs	# Proteins	# Protein Groups	Protein Group Accessions	Modifications	MH+ [Da]	q-Value	PEP	A2	IonScore A2	Exp Value A2	A4	XCorr A4	# Missed Cleavages
	ILADIAVFDK	14	1	1	SF1515		1104.63	0	5.311e-07	High	72.54	5.85045e-08	High	2.58632	0
	VAFQAVIK	88	1	1	SF1515		875.534	0	0.0002833	High	57.41	1.81121e-06	High	1.95347	0
	VAFTTLVEK	78	1	1	SF1515		1007.58	0	0.0001563	High	54.19	3.80163e-06	High	1.89325	0
SF1517	pheS phenylalanyl-tRNA synthetase subunit alpha	15.6	1	4	5	35	473.137	15.6	5	18	50.9462	15.6	5	17	327	36.8087	6.20166
SF1876	aspS aspartyl-tRNA synthetase	17.46	1	9	9	47	434.319	17.46	9	25	33.4615	14.92	7	22	590	65.7706	5.68115
SF2179	metG methionyl-tRNA synthetase	9.16	1	5	5	29	289.63	9.16	5	16	27.5717	9.16	5	13	677	76.2531	5.78271
	Sequence	# PSMs	# Proteins	# Protein Groups	Protein Group Accessions	Modifications	MH+ [Da]	q-Value	PEP	A2	IonScore A2	Exp Value A2	A4	XCorr A4	# Missed Cleavages
	IDDIDLNLEDFVQR	4	1	1	SF2179		1704.84	0	7.337e-10	High	82.13	1.25532e-08	High	4.39024	0
	DAPYFGFEIPNAPGK	4	1	1	SF2179		1622.78	0	1.986e-08	High	63.21	9.31182e-07	High	3.34445	0
	SVVSGATPVMR	6	1	1	SF2179		1103.59	0	4.536e-06	High	50.17	2.88484e-05	High	1.97801	0
	SVVSGATPVMR	9	1	1	SF2179	M10(Oxidation)	1119.58	0	0.008006	High	28.14	0.00437366	High	2.4054	0
	YVDEQAPWVVAK	2	1	1	SF2179		1404.71	0	0.003228	High	19.98	0.01959	High	2.28092	0
	TISQLYDPEK	4	1	1	SF2179		1193.6	0.001	0.03384	High	21.49	0.0191586	High	1.63411	0
	Sequence	# PSMs	# Proteins	# Protein Groups	Protein Group Accessions	Modifications	MH+ [Da]	q-Value	PEP	A2	IonScore A2	Exp Value A2	A4	XCorr A4	# Missed Cleavages
	LADLLLDNK	10	1	1	SF2254		1014.58	0	5.819e-07	High	58.53	1.96394e-06	High	2.64616	0
	QLTHVLSDDSVAEQLK	2	1	1	SF2254		1782.92	0	1.001e-05	High	51.77	1.43034e-05	High	2.84972	0
	FTAQGADAEQALK	3	1	1	SF2254		1349.67	0	0.00229	High	42.16	0.000121627	High	1.48725	0
	AINEQPLNLGQGIWLSDSAEGNLR	4	1	1	SF2254		2595.3	0	0.001945	High	12.38	0.153195	High	1.95421	0
	AVDATFVTK	1	1	1	SF2254		951.51	0.006	0.1312	High	14.12	0.0445346			0
SF2272	rplY 50S ribosomal protein L25	30.85	1	3	3	21	168.096	30.85	3	10	17.5747	30.85	3	11	94	10.6867	9.59814
SF2469	cysK cysteine synthase A	50.46	1	12	12	400	6760.56	50.46	12	197	481.621	50.46	12	203	323	34.4963	6.06201
SF3206	rpsO 30S ribosomal protein S15	22.47	1	2	3	68	402.957	22.47	3	34	34.7282	22.47	3	34	89	10.2625	10.4038
	Sequence	# PSMs	# Proteins	# Protein Groups	Protein Group Accessions	Modifications	MH+ [Da]	q-Value	PEP	A2	IonScore A2	Exp Value A2	A4	XCorr A4	# Missed Cleavages
	YTQLIER	43	1	1	SF3206		922.498	0	0.003227	High	42.64	7.89529e-05	High	2.42924	0
	LLDYLK	13	2	2	SF0649;SF3206		764.454	0	0.004507	High	30.25	0.000941825	High	1.49709	0
	IVSEFGR	12	1	1	SF3206		807.434	0	0.00669	High	27.85	0.00426553	High	1.56652	0
	Sequence	# PSMs	# Proteins	# Protein Groups	Protein Group Accessions	Modifications	MH+ [Da]	q-Value	PEP	A2	IonScore A2	Exp Value A2	A4	XCorr A4	# Missed Cleavages
	ALQEASGFIR	2	1	1	SF3208		1091.58	0	4.81e-06	High	42.8	0.000146946	High	1.91278	0
	MSNLVTSVVK	8	1	1	SF3208		1077.59	0	0.004458	High	22.97	0.00706526	High	1.51927	0
SF3209	infB translation initiation factor IF-2	8.28	1	6	6	68	567.178	8.28	6	34	32.8016	8.28	6	34	882	96.3489	6.21436
SF2560	hisS histidyl-tRNA synthetase	8.02	1	3	3	5	32.9651	8.02	3	3	4.08203	5.42	2	2	424	47.0761	5.90967
SF2666	rplS 50S ribosomal protein L19	33.04	1	3	3	37	369.711	33.04	3	18	35.9121	33.04	3	19	115	13.1252	10.6235
	Sequence	# PSMs	# Proteins	# Protein Groups	Protein Group Accessions	Modifications	MH+ [Da]	q-Value	PEP	A2	IonScore A2	Exp Value A2	A4	XCorr A4	# Missed Cleavages
	VFQTHSPVVDSISVK	25	1	1	SF2666		1642.88	0	1.54e-09	High	83.63	1.12713e-08	High	4.70455	0
	VWVVEGSK	10	1	1	SF2666		903.492	0	0.0005512	High	29.6	0.00213813	High	1.79204	0
	QDVPSFRPGDTVEVK	2	1	1	SF2666		1673.85	0.001	0.01538	High	15.15	0.0687357	High	2.64797	0
SF2669	rpsP 30S ribosomal protein S16	37.8	1	3	3	91	1512.17	37.8	3	47	67.3766	30.49	2	44	82	9.18495	10.5503
SF4354	rpsF 30S ribosomal protein S6	28.24	1	4	4	160	1834.68	28.24	4	81	96.7944	22.14	3	79	131	15.1774	5.38916
	Sequence	# PSMs	# Proteins	# Protein Groups	Protein Group Accessions	Modifications	MH+ [Da]	q-Value	PEP	A2	IonScore A2	Exp Value A2	A4	XCorr A4	# Missed Cleavages
	YTAAITGAEGK	112	1	1	SF4354		1081.55	0	3.763e-07	High	75.58	3.18198e-08	High	2.86039	0
	HAVTEASPMVK	20	1	1	SF4354		1169.59	0	2.099e-05	High	61.63	9.27542e-07	High	3.2069	0
	FNDAVIR	26	1	1	SF4354		834.446	0	9.385e-05	High	55.19	9.38343e-06	High	2.14789	0
	QLAYPINK	2	1	1	SF4354		946.534	0.001	0.01084	High	24.66	0.00598464			0
SF4355	rpsR 30S ribosomal protein S18	37.33	1	3	3	148	2516	37.33	3	74	185.642	29.33	2	74	75	8.98085	10.5942
	Sequence	# PSMs	# Proteins	# Protein Groups	Protein Group Accessions	Modifications	MH+ [Da]	q-Value	PEP	A2	IonScore A2	Exp Value A2	A4	XCorr A4	# Missed Cleavages
	FTAEGVQEIDYK	127	1	1	SF4355		1399.67	0	4.377e-10	High	88.91	1.7994e-09	High	3.96277	0
	YLSLLPYTDR	19	1	1	SF4355		1240.66	0	2.287e-06	High	25.77	0.00463488	High	2.3275	0
	DIATLK	2	1	1	SF4355		660.393	0.001	0.02017	High	33.17	0.00137355			0
SF4356	rplI 50S ribosomal protein L9	61.74	1	9	9	335	5014.81	61.74	9	172	335.398	56.38	8	163	149	15.7595	6.58057
SF3328	rpsD 30S ribosomal protein S4	41.58	1	8	8	450	5874.72	41.58	8	245	373.121	41.58	8	205	202	22.9344	10.0229
	Sequence	# PSMs	# Proteins	# Protein Groups	Protein Group Accessions	Modifications	MH+ [Da]	q-Value	PEP	A2	IonScore A2	Exp Value A2	A4	XCorr A4	# Missed Cleavages
	GNTGENLLALLEGR	8	1	1	SF3328		1456.78	0	1.285e-11	High	100.37	2.11216e-10	High	3.49431	0
	VVNIASYQVSPNDVVSIR	98	1	1	SF3328		1960.04	0	4.878e-11	High	95.66	5.84034e-10	High	4.36753	0
	LSDYGVQLR	136	1	1	SF3328		1050.55	0	1.716e-05	High	71.2	1.51716e-07	High	2.87715	0
	AALELAEQR	95	1	1	SF3328		1000.54	0	0.002194	High	50.73	1.69056e-05	High	2.75747	0
	LDNVVYR	41	1	1	SF3328		878.47	0	0.009573	High	42.75	0.000122103	High	1.92554	0
	IYGVLER	56	1	1	SF3328		849.481	0	0.00579	High	42.5	7.02927e-05	High	1.76968	0
	EGTDLFLK	8	1	1	SF3328		922.488	0	0.006651	High	25.55	0.0108659	High	1.48776	0
	EKPTWLEVDAGK	8	1	1	SF3328		1372.71	0	0.001109	High	20.44	0.0216876	High	1.83152	0
SF3329	rpsK 30S ribosomal protein S11	33.33	1	4	4	121	857.103	33.33	4	62	81.4438	27.91	3	59	129	13.8364	11.3267
	Sequence	# PSMs	# Proteins	# Protein Groups	Protein Group Accessions	Modifications	MH+ [Da]	q-Value	PEP	A2	IonScore A2	Exp Value A2	A4	XCorr A4	# Missed Cleavages
	STPFAAQVAAER	69	1	1	SF3329		1247.63	0	4.203e-08	High	65.9	7.19711e-07	High	2.71733	0
	QGNALGWATAGGSGFR	8	1	1	SF3329		1549.75	0	3.954e-07	High	55.14	3.21506e-06	High	2.90033	0
	ALNAAGFR	43	1	1	SF3329		819.445	0	0.0002332	High	45.71	0.000173205	High	2.21394	0
	NLEVMVK	1	1	1	SF3329		832.461	0.006	0.137	High	21.05	0.0129564			0
SF3330	rpsM 30S ribosomal protein S13	66.1	1	8	8	244	4294.61	66.1	8	124	274.577	60.17	7	120	118	13.0913	10.7847
	Sequence	# PSMs	# Proteins	# Protein Groups	Protein Group Accessions	Modifications	MH+ [Da]	q-Value	PEP	A2	IonScore A2	Exp Value A2	A4	XCorr A4	# Missed Cleavages
	ISELSEGQIDTLR	79	1	1	SF3330		1460.76	0	9.837e-11	High	94.17	1.28246e-09	High	4.05245	0
	AILAAAGIAEDVK	108	1	1	SF3330		1241.71	0	7.936e-11	High	93.69	4.70319e-10	High	4.01204	0
	ISELSEGQIDTLRDEVAK	5	1	1	SF3330		2003.02	0	2.779e-06	High	74.24	1.20545e-07	High	4.09404	1
	IAGINIPDHK	28	1	1	SF3330		1077.6	0	5.979e-06	High	57.27	3.09374e-06	High	2.27139	0
	HAVIALTSIYGVGK	2	1	1	SF3330		1428.82	0	6.389e-07	High	37.61	0.000216725	High	2.71422	0
	FVVEGDLR	18	1	1	SF3330		934.498	0	0.000274	High	35.65	0.000748743	High	2.32351	0
	LMDLGCYR	2	1	1	SF3330	M2(Oxidation); C6(Carbamidomethyl)	1043.46	0	0.0005091	High	27.87	0.00162918	High	2.13045	0
	EISMSIK	2	1	1	SF3330		807.424	0.004	0.09787	High	19.12	0.0189816			0
SF3333	rplO 50S ribosomal protein L15	33.33	1	4	4	95	986.763	33.33	4	46	94.1479	33.33	4	49	144	14.9573	11.1802
	Sequence	# PSMs	# Proteins	# Protein Groups	Protein Group Accessions	Modifications	MH+ [Da]	q-Value	PEP	A2	IonScore A2	Exp Value A2	A4	XCorr A4	# Missed Cleavages
	VILAGEVTTPVTVR	42	1	1	SF3333		1454.86	0	5.415e-07	High	88.55	1.39306e-09	High	3.28416	0
	GFEGGQMPLYR	2	1	1	SF3333	M7(Oxidation)	1270.59	0	0.000342	High	39.55	0.000110655	High	2.06279	0
	LNTLSPAEGSK	9	1	1	SF3333		1116.59	0	0.0009356	High	34.2	0.00131165	High	2.31358	0
	GFEGGQMPLYR	3	1	1	SF3333		1254.59	0	3.362e-05	High	33.15	0.000556798	High	2.49465	0
	VEGGVVDLNTLK	39	1	1	SF3333		1243.69	0	0.0006151	High	31.71	0.00205731	High	2.65199	0
SF3335	rpsE 30S ribosomal protein S5	42.51	1	5	5	567	8727.78	42.51	5	273	942.363	42.51	5	294	167	17.5923	10.1108
	Sequence	# PSMs	# Proteins	# Protein Groups	Protein Group Accessions	Modifications	MH+ [Da]	q-Value	PEP	A2	IonScore A2	Exp Value A2	A4	XCorr A4	# Missed Cleavages
	VFMQPASEGTGIIAGGAMR	103	1	1	SF3335	M18(Oxidation)	1908.93	0	4.799e-14	High	103.09	9.0818e-11	High	5.68311	0
	VFMQPASEGTGIIAGGAMR	114	1	1	SF3335		1892.94	0	8.034e-12	High	98.81	2.43317e-10	High	5.2351	0
	VFMQPASEGTGIIAGGAMR	24	1	1	SF3335	M3(Oxidation); M18(Oxidation)	1924.92	0	2.513e-12	High	87.21	4.08732e-09	High	4.96764	0
	ATIDGLENMNSPEMVAAK	81	1	1	SF3335		1890.89	0	7.827e-07	High	83.93	9.50753e-09	High	5.02184	0
	AYGSTNPINVVR	149	1	1	SF3335		1290.68	0	1.342e-09	High	76.51	4.91386e-08	High	3.83656	0
	ATIDGLENMNSPEMVAAK	42	1	1	SF3335	M14(Oxidation)	1906.88	0	3.741e-10	High	72.62	1.01198e-07	High	4.51456	0
	AVLEVAGVHNVLAK	27	1	1	SF3335		1419.83	0	3.821e-10	High	70.62	8.64908e-08	High	2.92078	0
	ATIDGLENMNSPEMVAAK	12	1	1	SF3335	M9(Oxidation); M14(Oxidation)	1922.88	0	2.86e-08	High	63.9	4.88856e-07	High	4.38508	0
	SVEEILGK	15	1	1	SF3335		874.486	0	0.001466	High	29.68	0.00279881	High	1.79716	0
SF3336	rplR 50S ribosomal protein L18	27.35	1	4	4	43	108.887	27.35	4	23	8.09525	27.35	4	20	117	12.7619	10.4185
	Sequence	# PSMs	# Proteins	# Protein Groups	Protein Group Accessions	Modifications	MH+ [Da]	q-Value	PEP	A2	IonScore A2	Exp Value A2	A4	XCorr A4	# Missed Cleavages
	VQALADAAR	34	1	1	SF3336		914.503	0	0.001415	High	28.91	0.00546247	High	1.72142	0
	DAAAAVGK	2	1	1	SF3336		702.376	0	0.001153	High	28.72	0.00483395	High	1.54404	0
	LQELGATR	5	1	1	SF3336		887.493	0	0.001465	High	26.94	0.0047541	High	1.21639	0
	AIAEQLK	2	1	1	SF3336		772.454	0.001	0.02449	High	19.86	0.0299501	High	1.47051	0
SF3337	rplF 50S ribosomal protein L6	45.2	1	7	7	262	3081.78	41.24	6	131	257.197	45.2	7	131	177	18.8922	9.70068
	Sequence	# PSMs	# Proteins	# Protein Groups	Protein Group Accessions	Modifications	MH+ [Da]	q-Value	PEP	A2	IonScore A2	Exp Value A2	A4	XCorr A4	# Missed Cleavages
	ALLNSMVIGVTEGFTK	14	1	1	SF3337		1679.9	0	7.104e-10	High	105.95	2.92212e-11	High	4.44776	0
	ALLNSMVIGVTEGFTK	10	1	1	SF3337	M6(Oxidation)	1695.9	0	1.524e-11	High	71.6	1.34907e-07	High	3.96731	0
	QVIGQVAADLR	32	1	1	SF3337		1169.66	0	2.735e-07	High	66.26	2.9574e-07	High	3.11589	0
	APVVVPAGVDVK	149	1	1	SF3337		1150.68	0	1.353e-06	High	63.06	4.9314e-07	High	2.68993	0
	DGYADGWAQAGTAR	10	1	1	SF3337		1438.63	0	4.155e-07	High	60.8	8.29793e-07	High	3.40238	0
	TLNDAVEVK	33	1	1	SF3337		988.528	0	4.012e-05	High	52.6	1.48376e-05	High	2.45564	0
	HADNTLTFGPR	13	1	1	SF3337		1228.6	0	4.752e-05	High	43.76	6.10054e-05	High	2.54014	0
	YADEVVR	1	1	1	SF3337		851.425	0.007	0.1194				High	1.10814	0
SF3338	rpsH 30S ribosomal protein S8	39.23	1	5	5	133	1131.25	39.23	5	83	32.539	30	4	50	130	14.1175	9.42236
	Sequence	# PSMs	# Proteins	# Protein Groups	Protein Group Accessions	Modifications	MH+ [Da]	q-Value	PEP	A2	IonScore A2	Exp Value A2	A4	XCorr A4	# Missed Cleavages
	VEGDTKPELELTLK	15	1	1	SF3338		1571.85	0	8.287e-08	High	65.01	1.1358e-06	High	4.15055	0
	SMQDPIADMLTR	4	1	1	SF3338		1377.65	0	1.754e-06	High	58.17	1.52405e-06			0
	AVVESIQR	54	1	1	SF3338		901.51	0	7.972e-05	High	49.28	4.01309e-05	High	1.90777	0
	VAIANVLK	55	1	1	SF3338		827.534	0	0.007745	High	35.02	0.000314029	High	1.57043	0
	EEGFIEDFK	5	1	1	SF3338		1113.51	0	0.004004	High	24.03	0.0039443	High	1.50944	0
	Sequence	# PSMs	# Proteins	# Protein Groups	Protein Group Accessions	Modifications	MH+ [Da]	q-Value	PEP	A2	IonScore A2	Exp Value A2	A4	XCorr A4	# Missed Cleavages
	AIISDVNASDEDR	19	1	1	SF3339		1404.65	0	2.342e-08	High	63.95	6.04076e-07			0
	GEIPGLK	1	1	1	SF3339		713.418	0.008	0.1696	High	16.18	0.024042			0
SF3340	rplE 50S ribosomal protein L5	37.99	1	6	6	179	2542.76	37.99	6	100	170.094	37.99	6	79	179	20.5017	9.48096
	Sequence	# PSMs	# Proteins	# Protein Groups	Protein Group Accessions	Modifications	MH+ [Da]	q-Value	PEP	A2	IonScore A2	Exp Value A2	A4	XCorr A4	# Missed Cleavages
	ITLNMGVGEAIADK	48	1	1	SF3340		1431.75	0	3.461e-08	High	95.67	1.57191e-09	High	3.74067	0
	ITLNMGVGEAIADK	16	1	1	SF3340	M5(Oxidation)	1447.74	0	7.442e-10	High	68.19	5.68894e-07	High	3.39223	0
	EQIIFPEIDYDK	47	1	1	SF3340		1509.75	0	2.868e-07	High	57.09	2.93151e-06	High	2.64908	0
	GLDITITTTAK	2	1	1	SF3340		1133.64	0	1.438e-06	High	52.51	9.81834e-06	High	2.49387	0
	LITIAVPR	50	1	1	SF3340		882.576	0	0.002236	High	46.63	2.16755e-05	High	1.6778	0
	LMTEFNYNSVMQVPR	9	1	1	SF3340	M2(Oxidation)	1844.86	0	5.303e-07	High	43.09	5.89089e-05	High	3.98654	0
	LMTEFNYNSVMQVPR	2	1	1	SF3340		1828.87	0	2.579e-07	High	36.71	0.000255965	High	2.88086	0
	GNYSMGVR	5	1	1	SF3340		883.408	0	0.007409	High	28.65	0.00136135	High	1.64666	0
SF3341	rplX 50S ribosomal protein L24	36.54	1	4	4	55	513.46	36.54	4	28	49.1681	36.54	4	27	104	11.3233	10.2134
	Sequence	# PSMs	# Proteins	# Protein Groups	Protein Group Accessions	Modifications	MH+ [Da]	q-Value	PEP	A2	IonScore A2	Exp Value A2	A4	XCorr A4	# Missed Cleavages
	DDEVIVLTGK	14	1	1	SF3341		1088.58	0	1.4e-05	High	67.19	5.72956e-07	High	2.69497	0
	VIIEGINLVK	31	1	1	SF3341		1097.69	0	5.252e-06	High	44.83	3.28073e-05	High	2.13308	0
	RDDEVIVLTGK	3	1	1	SF3341		1244.68	0	0.003084	High	35.43	0.000744686	High	2.41301	1
	HQKPVPALNQPGGIVEK	7	1	1	SF3341		1812.01	0	0.0003473	High	28.47	0.00981407	High	2.77544	0
SF3342	rplN 50S ribosomal protein L14	50.41	1	5	5	114	1660.84	50.41	5	63	142.424	50.41	5	51	123	13.5325	10.4185
	Sequence	# PSMs	# Proteins	# Protein Groups	Protein Group Accessions	Modifications	MH+ [Da]	q-Value	PEP	A2	IonScore A2	Exp Value A2	A4	XCorr A4	# Missed Cleavages
	MIQEQTMLNVADNSGAR	44	1	1	SF3342		1877.88	0	7.899e-12	High	123.27	9.41955e-13	High	5.69639	0
	FDGNACVLLNNNSEQPIGTR	16	1	1	SF3342	C6(Carbamidomethyl)	2219.05	0	2.919e-09	High	75.08	3.09721e-08	High	4.60785	0
	MIQEQTMLNVADNSGAR	6	1	1	SF3342	M1(Oxidation)	1893.88	0	3.695e-10	High	64.65	4.79875e-07	High	4.28453	0
	IFGPVTR	17	1	1	SF3342		789.459	0	0.007089	High	31.61	0.00127694	High	1.69125	0
	YAGVGDIIK	14	1	1	SF3342		935.519	0	0.002714	High	30.22	0.00133085	High	1.71897	0
	IISLAPEVL	17	1	1	SF3342		954.584	0	0.01049	High	26.76	0.00210363	High	1.47689	0
SF3345	rplP 50S ribosomal protein L16	36.76	1	4	4	101	1530.51	36.76	4	49	126.02	33.09	3	52	136	15.2135	11.3853
	Sequence	# PSMs	# Proteins	# Protein Groups	Protein Group Accessions	Modifications	MH+ [Da]	q-Value	PEP	A2	IonScore A2	Exp Value A2	A4	XCorr A4	# Missed Cleavages
	GLAQGTDVSFGSFGLK	80	1	1	SF3345		1583.8	0	2.51e-13	High	91.79	1.8211e-09	High	5.01319	0
	VLYEMGGVPEELAR	18	1	1	SF3345	N-Term(Acetyl); M5(Oxidation)	1620.79	0	0.006294	High	24.47	0.00678818	High	2.36153	0
	VFPDKPITEKPLAVR	2	1	1	SF3345		1709.99	0	0.0004318	High	23.19	0.00478597	High	1.16408	0
	LAAAK	1	1	1	SF3345		473.306	0.009	0.1866	High	17.84	0.0312431			0
SF3346	rpsC 30S ribosomal protein S3	48.07	1	9	9	184	2742.12	48.07	9	91	218.391	45.06	8	93	233	26.0262	10.3452
	Sequence	# PSMs	# Proteins	# Protein Groups	Protein Group Accessions	Modifications	MH+ [Da]	q-Value	PEP	A2	IonScore A2	Exp Value A2	A4	XCorr A4	# Missed Cleavages
	LVADSITSQLER	83	1	1	SF3346		1331.72	0	4.256e-09	High	100.76	3.69362e-10	High	4.04966	0
	GEILGGMAAVEQPEKPAAQPK	11	1	1	SF3346		2121.09	0	5.519e-13	High	82.65	1.11366e-08	High	5.20491	0
	VVADIAGVPAQINIAEVR	65	1	1	SF3346		1835.03	0	1.482e-06	High	62.28	7.39452e-07	High	4.01148	0
	EFADNLDSDFK	10	1	1	SF3346		1300.57	0	9.466e-06	High	54.93	3.20605e-06	High	2.13612	0
	LGGAEIAR	4	1	1	SF3346		786.446	0	0.0003654	High	41.92	0.00019602	High	1.63289	0
	ADIDYNTSEAHTTYGVIGVK	4	1	1	SF3346		2154.03	0	8.151e-07	High	33.87	0.000738367	High	2.08022	0
	VPLHTLR	3	1	1	SF3346		835.512	0	0.0001228	High	32.25	0.000594251	High	1.78906	0
	IVIERPAK	2	1	1	SF3346		925.58	0.001	0.0152	High	28.11	0.00154159	High	1.09014	0
	AVQNAMR	2	1	1	SF3346		789.397	0.001	0.03184	High	27.32	0.00389242			0
SF3347	rplV 50S ribosomal protein L22	46.36	1	4	4	184	2138.93	46.36	4	96	181.239	46.36	4	88	110	12.2337	10.228
	Sequence	# PSMs	# Proteins	# Protein Groups	Protein Group Accessions	Modifications	MH+ [Da]	q-Value	PEP	A2	IonScore A2	Exp Value A2	A4	XCorr A4	# Missed Cleavages
	VLESAIANAEHNDGADIDDLK	18	1	1	SF3347		2210.05	0	3.73e-09	High	100.2	1.62349e-10	High	5.73784	0
	VSQALDILTYTNK	87	1	1	SF3347		1465.79	0	3.359e-09	High	97.26	2.44311e-10	High	3.67382	0
	LVADLIR	20	1	1	SF3347		799.502	0	0.007842	High	39.6	0.000109388	High	1.20282	0
	IFVDEGPSMK	33	1	1	SF3347		1122.55	0	0.001729	High	34.7	0.000508266	High	2.38663	0
	IFVDEGPSMK	26	1	1	SF3347	M9(Oxidation)	1138.54	0	0.0001434	High	33.12	0.000585034	High	2.40916	0
SF3349	rplB 50S ribosomal protein L2	55.31	1	14	14	196	2002.42	55.31	14	103	155.573	47.99	11	93	273	29.842	10.9312
	Sequence	# PSMs	# Proteins	# Protein Groups	Protein Group Accessions	Modifications	MH+ [Da]	q-Value	PEP	A2	IonScore A2	Exp Value A2	A4	XCorr A4	# Missed Cleavages
	SAGTYVQIVAR	60	1	1	SF3349		1164.64	0	1.061e-05	High	69.49	1.91183e-07	High	2.39091	0
	GTAMNPVDHPHGGGEGR	16	1	1	SF3349		1688.75	0	1.546e-09	High	68.75	1.33036e-07	High	3.67166	0
	ATLGEVGNAEHMLR	8	1	1	SF3349		1497.74	0	2.08e-08	High	67.62	3.71911e-07	High	3.53783	0
	NIPVGSTVHNVEMKPGK	2	1	1	SF3349	M13(Oxidation)	1822.95	0	5.723e-10	High	64.65	1.01116e-06	High	3.94505	0
	AGDQIQSGVDAAIKPGNTLPMR	17	1	1	SF3349		2239.15	0	1.208e-07	High	56.96	4.53088e-06	High	3.80067	0
	NIPVGSTVHNVEMKPGK	6	1	1	SF3349		1806.95	0	4.755e-07	High	53.75	8.64478e-06	High	3.87156	0
	SANIALVLYK	6	1	1	SF3349		1091.65	0	2.2e-05	High	50.54	8.80988e-06	High	1.74892	0
	ATLGEVGNAEHMLR	9	1	1	SF3349	M12(Oxidation)	1513.74	0	2.442e-06	High	50.5	1.7825e-05	High	3.40055	0
	HPVTPWGVQTK	22	1	1	SF3349		1249.67	0	5.058e-06	High	49.15	3.52694e-05	High	1.99913	0
	AGDQIQSGVDAAIKPGNTLPMR	8	1	1	SF3349	M21(Oxidation)	2255.14	0	1.011e-06	High	37.1	0.000360721	High	3.01801	0
	DGAYVTLR	16	1	1	SF3349		894.466	0	0.004931	High	31.6	0.00089938	High	1.70582	0
	GKPFAPLLEK	13	1	1	SF3349		1099.65	0	0.0004622	High	29.39	0.0020139	High	1.44393	0
	DGIPAVVER	8	1	1	SF3349		955.518	0	0.007673	High	19.78	0.0173574	High	1.98245	0
	LEYDPNR	1	1	1	SF3349		906.429	0.002	0.05359	High	16.01	0.046363			0
	YILAPK	1	1	1	SF3349		704.432	0.003	0.06947	High	18.13	0.0153451			0
	NKDGIPAVVER	2	1	1	SF3349		1197.66	0.005	0.0921	High	21.11	0.0120042	High	1.50441	1
	GVRPTVR	1	1	1	SF3349		784.476	0.009	0.1851	High	12.65	0.0706225			0
SF3351	rplD 50S ribosomal protein L4	26.87	1	5	5	153	1996.07	26.87	5	76	178.176	26.87	5	77	201	22.0639	9.72998
	Sequence	# PSMs	# Proteins	# Protein Groups	Protein Group Accessions	Modifications	MH+ [Da]	q-Value	PEP	A2	IonScore A2	Exp Value A2	A4	XCorr A4	# Missed Cleavages
	DAQSALTVSETTFGR	92	1	1	SF3351		1582.76	0	4.325e-10	High	86.16	2.54208e-09	High	4.08867	0
	DATGIDPVSLIAFDK	14	1	1	SF3351		1561.81	0	3.543e-08	High	69.92	3.20856e-07	High	3.19358	0
	FSVEAPK	42	1	1	SF3351		777.411	0	0.002244	High	44.06	9.42348e-05	High	2.08507	0
	SILSELVR	2	1	1	SF3351		916.545	0	6.166e-05	High	38.61	0.000185923	High	1.52758	0
	VVMTADAVK	3	1	1	SF3351		933.506	0	0.002862	High	22.31	0.013806	High	1.34751	0
SF3352	rplC 50S ribosomal protein L3	32.54	1	5	5	101	1306.53	32.54	5	49	115.287	32.54	5	52	209	22.2298	9.90576
	Sequence	# PSMs	# Proteins	# Protein Groups	Protein Group Accessions	Modifications	MH+ [Da]	q-Value	PEP	A2	IonScore A2	Exp Value A2	A4	XCorr A4	# Missed Cleavages
	GAVPGATGSDLIVKPAVK	36	1	1	SF3352		1679.97	0	6.899e-13	High	88.46	1.42223e-09	High	4.24189	0
	VTVQSLDVVR	42	1	1	SF3352		1115.64	0	4.083e-07	High	64.2	7.2236e-07	High	2.98241	0
	IFTEDGVSIPVTVIEVEANR	10	1	1	SF3352		2188.15	0	4.47e-06	High	52.01	1.88852e-05	High	3.80036	0
	VTKPEAGHFAK	6	1	1	SF3352		1184.64	0	7.931e-05	High	31.14	0.00123061	High	2.22624	0
	AIQVTTGAK	7	1	1	SF3352		888.512	0	0.005876	High	17.72	0.0371897	High	1.62926	0
SF3353	rpsJ 30S ribosomal protein S10	41.75	1	4	4	177	2402.48	41.75	4	93	191.952	41.75	4	84	103	11.7284	9.68604
SF4231	valS valyl-tRNA synthetase	8.1	1	6	6	27	205.544	6.41	5	13	32.2455	8.1	6	14	951	108.109	5.36377
SF4056	rplK 50S ribosomal protein L11	36.62	1	5	5	172	1314.94	36.62	5	89	109.383	31.69	4	83	142	14.8649	9.74463
	Sequence	# PSMs	# Proteins	# Protein Groups	Protein Group Accessions	Modifications	MH+ [Da]	q-Value	PEP	A2	IonScore A2	Exp Value A2	A4	XCorr A4	# Missed Cleavages
	AADMTGADIEAMTR	16	1	1	SF4056		1452.64	0	2.289e-07	High	77.36	1.83219e-08	High	3.93181	0
	TPPAAVLLK	133	1	1	SF4056		909.575	0	5.065e-06	High	54.39	3.63053e-06	High	2.2285	0
	GLPIPVVITVYADR	8	1	1	SF4056		1512.88	0	7.253e-06	High	53.22	8.81397e-06	High	2.7351	0
	SMGLVVED	9	1	1	SF4056		849.4	0	0.001907	High	44.71	5.07097e-05	High	1.01609	0
	AADMTGADIEAMTR	4	1	1	SF4056	M12(Oxidation)	1468.64	0	2.511e-05	High	36.23	0.000237668	High	2.54347	0
	SFTFVTK	1	1	1	SF4056		829.444	0.002	0.03718	High	23.67	0.0135304			0
	SMGLVVED	1	1	1	SF4056	M2(Oxidation)	865.399	0.009	0.185	High	13.17	0.130126			0
SF4057	rplA 50S ribosomal protein L1	43.5	1	8	8	487	7270.83	43.5	8	235	583.874	43.5	8	252	223	23.3865	9.30518
	Sequence	# PSMs	# Proteins	# Protein Groups	Protein Group Accessions	Modifications	MH+ [Da]	q-Value	PEP	A2	IonScore A2	Exp Value A2	A4	XCorr A4	# Missed Cleavages
	AAGAELVGMEDLADQIK	107	1	1	SF4057		1730.86	0	3.677e-11	High	98.1	3.32996e-10	High	5.0922	0
	VVGQLGQVLGPR	148	1	1	SF4057		1222.72	0	1.783e-10	High	82.69	5.36995e-09	High	2.88816	0
	VAVFTQGANAEAAK	73	1	1	SF4057		1376.71	0	6.383e-09	High	82.59	1.65242e-08	High	4.07954	0
	ENLEALLVALK	6	1	1	SF4057		1212.72	0	4.328e-07	High	80.35	1.42999e-08	High	2.60127	0
	AAGAELVGMEDLADQIK	33	1	1	SF4057	M9(Oxidation)	1746.85	0	1.083e-09	High	69.36	2.37549e-07	High	4.62397	0
	VGTVTPNVAEAVK	86	1	1	SF4057		1284.72	0	0.0007907	High	66.42	5.01675e-07	High	2.08549	0
	QYDINEAIALLK	6	1	1	SF4057		1390.76	0	0.001663	High	60.25	1.5577e-06	High	1.72167	0
	GATVLPHGTGR	26	1	1	SF4057		1065.58	0	0.000337	High	30.36	0.00115056	High	1.51624	0
	GLMPNPK	2	1	1	SF4057		756.404	0.001	0.0212	High	19.66	0.0107887	High	1.33926	0
SF4058	rplJ 50S ribosomal protein L10	38.18	1	5	5	373	3462.85	38.18	5	174	373.651	38.18	5	199	165	17.7004	8.98291
	Sequence	# PSMs	# Proteins	# Protein Groups	Protein Group Accessions	Modifications	MH+ [Da]	q-Value	PEP	A2	IonScore A2	Exp Value A2	A4	XCorr A4	# Missed Cleavages
	LATLPTYEEAIAR	130	1	1	SF4058		1447.78	0	3.482e-09	High	79.93	2.64225e-08	High	3.3038	0
	GALSAVVADSR	104	1	1	SF4058		1045.56	0	1.332e-08	High	79.23	6.62663e-08	High	3.12723	0
	QAIVAEVSEVAK	36	1	1	SF4058		1243.69	0	2.056e-05	High	62.38	1.38743e-06	High	2.61068	0
	AAAFEGELIPASQIDR	56	1	1	SF4058		1687.86	0	6.149e-08	High	58.7	2.22579e-06	High	3.68602	0
	AVEGTPFECLK	47	1	1	SF4058	C9(Carbamidomethyl)	1250.61	0	0.0001116	High	42.48	5.63599e-05	High	2.47506	0
SF4059	rplL 50S ribosomal protein L7/L12	50.41	1	5	5	234	2862.74	50.41	5	116	243.088	43.8	4	118	121	12.2875	4.65283
SF4014	rpmE 50S ribosomal protein L31	51.43	1	3	3	65	722.478	51.43	3	33	62.7038	51.43	3	32	70	7.84796	9.31982
SF3940	glnA glutamine synthetase	10.02	1	4	4	22	114.652	10.02	4	12	12.1736	8.1	3	10	469	51.8707	5.46533
SF3676	rpmB 50S ribosomal protein L28	30.77	1	3	3	40	383.814	30.77	3	20	31.2137	30.77	3	20	78	9.00087	11.4146
SF3602	glyS glycyl-tRNA synthetase subunit beta	22.64	1	13	13	94	1374.12	22.64	13	48	108.537	21.63	12	46	689	76.749	5.43994
SF3402	trpS tryptophanyl-tRNA synthetase	17.07	1	5	5	42	424.965	17.07	5	24	27.6801	13.77	4	18	334	37.3841	6.94678
SF3359	rpsG 30S ribosomal protein S7	53.21	1	6	6	290	4301.66	53.21	6	145	343.962	53.21	6	145	156	17.5934	10.3013
	Sequence	# PSMs	# Proteins	# Protein Groups	Protein Group Accessions	Modifications	MH+ [Da]	q-Value	PEP	A2	IonScore A2	Exp Value A2	A4	XCorr A4	# Missed Cleavages
	STAESIVYSALETLAQR	19	1	1	SF3359		1838.95	0	5.635e-10	High	97.34	5.35054e-10	High	3.26663	0
	LANELSDAAENK	151	1	1	SF3359		1274.62	0	6.588e-10	High	82.13	9.18526e-09	High	4.07969	0
	SELEAFEVALENVRPTVEVK	5	1	1	SF3359		2259.18	0	1.886e-09	High	73.69	1.06891e-07	High	5.076	0
	FGSELLAK	75	1	1	SF3359		864.48	0	0.0005076	High	56.55	3.76226e-06	High	2.74813	0
	VGGSTYQVPVEVRPVR	29	1	1	SF3359		1742.95	0	4.425e-08	High	53.68	1.28565e-05	High	2.76505	0
	FVNILMVDGK	9	1	1	SF3359	M6(Oxidation)	1151.61	0	3.472e-05	High	45.76	5.30921e-05	High	1.72	0
	FVNILMVDGK	2	1	1	SF3359		1135.62	0	6.404e-06	High	40.25	0.000245456	High	1.76095	0
SF3360	rpsL 30S ribosomal protein S12	29.03	1	4	4	188	2560.56	29.03	4	106	167.474	15.32	2	82	124	13.7285	10.8726
SF3326	rplQ 50S ribosomal protein L17	33.07	1	5	5	133	1372.95	33.07	5	68	119.566	33.07	5	65	127	14.3557	11.0483
SF3319	fmt methionyl-tRNA formyltransferase	14.6	1	3	3	5	58.6862	10.79	2	2	6.55977	14.6	3	3	315	34.1618	5.41455
SF3270	rpsI 30S ribosomal protein S9	30.77	1	4	4	242	2653.66	30.77	4	125	185.666	23.08	3	117	130	14.865	10.9458
	Sequence	# PSMs	# Proteins	# Protein Groups	Protein Group Accessions	Modifications	MH+ [Da]	q-Value	PEP	A2	IonScore A2	Exp Value A2	A4	XCorr A4	# Missed Cleavages
	GGGISGQAGAIR	176	1	1	SF3270		1043.56	0	2.142e-09	High	78.69	2.77175e-08	High	2.91284	0
	ALMEYDESLR	22	1	1	SF3270		1226.57	0	0.001017	High	41.72	6.71382e-05	High	2.49818	0
	AENQYYGTGR	11	1	1	SF3270		1158.51	0	2.002e-05	High	40.36	9.18269e-05			0
	ALMEYDESLR	13	1	1	SF3270	M3(Oxidation)	1242.56	0	0.00717	High	33.28	0.000468781	High	1.44834	0
	SLEQYFGR	20	1	1	SF3270		999.489	0	0.0001463	High	32.17	0.000605299	High	2.2587	0
SF3271	rplM 50S ribosomal protein L13	58.45	1	7	7	78	373.426	51.41	6	38	46.2351	58.45	7	40	142	16.0085	9.90576
SF3106	rpsU 30S ribosomal protein S21	39.44	1	3	3	139	1168.14	39.44	3	70	55.5734	39.44	3	69	71	8.49473	11.1509
SF2720	alaS alanyl-tRNA synthetase	10.84	1	7	7	48	748.562	10.84	7	24	55.239	10.84	7	24	876	95.9577	5.85889
SF2876	lysS lysyl-tRNA synthetase	17.62	1	9	9	29	128.812	15.05	8	15	16.1678	14.46	7	14	505	57.5812	5.23682
SF1206	ychF GTP-binding protein YchF	23.14	1	6	6	33	289.765	23.14	6	18	34.3894	17.91	4	15	363	39.6423	4.95752
SF0159	rpsB 30S ribosomal protein S2	34.44	1	8	8	278	3375.39	34.44	8	141	272.482	34.44	8	137	241	26.7548	7.13721
SF3205	pnp polynucleotide phosphorylase	17.85	1	10	11	80	836.239	16.08	10	40	70.3231	16.76	10	40	734	79.8116	5.47803
Posttranslational modification, protein turnover, chaperones
SF0014	dnaK molecular chaperone DnaK	67.87	1	36	36	3270	48810.5	65.67	35	1625	4215.23	67.87	36	1645	638	69.0845	4.97021
	Sequence	# PSMs	# Proteins	# Protein Groups	Protein Group Accessions	Modifications	MH+ [Da]	q-Value	PEP	A2	IonScore A2	Exp Value A2	A4	XCorr A4	# Missed Cleavages
	IELSSAQQTDVNLPYITADATGPK	568	1	1	SF0014		2532.29	0	3.448e-13	High	146	8.41482e-15	High	5.26912	0
	TAIESALTALETALK	42	1	1	SF0014		1531.86	0	1.217e-14	High	138.09	3.33763e-14	High	4.29243	0
	TTPSIIAYTQDGETLVGQPAK	300	1	1	SF0014		2190.12	0	7.243e-13	High	123.57	9.0106e-13	High	5.52909	0
	KDVNPDEAVAIGAAVQGGVLTGDVK	297	1	1	SF0014		2423.27	0	9.909e-12	High	113.51	9.58161e-12	High	5.38933	1
	VALQDAGLSVSDIDDVILVGGQTR	106	1	1	SF0014		2441.28	0	5.181e-13	High	112.82	1.35823e-11	High	5.48896	0
	IINEPTAAALAYGLDK	216	1	1	SF0014		1659.89	0	8.117e-14	High	108.56	5.92092e-11	High	4.84751	0
	DDDVVDAEFEEVK	22	1	1	SF0014		1509.66	0	9.156e-09	High	90.01	9.95337e-10	High	3.65606	0
	LMEIAQQQHAQQQTAGADASANNAK	19	1	1	SF0014	M2(Oxidation)	2640.24	0	9.432e-17	High	87.91	2.18441e-09	High	6.10516	0
	ASSGLNEDEIQK	156	1	1	SF0014		1290.61	0	3.083e-06	High	83.67	6.01351e-09	High	3.12858	0
	SLGQFNLDGINPAPR	270	1	1	SF0014		1598.82	0	5.142e-11	High	82.71	1.09838e-08	High	4.0554	0
	LESLVEDLVNR	106	1	1	SF0014		1286.69	0	5.986e-08	High	81.91	1.77147e-08	High	3.80054	0
	QAVTNPQNTLFAIK	110	1	1	SF0014		1544.84	0	4.314e-08	High	78.94	4.91429e-08	High	3.31772	0
	DVNPDEAVAIGAAVQGGVLTGDVK	52	1	1	SF0014		2295.18	0	5.041e-07	High	74.37	1.31614e-07	High	3.97356	0
	LINYLVEEFK	40	1	1	SF0014		1267.69	0	2.905e-07	High	73.64	4.75765e-08	High	2.79426	0
	KFEELVQTR	43	1	1	SF0014		1149.62	0	0.0005562	High	72.96	9.86358e-08	High	2.3162	1
	QVEEAGDKLPADDK	14	1	1	SF0014		1514.73	0	1.389e-06	High	72.85	6.485e-08	High	3.27305	1
	LMEIAQQQHAQQQTAGADASANNAK	71	1	1	SF0014		2624.24	0	2.502e-13	High	70.58	1.18123e-07	High	5.60534	0
	MQELAQVSQK	202	1	1	SF0014		1161.59	0	2.182e-05	High	69.77	2.74141e-07	High	2.62625	0
	NQGDHLLHSTR	26	1	1	SF0014		1277.63	0	3.457e-07	High	65.06	1.02923e-06	High	3.04801	0
	KQVEEAGDKLPADDK	9	1	1	SF0014		1642.82	0	8.057e-05	High	64.63	8.78092e-07	High	3.62476	2
	DVSIMPFK	44	1	1	SF0014		936.484	0	0.0001758	High	56.45	5.09545e-06	High	1.95081	0
	TAEDYLGEPVTEAVITVPAYFNDAQR	75	1	1	SF0014		2869.39	0	2.571e-11	High	53.63	8.88697e-06	High	4.71145	0
	LMEIAQQQHAQQQTAGADASANNAK	2	1	1	SF0014	N-Term(Acetyl); M2(Oxidation)	2682.27	0	5.141e-07	High	48.89	2.06595e-05	High	4.5054	0
	MAPPQISAEVLK	110	1	1	SF0014		1283.7	0	0.00614	High	48.41	2.74002e-05	High	2.23232	0
	DVSIMPFK	10	1	1	SF0014	M5(Oxidation)	952.479	0	0.0005555	High	47	2.89313e-05	High	1.57618	0
	RFQDEEVQR	8	1	1	SF0014		1206.58	0	0.002176	High	46.68	3.43653e-05	High	3.17371	1
	MQELAQVSQK	27	1	1	SF0014	M1(Oxidation)	1177.59	0	0.0004982	High	45.43	6.01477e-05	High	1.91109	0
	DDDVVDAEFEEVKDK	2	1	1	SF0014		1752.78	0	1.503e-06	High	45.38	2.89048e-05	High	3.94851	1
	DQGIDLR	26	1	1	SF0014		816.417	0	0.0004961	High	44.82	0.000102179	High	1.89838	0
	IIGIDLGTTNSCVAIMDGTIPR	6	1	1	SF0014	C12(Carbamidomethyl)	2317.18	0	5.31e-06	High	44.76	0.000101929	High	3.11487	0
	NTTIPTK	19	1	1	SF0014		774.434	0	0.005123	High	38.07	0.000374293	High	1.13272	0
	VLENAEGDR	18	1	1	SF0014		1002.48	0	1.352e-05	High	37.5	0.000177828	High	2.08483	0
	MAPPQISAEVLK	36	1	1	SF0014	M1(Oxidation)	1299.7	0	0.0002932	High	36.86	0.000494551	High	2.5811	0
	NDPLAMQR	33	1	1	SF0014		944.459	0	0.0003022	High	36.31	0.000304049	High	2.02086	0
	VAEFFGK	97	1	1	SF0014		797.418	0	0.001949	High	35.88	0.000257614	High	1.81336	0
	FEELVQTR	44	1	1	SF0014		1021.53	0	0.0002688	High	35.32	0.000793165	High	2.29199	0
	IAGLEVK	29	1	1	SF0014		729.449	0	0.005205	High	34.43	0.000649042	High	1.55535	0
	TFEVLATNGDTHLGGEDFDSR	2	1	1	SF0014		2281.02	0	0.00032	High	27.41	0.00844215	High	1.78081	0
	FQDEEVQR	8	1	1	SF0014		1050.48	0	0.0004764	High	24.88	0.00324317	High	1.71739	0
	TAIESALTALETALKGEDK	4	1	1	SF0014		1961.04	0	0.0004888	High	23.94	0.00827473	High	1.63578	1
	IIAADNGDAWVEVK	1	1	1	SF0014		1500.76	0	0.0009119				High	2.08132	0
SF0418	htpG heat shock protein 90	40.22	1	21	21	505	7407.27	36.86	19	246	666.458	37.82	19	259	624	71.3464	5.21143
SF2673	grpE heat shock protein GrpE	43.15	1	5	5	118	1660.97	43.15	5	57	139.883	43.15	5	61	197	21.7982	4.75439
SF2655	clpB protein disaggregation chaperone	50.29	1	37	37	2220	34941.4	50.06	36	1101	2576.09	49.47	36	1119	857	95.501	5.51611
	Sequence	# PSMs	# Proteins	# Protein Groups	Protein Group Accessions	Modifications	MH+ [Da]	q-Value	PEP	A2	IonScore A2	Exp Value A2	A4	XCorr A4	# Missed Cleavages
	SAGGIVLTGSAAAK	265	1	1	SF4296		1202.67	0	6.216e-09	High	79.88	2.10743e-08	High	3.78585	0
	ILENGEVKPLDVK	16	1	1	SF4296		1453.82	0	2.898e-08	High	52.01	6.60981e-06	High	3.15255	0
	VGDIVIFNDGYGVK	6	1	1	SF4296		1495.78	0	0.0008235	High	38.47	0.000369805	High	3.01778	0
SF4297	groEL molecular chaperone GroEL	60.22	1	29	29	4581	69520.4	58.94	27	2260	5859.73	56.39	25	2321	548	57.2927	4.94482
SF4009	hslU ATP-dependent protease ATP-binding subunit HslU	31.38	1	12	12	190	2105.6	29.57	11	95	203.381	31.38	12	95	443	49.5629	5.35107
SF2968	sigA serine protease	15.64	1	15	15	176	2669.2	15.64	15	87	261.199	14.01	13	89	1285	139.59	8.30908
	Sequence	# PSMs	# Proteins	# Protein Groups	Protein Group Accessions	Modifications	MH+ [Da]	q-Value	PEP	A2	IonScore A2	Exp Value A2	A4	XCorr A4	# Missed Cleavages
	IAATDAGTTVTNSNVK	73	1	1	SF2968		1562.8	0	3.081e-06	High	131.1	2.01824e-13	High	4.87642	0
	NQLTGSNNSLSVDIQK	7	1	1	SF2968		1717.87	0	2.245e-10	High	101.08	1.8326e-10	High	3.48088	0
	STVTMTGALSLINTDLIINK	10	1	1	SF2968	M5(Oxidation)	2121.14	0	7.009e-11	High	91.75	1.23644e-09	High	4.41897	0
	NSPIFGDSGSGSYLYDK	9	1	1	SF2968		1806.82	0	1.78e-12	High	86.68	2.14274e-09	High	4.01254	0
	VGNNNSGLNVDLITAPK	12	1	1	SF2968		1725.91	0	8.474e-11	High	78.01	3.63687e-08	High	4.68617	0
	ASTQAIGFSNISPVISTK	17	1	1	SF2968		1820.97	0	4.676e-09	High	73.64	1.10291e-07	High	4.70672	0
	SNNQIASFSQPDWESR	9	1	1	SF2968		1865.83	0	6.1e-06	High	57.95	1.59945e-06	High	4.5885	0
	VSSGDFSVHR	9	1	1	SF2968		1090.52	0	2.135e-05	High	57.95	2.88584e-06	High	2.3693	0
	ADLSQSVNQSDK	6	1	1	SF2968		1291.61	0	5.308e-07	High	51.26	7.46397e-06	High	3.13079	0
	ASILFGVDQYK	2	1	1	SF2968		1240.66	0	5.667e-05	High	35.38	0.000507035	High	1.17845	0
	DYLDLAQNR	10	1	1	SF2968		1107.54	0	0.0001226	High	30.14	0.00222704	High	1.92984	0
	NSQIVLGNK	1	1	1	SF2968		972.546	0	0.003081	High	29.79	0.00293872			0
	LNLENATLSIGR	2	1	1	SF2968		1300.72	0	0.001389	High	25.44	0.0062867			0
	NFTNTMQLDGK	6	1	1	SF2968		1268.59	0	6.481e-05	High	24.87	0.0035842	High	2.38117	0
	EQIIGFR	3	1	1	SF2968		862.476	0.001	0.01563	High	22.93	0.0124786	High	1.19614	0
SF2973	pic serine protease	15.45	1	16	16	186	2238.99	12.1	14	94	196.122	14.58	15	92	1372	146.363	6.84424
SF0383	clpX ATP-dependent protease ATP-binding subunit ClpX,ATP-dependent chaperon	21.46	1	6	7	61	472.728	18.4	6	32	43.8406	19.1	6	29	424	46.3272	5.35107
SF0384	lon DNA-binding ATP-dependent protease La	21.81	1	15	15	105	889.235	19.9	14	56	80.4259	21.81	15	49	784	87.4229	6.39209
SF3854	trxA thioredoxin,Chaperone	40.16	1	4	4	46	757.777	40.16	4	23	50.733	40.16	4	23	127	14.0263	5.49072
SF0168	hlpA periplasmic chaperone	22.36	1	3	3	91	1026.99	22.36	3	45	106.736	22.36	3	46	161	17.6773	9.70068
SF0386	ybaU periplasmic folding chaperone	13.32	1	6	7	27	358.893	12.2	6	14	26.2565	9.79	5	13	623	68.0678	5.10986
SF0847	trxB thioredoxin reductase	12.46	1	3	3	10	84.784	9.03	2	5	10.0554	12.46	3	5	321	34.5434	5.63037
SF3543	hdeB acid-resistance protein,putative periplasmic acid stress chaperone	37.5	1	4	4	416	7435.59	37.5	4	204	685.474	37.5	4	212	112	12.5142	7.12256
SF0381	tig trigger factor	48.61	1	18	18	533	6500.29	45.83	17	262	625.326	44.91	16	271	432	48.1629	4.88135
SF3365	fkpA FKBP-type peptidylprolyl isomerase	37.41	1	8	8	217	2957.94	37.41	8	118	226.327	37.41	8	99	270	28.9102	8.47021
SF4279	SF4279 FKBP-type peptidylprolyl isomerase	32.74	1	6	6	72	701.857	32.74	6	37	63.8384	32.74	6	35	223	24.1765	5.07178
Cell cycle control, cell division, chromosome partitioning
SF0092	ftsZ cell division protein FtsZ	27.42	1	7	7	93	1418.41	21.41	6	45	114.67	27.42	7	48	383	40.0625	4.81787
SF3406	damX cell division protein DamX	20.7	1	6	6	80	1037.87	20.7	6	39	95.7043	20.7	6	41	430	46.3745	5.64307
SF0849	ftsK DNA translocase FtsK	2.76	1	3	3	7	31.1466	2.76	3	7		0			1342	148.1	5.021
Intracellular trafficking, secretion, and vesicular transport
SF2670	ffh signal recognition particle protein	13.69	1	5	5	26	358.647	13.69	5	14	36.1573	11.48	4	12	453	49.7412	9.46631
SF3482	ftsY signal recognition particle-docking protein FtsY	9.44	1	2	3	9	29.4982	9.44	3	4	12.9134	7.43	2	5	498	54.694	4.48779
SF3648	secB preprotein translocase subunit SecB	28.39	1	3	3	17	187.052	28.39	3	8	13.6919	28.39	3	9	155	17.2662	4.37354
SF3215	secG preprotein translocase subunit SecG	27.27	1	2	2	24	212.954	27.27	2	13	28.6014	27.27	2	11	110	11.3859	6.59521
Signal transduction mechanisms
SF0526	ybdQ universal stress protein UspG	45.07	1	4	4	28	456.305	45.07	4	13	38.3342	45.07	4	15	142	15.8963	6.354
SF2907	yggE oxidative stress defense protein	17.07	1	4	4	37	372.073	12.6	3	19	29.6135	17.07	4	18	246	26.6188	6.56592
Cell wall/membrane/envelope biogenesis
SF0769	ybiS L,D-transpeptidase	24.18	1	4	4	22	208.547	24.18	4	9	29.1994	24.18	4	13	306	33.2851	6.30322
SF1734	gadB glutamate decarboxylase	63.95	1	2	23	1910	21953.3	63.95	23	942	1761.26	63.95	23	968	466	52.6342	5.49072
SF0051	imp LPS assembly outer membrane complex protein LptD	10.97	1	7	7	37	546.209	9.18	6	18	46.079	9.95	6	19	784	89.6002	5.16064
SF0167	yaeT outer membrane protein assembly factor YaeT	26.42	1	17	17	166	2150.47	24.94	16	84	182.177	26.42	17	82	810	90.4965	5.12256
SF0556	pal peptidoglycan-associated outer membrane lipoprotein	23.7	1	3	3	77	1096.86	23.7	3	40	104.59	23.7	3	37	173	18.8122	6.80029
SF0819	ybjP lipoprotein	34.5	1	4	4	32	199.004	34.5	4	15	17.5974	34.5	4	17	171	18.9094	6.90283
SF0926	ompF outer membrane protein F	8.01	1	3	3	15	100.981	8.01	3	7	11.629	8.01	3	8	362	39.3391	4.95752
SF0765	ompX outer membrane protein X	36.84	1	5	5	718	11420	36.84	5	354	871.22	36.84	5	364	171	18.5909	7.1665
SF0957	ompA outer membrane protein OmpA	63.79	1	20	20	4707	59688.3	63.79	20	2302	5711.42	58.62	17	2405	348	37.2598	5.97314
SF1706	lpp murein lipoprotein	51.28	1	4	4	1200	17914	51.28	4	590	1705.99	51.28	4	610	78	8.3183	9.24658
SF2299	ompC porin	48.53	1	16	17	2628	34702.5	43.16	16	1326	2676.48	48.53	17	1302	373	41.3768	4.77979
SF2558	SF2558 outer membrane biogenesis protein BamB	13.52	1	4	5	55	691.147	10.2	4	27	62.1248	12.24	4	28	392	41.8013	4.90674
SF3191	yraP outer membrane lipoprotein	13.09	1	2	2	29	486.225	13.09	2	14	31.59	13.09	2	15	191	20.0457	8.98291
SF3075	tolC outer membrane channel protein	32.86	1	11	11	197	3095.68	32.86	11	97	229.02	32.86	11	100	493	53.7662	5.51611
SF2765	nlpD lipoprotein NlpD	15.04	1	5	5	47	516.366	15.04	5	24	46.3116	12.14	4	23	379	40.1244	9.51025
SF2105	galF GalU regulator GalF	16.5	1	3	3	16	152.839	16.5	3	8	16.6677	16.5	3	8	297	32.8202	5.99854
SF4329	hflK FtsH protease regulator HflK,membrane protease subunit HflK	20.76	1	6	6	48	716.643	15.75	4	23	60.3876	20.76	6	25	419	45.5031	6.43018
Defense mechanisms
SF0408	acrA multidrug efflux system transporter AcrA	15.87	1	4	4	13	224.046	15.87	4	7	17.9568	12.34	3	6	397	42.1271	8.42627
SF0524	ahpC alkyl hydroperoxide reductase	48.13	1	7	7	148	1131.8	48.13	7	75	145.944	33.16	5	73	187	20.7484	5.17334
SF0763	dps DNA starvation/stationary phase protection protein Dps	70.66	1	12	12	2369	39593.1	70.66	12	1169	2818.05	70.66	11	1200	167	18.6837	6.11279
Nucleotide transport and metabolism
SF0419	adk adenylate kinase	25.23	1	5	5	51	292.284	21.03	4	24	35.8367	25.23	5	27	214	23.6023	5.75732
SF4332	purA adenylosuccinate synthetase	36.57	1	13	13	113	1059.12	36.57	13	56	100.287	32.87	12	57	432	47.2853	5.49072
SF3909	udp uridine phosphorylase	23.72	1	5	5	51	564.821	23.72	5	26	57.472	23.72	5	25	253	27.1699	6.21436
SF2519	purC phosphoribosylaminoimidazole-succinocarboxamide synthase	15.61	1	3	3	20	97.9904	15.61	3	10	15.0413	15.61	3	10	237	26.9777	5.16064
SF2542	upp uracil phosphoribosyltransferase	33.65	1	5	5	29	248.246	33.65	5	14	36.5025	29.81	4	15	208	22.519	5.46533
SF3941	yihK GTP-binding protein	11.37	1	6	6	38	277.689	11.37	6	19	32.7916	11.37	6	19	607	67.3135	5.32568
SF2554	guaB inosine 5'-monophosphate dehydrogenase	22.13	1	8	8	70	596.025	20.08	7	34	74.7844	20.29	7	36	488	51.99	6.41748
SF2795	pyrG CTP synthetase	17.25	1	10	10	85	714.309	17.25	10	43	86.9722	17.25	10	42	545	60.3361	5.93506
SF0363	yajQ nucleotide-binding protein	24.54	1	3	3	39	351.241	24.54	3	19	36.5413	24.54	3	20	163	18.4246	6.23975
Carbohydrate transport and metabolism
SF0425	ushA bifunctional UDP-sugar hydrolase/5'-nucleotidase	16.36	1	7	7	63	740.037	16.36	7	33	64.6278	10.91	5	30	550	60.8008	5.92236
SF0605	pgm phosphoglucomutase	14.65	1	7	7	56	510.302	14.65	7	28	36.6875	14.65	7	28	546	58.3404	5.63037
SF1236	galU UTP-glucose-1-phosphate uridylyltransferase	14.57	1	3	3	33	424.241	14.57	3	17	29.2738	14.57	3	16	302	32.921	5.23682
SF2091	gnd 6-phosphogluconate dehydrogenase	38.03	1	10	11	152	1442.41	38.03	11	72	130.861	38.03	11	80	468	51.3122	5.09717
SF1860	eda keto-hydroxyglutarate-aldolase/keto-deoxy- phosphogluconate aldolase	56.34	1	6	6	113	1096.82	56.34	6	56	112.959	53.05	5	57	213	22.2699	5.66846
SF4415	deoB phosphopentomutase	28.26	1	10	10	207	3155.6	28.26	10	102	227.482	28.26	10	105	407	44.342	5.2876
	Sequence	# PSMs	# Proteins	# Protein Groups	Protein Group Accessions	Modifications	MH+ [Da]	q-Value	PEP	A2	IonScore A2	Exp Value A2	A4	XCorr A4	# Missed Cleavages
	ATGLDALFDATIK	49	1	1	SF4415		1335.71	0	1.473e-09	High	98.3	3.84568e-10	High	3.57319	0
	FGDVGADTLGHIAEACAK	13	1	1	SF4415	C16(Carbamidomethyl)	1831.87	0	1.34e-10	High	81.53	9.13994e-09	High	5.15374	0
	DVAGYAAGLELFDR	6	1	1	SF4415		1496.74	0	3.309e-10	High	73.02	9.97769e-08	High	4.097	0
	IADIYANCGITK	65	1	1	SF4415	C8(Carbamidomethyl)	1338.67	0	3.935e-07	High	62.86	8.28171e-07	High	3.50968	0
	LYELCEIAR	15	1	1	SF4415	C5(Carbamidomethyl)	1166.58	0	3.805e-06	High	56.76	3.26837e-06	High	2.74541	0
	HDLAVEPPAPTVLQK	20	1	1	SF4415		1614.88	0	3.41e-08	High	51.29	1.41174e-05	High	4.04391	0
	ETFADIGQTLAK	22	1	1	SF4415		1293.66	0	0.001695	High	49.29	2.35521e-05	High	3.14369	0
	KGPLNLPNLTR	5	1	1	SF4415		1222.72	0	7.436e-05	High	44.94	3.19867e-05	High	1.94316	1
	GPLNLPNLTR	10	1	1	SF4415		1094.63	0	4.168e-05	High	33.87	0.000409232	High	1.89261	0
	EHIPVLVYGPK	2	1	1	SF4415		1251.71	0	0.008155	High	18.9	0.0135266	High	1.19767	0
SF4416	deoD purine nucleoside phosphorylase	22.59	1	5	5	47	392.272	22.59	5	25	34.6118	22.59	5	22	239	25.919	5.65576
SF4180	pgi glucose-6-phosphate isomerase	29.87	1	14	14	138	911.776	27.32	13	66	78.6389	29.87	14	72	549	61.507	6.29053
SF3994	pfkA 6-phosphofructokinase	11.78	1	3	3	4	62.0305	5.41	2	2	1.75951	9.24	2	2	314	34.1813	5.45264
SF3997	tpiA triosephosphate isomerase	30.2	1	4	4	68	785.319	30.2	4	31	100.967	30.2	4	37	255	26.9548	5.96045
SF2910	fba fructose-bisphosphate aldolase	41.78	1	9	9	483	6702.87	29.25	8	239	618.685	40.11	8	244	359	39.1226	5.85889
SF2925	tktA transketolase	13.12	1	7	7	35	271.962	9.05	5	16	23.5836	13.12	7	19	663	72.1079	5.73193
SF2899	rpiA ribose-5-phosphate isomerase A	23.29	1	4	4	52	794.728	23.29	4	26	58.7755	23.29	4	26	219	22.846	5.40186
SF2794	eno enolase	57.41	1	18	18	1294	20590.7	57.41	18	644	1818.75	54.86	16	650	432	45.6264	5.47803
SF0009	talB transaldolase B	38.8	1	11	11	135	1601.75	38.8	11	66	124.725	38.49	10	69	317	35.1973	5.21143
SF2471	ptsI phosphoenolpyruvate-protein phosphotransferase,Membrane transport	17.39	1	7	7	121	2017.08	17.39	7	60	166.018	17.39	7	61	575	63.4939	4.86865
SF1210	prsA ribose-phosphate pyrophosphokinase	31.75	1	7	7	61	870.417	31.75	7	30	71.6799	31.75	7	31	315	34.1667	5.57959
SF0549	gpmA phosphoglyceromutase	23.6	1	5	5	152	1713.85	23.6	5	84	125.192	23.6	5	68	250	28.5388	6.17627
SF2254	fruB bifunctional PTS system fructose-specific transporter subunit IIA/HPr protein	18.88	1	5	5	20	246.603	18.88	5	10	14.2617	16.49	4	10	376	39.7217	5.09717
SF2440	SF2440 oxalyl-CoA decarboxylase	4.43	1	2	2	9	43.647	4.43	2	5	2.34398	4.43	2	4	564	60.525	5.96045
SF4033	ppc phosphoenolpyruvate carboxylase	4.76	1	4	4	24	195.763	3.51	3	12	15.6715	3.62	3	12	883	99.0333	5.69385
SF3293	accB acetyl-CoA carboxylase biotin carboxyl carrier protein subunit	10.9	1	2	2	8	83.7813	10.9	2	4	3.7133	10.9	2	4	156	16.6764	4.65283
SF2911	pgk phosphoglycerate kinase	46.77	1	14	14	1129	16182.2	46.77	14	558	1309.82	46.77	14	571	387	41.0926	5.22412
SF1411	manX PTS system mannose-specific transporter subunits IIAB	21.67	1	5	5	31	341.31	18.27	4	15	39.1144	21.67	5	16	323	35.0255	6.02393
SF2472	crr PTS system glucose-specific transporter subunit	41.42	1	5	5	128	1198.3	41.42	5	65	119.542	41.42	5	63	169	18.2397	4.84326
SF0115	acnB bifunctional aconitate hydratase 2/2-methylisocitrate dehydratase	19.54	1	14	14	74	785.064	18.61	13	37	70.7808	18.61	13	37	865	93.4429	5.43994
SF3659	rfaD ADP-L-glycero-D-manno-heptose-6-epimerase	13.23	1	4	4	13	144.88	13.23	4	7	10.1785	10.32	3	6	310	34.8721	4.88135
Amino acid transport and metabolism
SF0929	pepN aminopeptidase	5.97	1	5	5	32	411.692	5.97	5	16	30.3967	5.17	4	16	871	98.9617	5.2876
SF2570	pepB aminopeptidase	17.8	1	6	6	32	535.79	17.8	6	15	51.0463	17.8	6	17	427	46.2132	5.77002
SF2577	yfhO cysteine desulfurase	12.87	1	4	4	10	81.7787	8.66	3	4	6.46146	12.87	4	6	404	45.0609	6.3667
SF2598	glyA serine hydroxymethyltransferase	16.55	1	7	7	104	1431.54	16.55	7	50	113.173	16.55	7	54	417	45.288	6.48096
SF4293	aspA aspartate ammonia-lyase	24.75	1	10	10	132	1208.53	21.91	9	63	120.195	24.75	10	69	493	54.0296	5.75732
SF4255	pmbA peptidase PmbA	14.89	1	5	5	16	155.566	14.89	5	8	18.4273	14.89	5	8	450	48.3384	5.71924
SF4245	pyrB aspartate carbamoyltransferase	8.68	1	2	2	9	194.905	8.68	2	9		0			311	34.4058	6.60986
	Sequence	# PSMs	# Proteins	# Protein Groups	Protein Group Accessions	Modifications	MH+ [Da]	q-Value	PEP	A2	IonScore A2	Exp Value A2	A4	XCorr A4	# Missed Cleavages
	LGASVVGFSDSANTSLGK	8	1	1	SF4245		1709.87	0	1.203e-07	High	51.31	1.62713e-05			0
	ANPQPELLK	1	1	1	SF4245		1009.57	0.003	0.0898	High	18.34	0.0439664			0
SF4246	pyrI aspartate carbamoyltransferase	25.49	1	2	2	3					4.22548	25.49	2	3	153	17.1239	7.37158
SF3594	gadA glutamate decarboxylase	65.24	1	3	24	1898	22452.6	65.24	24	955	1671.44	65.24	24	943	466	52.6661	5.41455
SF3529	prlC oligopeptidase A	13.38	1	6	6	56	515.619	13.38	6	29	63.34	11.18	5	27	680	77.0466	5.30029
SF3456	asd aspartate-semialdehyde dehydrogenase	15.26	1	3	3	26	231.394	15.26	3	12	26.9861	15.26	3	14	367	39.9925	5.57959
SF0146	hemL glutamate-1-semialdehyde aminotransferase	19.72	1	6	6	28	278.711	19.72	6	14	35.2735	17.61	5	14	426	45.3224	4.89404
SF0153	htrA serine endoprotease	33.12	1	11	11	113	1372.46	33.12	11	58	118.013	33.12	11	55	474	49.3505	8.76318
SF0902	serC 3-phosphoserine/phosphohydroxythreonine aminotransferase	22.1	1	6	6	73	560.593	22.1	6	39	59.4774	16.85	5	34	362	39.815	5.74463
SF3907	metE 5-methyltetrahydropteroyltriglutamate-- homocysteine S-methyltransferase	17.8	1	11	11	182	2127.2	17.8	11	85	228.227	17.53	10	97	753	84.7109	5.92236
SF3657	kbl 2-amino-3-ketobutyrate CoA ligase	12.31	1	4	4	44	514.05	12.31	4	21	39.5558	12.31	4	23	398	43.0897	5.97314
SF3249	yhbL isoprenoid biosynthesis protein with amidotransferase-like domain	12.9	1	2	2	20	363.7	12.9	2	10	29.3625	12.9	2	10	217	22.9668	4.76709
SF2889	gcvP glycine dehydrogenase	7.94	1	5	5	25	313.86	5.43	4	13	24.3074	6.27	4	12	957	104.3	6.04932
	Sequence	# PSMs	# Proteins	# Protein Groups	Protein Group Accessions	Modifications	MH+ [Da]	q-Value	PEP	A2	IonScore A2	Exp Value A2	A4	XCorr A4	# Missed Cleavages
	TQTLSQLENSGAFIER	3	1	1	SF2889		1793.91	0	4.186e-08	High	81.96	1.52831e-08			0
	LTDILAAGLQQK	8	1	1	SF2889		1270.73	0	2.059e-07	High	58.03	2.59707e-06	High	2.68126	0
	LQDAFPVLYTGR	10	1	1	SF2889		1379.73	0	5.288e-08	High	49.48	2.19804e-05	High	2.43715	0
	DIQLATPPQVGAPATEYAALAELK	1	1	1	SF2889		2467.31	0	0.005128				High	2.22846	0
	EVAVFPAGVADK	3	1	1	SF2889		1202.64	0.001	0.02772	High	16.58	0.0725294	High	2.12493	0
SF2891	gcvT glycine cleavage system aminomethyltransferase T	17.58	1	5	5	15	160.205	17.58	5	7	10.4772	17.58	5	8	364	40.1792	5.56689
SF0156	dapD 2,3,4,5-tetrahydropyridine-2,6-carboxylate N-succinyltransferase	16.42	1	4	4	32	523.198	16.42	4	16	42.4949	16.42	4	16	274	29.8734	5.74463
SF2521	dapA dihydrodipicolinate synthase	26.37	1	6	6	79	1290.37	26.37	6	38	92.4135	26.37	6	41	292	31.2501	6.44287
SF2933	metK S-adenosylmethionine synthetase	22.4	1	7	7	32	277.984	19.53	6	16	19.75	22.4	7	16	384	41.9252	5.26221
SF2714	ygaG S-ribosylhomocysteinase	23.39	1	4	4	52	444.008	23.39	4	23	51.5156	23.39	4	29	171	19.4176	5.36377
SF0649	dacA D-alanyl-D-alanine carboxypeptidase subunit A	11.41	1	3	4	28	230.622	11.41	4	14	17.632	11.41	4	14	403	44.4457	8.27979
SF1963	SF1963 cystine transporter subunit	36.14	1	9	9	38	272.69	31.93	8	20	20.1899	36.14	9	18	285	30.9501	6.16357
SF0188	metQ DL-methionine transporter substrate-binding protein, Methionine-binding lipoprotein MetQ precursor	32.84	1	6	6	90	2173.41	32.84	6	45	151.891	32.84	6	45	271	29.3995	5.2876
Coenzyme transport and metabolism
SF3874	hemY protoheme IX biogenesis protein	6.78	1	2	2	28	346.602	6.78	2	14	37.0206	6.78	2	14	398	45.2168	8.52881
SF3875	hemX uroporphyrinogen III C-methyltransferase	15.8	1	5	5	35	482.496	15.8	5	17	40.261	15.8	5	18	405	43.9474	4.81787
SF2441	SF2441 formyl-coenzyme A transferase	7.69	1	3	3	17	156.669	7.69	3	9	7.16372	7.69	3	8	416	45.799	5.57959
Lipid transport and metabolism
SF0175	accA acetyl-CoA carboxylase carboxyltransferase subunit alpha	36.68	1	7	7	45	657.885	36.68	7	22	69.1857	36.68	7	23	319	35.2193	6.03662
SF2392	accD acetyl-CoA carboxylase subunit beta	10.86	1	2	2	10	377.964	10.86	2	10		0			304	33.4441	7.6792
SF1096	fabD malonyl CoA-ACP transacylase	27.83	1	4	4	26	489.112	20.71	3	12	48.1769	27.83	4	14	309	32.3864	5.03369
SF1097	fabG 3-ketoacyl-ACP reductase	19.26	1	4	4	48	515.65	19.26	4	25	27.5871	19.26	4	23	244	25.5442	7.41553
	Sequence	# PSMs	# Proteins	# Protein Groups	Protein Group Accessions	Modifications	MH+ [Da]	q-Value	PEP	A2	IonScore A2	Exp Value A2	A4	XCorr A4	# Missed Cleavages
	AIAETLAAR	22	1	1	SF1097		915.524	0	7.665e-05	High	73.28	1.57415e-07	High	2.2189	0
	AGILAQVPAGR	20	1	1	SF1097		1052.62	0	1.506e-06	High	51.21	7.5504e-06	High	2.3435	0
	GLMLNVTDPASIESVLEK	2	1	1	SF1097	M3(Oxidation)	1932	0	1.545e-07	High	47.48	6.9673e-05	High	2.79132	0
	IALVTGASR	4	1	1	SF1097		887.529	0	0.001064	High	36.15	0.000376125	High	1.53456	0
SF1099	fabF 3-oxoacyl-ACP synthase	9.2	1	2	2	12	164.922	9.2	2	8	0	9.2	2	4	413	43.0186	6.0874
SF1293	fabI enoyl-ACP reductase	24.05	1	6	6	104	1102.22	24.05	6	56	75.2697	19.47	5	48	262	27.8461	5.87158
SF2399	fabB 3-oxoacyl-ACP synthase	11.14	1	4	4	56	861.484	11.14	4	29	43.4299	11.14	4	27	413	43.5186	5.69385
SF1330	tpx lipid hydroperoxide peroxidase	61.31	1	7	7	85	903.948	61.31	7	46	94.167	44.64	5	39	168	17.8242	4.91943
Energy production and conversion
SF0111	aceE pyruvate dehydrogenase subunit E1	37.43	1	29	29	1001	12118.3	35.51	28	506	1052.91	36.53	28	495	887	99.606	5.68115
	Sequence	# PSMs	# Proteins	# Protein Groups	Protein Group Accessions	Modifications	MH+ [Da]	q-Value	PEP	A2	IonScore A2	Exp Value A2	A4	XCorr A4	# Missed Cleavages
	DYGVGSDVYSVTSFTELAR	86	1	1	SF0111		2065.96	0	3.74e-12	High	134.58	4.00588e-14	High	4.97793	0
	LELPSLQDFGALLEEQSK	39	1	1	SF0111		2017.03	0	1.885e-10	High	109.27	3.90404e-11	High	4.18078	0
	AQYLIDQLLAEAR	23	1	1	SF0111		1503.82	0	3.037e-08	High	107.72	4.2261e-11	High	3.74509	0
	LIQLMNETVDGDYQTFK	25	1	1	SF0111		2014.98	0	3.544e-12	High	103.96	7.23223e-11	High	4.64051	0
	LIQLMNETVDGDYQTFK	10	1	1	SF0111	M5(Oxidation)	2030.96	0	1.487e-10	High	90.88	1.2657e-09	High	4.34297	0
	IGDLCWAAGDQQAR	110	1	1	SF0111	C5(Carbamidomethyl)	1560.72	0	2.689e-09	High	78.73	1.3365e-08	High	4.5255	0
	VQLLGSGSILR	56	1	1	SF0111		1142.69	0	2.557e-07	High	74.92	3.38212e-08	High	2.38703	0
	LTQEQLDNFR	148	1	1	SF0111		1263.63	0	1.092e-06	High	71.61	1.76011e-07	High	3.63168	0
	FNVPVSDADIEK	119	1	1	SF0111		1333.66	0	2.105e-08	High	65.02	6.45288e-07	High	3.2402	0
	GYGMGDAAEGK	18	1	1	SF0111		1055.44	0	1.931e-06	High	58.05	1.56304e-06	High	2.68527	0
	ELSTTIAFVR	24	1	1	SF0111		1136.63	0	2.751e-06	High	56.42	2.28034e-06	High	2.38152	0
	DRFNVPVSDADIEK	12	1	1	SF0111		1604.79	0	9.864e-07	High	55.83	5.48554e-06	High	4.17496	1
	GFLIGGTSGR	38	1	1	SF0111		964.519	0	0.0001281	High	55.64	5.5944e-06	High	2.42282	0
	DWLQAIESVIR	2	1	1	SF0111		1329.72	0	6.751e-08	High	54.11	1.08682e-05	High	1.22509	0
	FPNDVDPIETR	27	1	1	SF0111		1302.63	0	0.0001788	High	52.91	7.67523e-06	High	3.39784	0
	ATVILAHTIK	6	1	1	SF0111		1066.66	0	4.142e-06	High	51.73	6.69838e-06	High	2.31541	0
	LVPIIADEAR	121	1	1	SF0111		1096.63	0	7.84e-05	High	50.49	8.91189e-06	High	1.98128	0
	FNIDADK	6	1	1	SF0111		822.398	0	0.0005058	High	47.96	2.1594e-05	High	1.42354	0
	KGGVNVAAGTGISNYINTIPVEEQPEYPGNLELER	13	1	1	SF0111		3728.86	0	4.273e-05	High	47.79	2.57829e-05	High	4.59303	1
	TFGMEGLFR	4	1	1	SF0111	M4(Oxidation)	1073.51	0	1.581e-05	High	46.62	2.17255e-05	High	1.78619	0
	TFGMEGLFR	8	1	1	SF0111		1057.51	0	6.546e-05	High	45.68	2.69755e-05	High	2.2608	0
	ALNVMLK	30	1	1	SF0111		788.468	0	0.00962	High	37.66	0.000497048	High	1.34066	0
	LFAEQVR	25	1	1	SF0111		862.478	0	0.005944	High	36.32	0.000571697	High	1.77399	0
	GAITIATR	10	1	1	SF0111		802.476	0	0.0005995	High	34.43	0.000703128	High	1.82453	0
	VLGTDGFGR	6	1	1	SF0111		921.479	0	0.004072	High	25.79	0.00606356	High	1.84997	0
	TYVPADDYR	17	1	1	SF0111		1099.5	0	0.005707	High	24.41	0.00959944	High	2.2616	0
	GGVNVAAGTGISNYINTIPVEEQPEYPGNLELER	3	1	1	SF0111		3600.78	0	8.394e-05	High	20.39	0.015997	High	3.20198	0
	VPYIAQVMNDAPAVASTDYMK	7	1	1	SF0111		2284.12	0	0.007759	High	15.18	0.0485423	High	2.76286	0
	WDELLR	4	1	1	SF0111		831.436	0.001	0.02647	High	24.2	0.0115958	High	1.18877	0
	QIGIYSPNGQQYTPQDR	1	1	1	SF0111		1964.94	0.001	0.02057				High	2.71775	0
	LHGYLPSR	2	1	1	SF0111		942.512	0.002	0.04677	High	26.46	0.00225408			0
	ALNVMLK	1	1	1	SF0111	M5(Oxidation)	804.463	0.007	0.1463	High	18.79	0.033693			0
SF0112	aceF pyruvate dehydrogenase dihydrolipoyltransacetylase	49.36	1	23	23	500	5852.77	45.05	22	254	504.485	46.49	21	246	626	65.8206	5.17334
SF0113	lpdA dihydrolipoamide dehydrogenase	25.53	1	8	8	164	1921.46	25.53	8	75	229.398	25.53	8	89	474	50.6566	6.15088
SF0564	cydA cytochrome d terminal oxidase subunit 1	6.12	1	2	2	28	795.539	6.12	2	14	49.9279	6.12	2	14	523	58.2981	6.81494
SF0570	sucB dihydrolipoamide succinyltransferase	16.05	1	5	5	45	393.661	16.05	5	22	38.0808	14.07	4	23	405	43.998	5.80811
SF0577	gltA type II citrate synthase	7.26	1	3	3	18	98.0149	7.26	3	9	7.09306	7.26	3	9	427	48.0449	6.80029
SF0826	poxB pyruvate dehydrogenase	8.39	1	5	5	27	285.897	8.39	5	17	16.0152	3.67	2	10	572	61.9926	6.22705
SF0898	pflB formate acetyltransferase 1	40.26	1	24	24	946	11416	37.37	23	465	918.54	38.82	22	481	760	85.2687	6.01123
SF1006	agp glucose-1-phosphatase/inositol phosphatase	14.29	1	5	5	43	327.153	14.29	5	21	47.1776	14.29	5	22	413	45.6189	5.73193
SF1008	wrbA NAD(P)H:quinone oxidoreductase	57.58	1	9	9	275	3962.78	57.58	9	132	371.746	57.58	9	143	198	20.8324	5.85889
SF1155	icdA isocitrate dehydrogenase	18.03	1	6	6	31	283.114	18.03	6	18	20.4473	16.35	5	13	416	45.7405	5.40186
SF1240	adhE bifunctional acetaldehyde-CoA/alcohol dehydrogenase	48.15	1	31	31	1243	20305.1	48.15	31	629	1623.03	44.56	27	614	891	96.1247	6.69775
SF1444	gapA glyceraldehyde-3-phosphate dehydrogenase	48.34	1	13	13	748	8953.59	48.34	13	365	824.091	42.6	11	383	331	35.5102	7.10791
SF1528	ppsA phosphoenolpyruvate synthase	18.56	1	12	12	65	639.518	18.56	12	33	69.7973	16.29	10	32	792	87.3526	5.05908
SF1556	ydfG malonic semialdehyde reductase	18.95	1	3	3	41	424.988	18.95	3	19	71.0939	18.95	3	22	248	27.2188	5.78271
SF1636	manA mannose-6-phosphate isomerase	26.09	1	6	6	28	193.875	16.37	4	12	23.0376	26.09	6	16	391	42.872	5.66846
SF1705	pykF pyruvate kinase	54.68	1	21	21	227	3124.54	54.68	21	119	233.002	51.49	19	108	470	50.6973	6.23975
SF1862	zwf glucose-6-phosphate dehydrogenase	23.63	1	10	10	45	520.883	21.59	9	22	43.8723	21.59	9	23	491	55.7244	5.75732
SF2104	rfbB dTDP-glucose 4,6 dehydratase	19.11	1	5	5	35	645.263	19.11	5	17	44.3191	19.11	5	18	361	40.5503	5.65576
SF2360	nuoF NADH dehydrogenase I subunit F	6.29	1	2	2	15	186.893	6.29	2	7	19.3557	6.29	2	8	445	49.289	6.85889
SF2372	ackA acetate kinase A/propionate kinase 2	29	1	7	7	54	744.652	29	7	28	82.2908	26.75	6	26	400	43.2351	6.27783
SF3041	hybC hydrogenase 2 large subunit	4.23	1	1	2	2	29.8541	4.23	2	2		0			567	62.4517	6.27783
SF3055	yqhD aldehyde reductase	8.27	1	3	3	22	232.344	8.27	3	10	12.2562	8.27	3	12	387	42.1148	6.12549
SF3276	mdh malate dehydrogenase	69.23	1	13	13	210	2411.65	69.23	13	103	257.532	69.23	13	107	312	32.3293	6.59521
SF3812	atpD ATP synthase F0F1 subunit beta	37.17	1	12	12	408	5241.41	33.48	11	199	487.558	37.17	12	209	460	50.2938	5.0083
	Sequence	# PSMs	# Proteins	# Protein Groups	Protein Group Accessions	Modifications	MH+ [Da]	q-Value	PEP	A2	IonScore A2	Exp Value A2	A4	XCorr A4	# Missed Cleavages
	MPSAVGYQPTLAEEMGVLQER	8	1	1	SF3812		2306.11	0	1.219e-11	High	111.64	1.16533e-11	High	4.36664	0
	YTLAGTEVSALLGR	34	1	1	SF3812		1450.79	0	3.023e-11	High	101.1	1.16437e-10	High	3.03985	0
	AAPSYEELSNSQELLETGIK	76	1	1	SF3812		2179.07	0	1.567e-12	High	90.41	2.0473e-09	High	5.25574	0
	VALTGLTMAEK	20	1	1	SF3812	M8(Oxidation)	1149.62	0	4.764e-08	High	74.67	7.33565e-08	High	2.76981	0
	VALTGLTMAEK	47	1	1	SF3812		1133.62	0	1.29e-05	High	63.47	1.37183e-06	High	2.61775	0
	QIASLGIYPAVDPLDSTSR	7	1	1	SF3812		2003.04	0	2.171e-08	High	60.27	3.0541e-06	High	3.55428	0
	IMNVLGEPVDMK	18	1	1	SF3812	M11(Oxidation)	1361.68	0	5.192e-06	High	59.94	2.02782e-06	High	3.87935	0
	VSLVYGQMNEPPGNR	32	1	1	SF3812		1660.8	0	0.003619	High	55.9	3.85559e-06	High	3.23202	0
	IMNVLGEPVDMK	30	1	1	SF3812		1345.68	0	8.951e-07	High	52.18	1.36202e-05	High	3.07037	0
	VGLFGGAGVGK	76	1	1	SF3812		961.542	0	1.523e-05	High	51.75	1.53719e-05	High	3.38817	0
	VSLVYGQMNEPPGNR	6	1	1	SF3812	M8(Oxidation)	1676.8	0	7.477e-05	High	42.16	0.000124668	High	3.32141	0
	TIAMGSSDGLR	28	1	1	SF3812		1107.55	0	1.891e-07	High	40.95	0.000204899	High	2.42906	0
	GVQSILQR	2	1	1	SF3812		900.521	0	0.00218	High	35.54	0.00108909	High	1.84312	0
	DLEHPIEVPVGK	21	1	1	SF3812		1332.71	0	2.808e-05	High	26.68	0.00579914	High	2.75896	0
	MPSAVGYQPTLAEEMGVLQER	2	1	1	SF3812	M1(Oxidation)	2322.11	0	0.005461	High	13.22	0.0786111	High	2.58972	0
	EGNDFYHEMTDSNVIDK	1	1	1	SF3812		2013.84	0.005	0.09635				High	1.30178	0
SF3813	atpG ATP synthase F0F1 subunit gamma	39.72	1	9	9	39	381.026	39.72	9	20	37.6529	36.59	8	19	287	31.5573	8.76318
	Sequence	# PSMs	# Proteins	# Protein Groups	Protein Group Accessions	Modifications	MH+ [Da]	q-Value	PEP	A2	IonScore A2	Exp Value A2	A4	XCorr A4	# Missed Cleavages
	YVESQVYQGVVENLASEQAAR	10	1	1	SF3813		2340.15	0	0.003942	High	122.41	1.14823e-12	High	4.68478	0
	VMLQAYDEGR	12	1	1	SF3813		1181.56	0	4.083e-07	High	50.88	1.30653e-05	High	2.39917	0
	VGYLVVSTDR	2	1	1	SF3813		1108.6	0	4.487e-07	High	50.7	1.31926e-05	High	2.32548	0
	GVQCDLAMIGSK	4	1	1	SF3813	C4(Carbamidomethyl)	1278.62	0	8.162e-07	High	47.56	2.01696e-05	High	2.28146	0
	SWDYLYEPDPK	2	1	1	SF3813		1412.63	0	4.653e-05	High	33.42	0.00045391	High	2.80595	0
	LYIVSNK	3	1	1	SF3813		836.487	0	0.009611	High	25.19	0.00301974	High	1.75519	0
	FINTMSQVPTISQLLPLPASDDDDLK	3	1	1	SF3813		2858.44	0	0.00192	High	13.94	0.0726562	High	3.00146	0
	ELQLVYNK	2	1	1	SF3813		1006.56	0.006	0.1393	High	11.09	0.248972	High	0.866969	0
	IASVQNTQK	1	1	1	SF3813		988.538	0.009	0.1903	High	15.44	0.0757261			0
SF3814	atpA ATP synthase F0F1 subunit alpha	25.54	1	11	11	105	1095.22	24.17	10	55	103.051	25.54	11	50	513	55.1878	6.12549
	Sequence	# PSMs	# Proteins	# Protein Groups	Protein Group Accessions	Modifications	MH+ [Da]	q-Value	PEP	A2	IonScore A2	Exp Value A2	A4	XCorr A4	# Missed Cleavages
	ELAAFSQFASDLDDATR	8	1	1	SF3814		1856.86	0	1.726e-13	High	98.54	3.42899e-10	High	4.96557	0
	VNAEYVEAFTK	10	1	1	SF3814		1270.63	0	0.0004681	High	65.97	8.34668e-07	High	2.41225	0
	TALAIDAIINQR	7	1	1	SF3814		1298.74	0	3.725e-06	High	60.31	1.58288e-06	High	3.2004	0
	VVNTLGAPIDGK	25	1	1	SF3814		1183.67	0	3.636e-06	High	55.09	4.64613e-06	High	3.51092	0
	AVDSMIPIGR	12	1	1	SF3814		1058.57	0	0.0002025	High	44.22	0.000153269	High	2.53153	0
	QSVDQPVQTGYK	13	1	1	SF3814		1349.67	0	0.0001471	High	41.47	0.000156828	High	2.70454	0
	ILEVPVGR	13	1	1	SF3814		882.541	0	0.0009068	High	33.72	0.000423614	High	0.790617	0
	DSVGAVVMGPYADLAEGMK	6	1	1	SF3814		1909.9	0	5.56e-06	High	27.91	0.00218441	High	3.9221	0
	GYLADVELSK	6	1	1	SF3814		1094.57	0	0.0006214	High	20.79	0.0166736	High	1.71555	0
	MQLNSTEISELIK	2	1	1	SF3814		1505.78	0	0.0002994	High	20.41	0.0263875	High	1.76661	0
	AVDSMIPIGR	2	1	1	SF3814	M5(Oxidation)	1074.56	0	0.001522	High	17.37	0.0384786	High	2.04548	0
	TALAQYR	1	1	1	SF3814		822.444	0.001	0.009491				High	1.14873	0
SF3816	atpF ATP synthase F0F1 subunit B	30.77	1	4	4	75	1337.32	30.77	4	39	83.2799	30.77	4	36	156	17.2533	6.23975
SF4101	fumB fumarate hydratase FumB	8.03	1	2	3	9	50.0125	8.03	3	4	7.66492	8.03	3	5	548	60.0664	6.29053
SF4264	ppa inorganic pyrophosphatase	27.27	1	5	5	57	364.199	27.27	5	36	24.6445	22.16	4	21	176	19.7051	5.17334
SF4311	frdB fumarate reductase iron-sulfur subunit	11.07	1	2	2	22	224.739	11.07	2	11	35.5376	11.07	2	11	244	27.1052	6.52197
	Sequence	# PSMs	# Proteins	# Protein Groups	Protein Group Accessions	Modifications	MH+ [Da]	q-Value	PEP	A2	IonScore A2	Exp Value A2	A4	XCorr A4	# Missed Cleavages
	TADQGTNIQTPAQMAK	20	1	1	SF4311		1674.81	0	1.133e-08	High	57.53	2.73736e-06	High	4.01501	0
	VEALANFPIER	2	1	1	SF4311		1258.68	0	4.266e-05	High	27.32	0.00389242	High	2.45693	0
SF4312	frdA fumarate reductase flavoprotein subunit	6.81	1	2	2	2		0			3.4116	6.81	2	2	602	65.9277	6.21436
Inorganic ion transport and metabolism
SF1684	sodB superoxide dismutase	31.61	1	5	5	175	1481.15	31.61	5	111	103.419	25.91	4	64	193	21.2525	5.94775
SF1951	ftn ferritin	33.33	1	4	4	46	865.343	33.33	4	23	69.326	33.33	4	23	165	19.4114	4.83057
SF3355	bfr bacterioferritin	50	1	6	6	131	1996.82	50	6	63	159.073	50	6	68	158	18.3403	4.7417
SF0622	ybeZ pho regulon ATP-binding protein	20.61	1	5	6	24	281.203	20.61	6	13	21.022	18.66	5	11	359	40.6294	6.66846
SF4020	katG catalase/hydroperoxidase HPI(I)	3.44	1	2	2	4		0			5.36238	3.44	2	4	726	80.0391	5.31299
SF2373	pta phosphate acetyltransferase	17.93	1	10	10	85	1178.14	17.93	10	42	101.358	17.93	10	43	714	77.1239	5.41455
General function prediction only and poorly characterized protein
SF1743	osmC osmotically inducible protein	54.55	1	6	6	413	5516.81	54.55	6	203	606.084	54.55	6	210	143	15.0787	5.85889
SF4407	osmY periplasmic protein	28.36	1	5	5	89	1366.39	28.36	5	44	85.5217	28.36	5	45	201	21.0519	7.38623
SF2692	ygaU LysM domain/BON superfamily protein	32.21	1	4	4	59	789.902	24.83	3	28	74.5092	32.21	4	31	149	16.0263	5.99854
SF3218	hflB ATP-dependent metalloprotease	16.61	1	8	8	40	359.163	16.61	8	21	33.8338	16.61	8	19	644	70.6634	6.23975
SF4423	yjjK ABC transporter ATP-binding protein	21.8	1	10	10	39	259.467	21.8	10	20	28.941	20.36	9	19	555	62.4043	5.60498
SF1337	ycjY hypothetical protein	14.05	1	3	3	18	208.087	9.15	2	8	23.4063	14.05	3	10	306	33.6714	5.021
	Sequence	# PSMs	# Proteins	# Protein Groups	Protein Group Accessions	Modifications	MH+ [Da]	q-Value	PEP	A2	IonScore A2	Exp Value A2	A4	XCorr A4	# Missed Cleavages
	AIGTVSAVNIGSMFR	4	1	1	SF1337		1522.8	0	6.037e-10	High	76.55	4.86881e-08	High	3.23075	0
	AIGTVSAVNIGSMFR	2	1	1	SF1337	M13(Oxidation)	1538.8	0	1.742e-07	High	49.21	2.75885e-05	High	2.40057	0
	AQYPTAPGYATLR	10	1	1	SF1337		1408.72	0	6.57e-05	High	35.75	0.000545449	High	2.28613	0
	QYPAIVVSHPGGGVK	2	1	1	SF1337		1508.82	0	2.362e-05				High	2.6305	0
	Sequence	# PSMs	# Proteins	# Protein Groups	Protein Group Accessions	Modifications	MH+ [Da]	q-Value	PEP	A2	IonScore A2	Exp Value A2	A4	XCorr A4	# Missed Cleavages
	LSDEVTDSPMVDK	6	1	1	SF1441		1435.66	0	7.399e-07				High	4.18755	0
	LSDEVTDSPMVDK	1	1	1	SF1441	M10(Oxidation)	1451.65	0	0.0001923				High	2.882	0
	GLGGGYYLWNDATDK	1	1	1	SF1441		1629.75	0	0.001094				High	1.57016	0
SF1443	yeaD hypothetical protein	16.33	1	2	3	14	285.266	16.33	3	8	18.3382	11.56	2	6	294	32.6326	6.22705
	Sequence	# PSMs	# Proteins	# Protein Groups	Protein Group Accessions	Modifications	MH+ [Da]	q-Value	PEP	A2	IonScore A2	Exp Value A2	A4	XCorr A4	# Missed Cleavages
	IFALPVIEQISPVLSR	8	1	1	SF1443		1782.05	0	1.728e-12	High	92.73	1.68e-09	High	3.47561	0
	VYLNPQDCSVINDEALNR	4	1	1	SF1443	C8(Carbamidomethyl)	2120	0	1.372e-09	High	55.48	3.53924e-06	High	4.28555	0
	EDVLTDGIQTFPDR	2	1	1	SF1443		1605.77	0	2.676e-06	High	36.48	0.000483547			0
	Sequence	# PSMs	# Proteins	# Protein Groups	Protein Group Accessions	Modifications	MH+ [Da]	q-Value	PEP	A2	IonScore A2	Exp Value A2	A4	XCorr A4	# Missed Cleavages
	YATLSGTNTPR	6	1	1	SF1557		1180.59	0	0.002255	High	30.59	0.00192054	High	1.15916	0
	ASDELASIQAVIDK	2	1	1	SF1557		1459.76	0	0.005336	High	12.4	0.146737	High	1.81526	0
	ASDELASIQAVIDK	1	1	1	SF1557	N-Term(Acetyl)	1501.77	0.006	0.1032				High	1.7127	0
SF1625	SF1625 hypothetical protein	20.7	1	6	6	88	1145.51	20.7	6	43	107.674	20.7	6	45	314	33.8515	9.40771
	Sequence	# PSMs	# Proteins	# Protein Groups	Protein Group Accessions	Modifications	MH+ [Da]	q-Value	PEP	A2	IonScore A2	Exp Value A2	A4	XCorr A4	# Missed Cleavages
	KVEIPGVATTASPSSEVGR	17	1	1	SF1625		1885	0	1.81e-12	High	101.46	2.50074e-10	High	5.15044	1
	VEIPGVATTASPSSEVGR	14	1	1	SF1625		1756.91	0	5.943e-10	High	88.46	2.20969e-09	High	4.8853	0
	IVQSPDVIPADSEAGR	35	1	1	SF1625		1653.84	0	1.758e-09	High	68.97	2.78883e-07	High	3.49813	0
	FNAIGEAVK	7	1	1	SF1625		948.511	0	0.001111	High	31.78	0.00275453	High	1.64891	0
	YTVTLPDGTK	12	1	1	SF1625		1094.57	0	0.0002599	High	30.71	0.00148607	High	1.60455	0
	SQPEVNDAITK	3	1	1	SF1625		1201.6	0.001	0.03066	High	27.51	0.00257257	High	1.31329	0
	Sequence	# PSMs	# Proteins	# Protein Groups	Protein Group Accessions	Modifications	MH+ [Da]	q-Value	PEP	A2	IonScore A2	Exp Value A2	A4	XCorr A4	# Missed Cleavages
	TPEGYASGSLGPTTAGR	1	1	1	SF1635		1621.77	0	9.696e-08	High	44.61	4.32424e-05			0
	GVLPTCQDTGTAIIVGK	4	2	2	SF4101;SF1635	C6(Carbamidomethyl)	1729.92	0	5.367e-05	High	34.2	0.000988492	High	2.43443	0
	Sequence	# PSMs	# Proteins	# Protein Groups	Protein Group Accessions	Modifications	MH+ [Da]	q-Value	PEP	A2	IonScore A2	Exp Value A2	A4	XCorr A4	# Missed Cleavages
	VQNAAGDIVSLR	8	1	1	SF1636		1242.68	0	9.182e-08	High	50.92	2.18456e-05	High	2.58975	0
	SALDSQQGEPWQTIR	11	1	1	SF1636		1715.83	0	5.764e-06	High	37.67	0.000367653	High	3.0633	0
	YIDIPELVANVK	3	1	1	SF1636		1373.76	0	2.322e-05	High	27.49	0.00392123	High	1.54427	0
	GSQQLQLKPGESAFIAANESPVTVK	4	1	1	SF1636		2599.37	0	0.00113	High	18.99	0.029022	High	2.20823	0
	VLCAAQPLSIQVHPNK	1	1	1	SF1636	C3(Carbamidomethyl)	1774.96	0	0.0004969				High	1.57267	0
	LISEFYPEDSGLFSPLLLNVVK	1	1	1	SF1636		2480.33	0.004	0.07004				High	1.95598	0
SF1637	ydgA hypothetical protein	16.73	1	6	6	25	196.383	16.73	6	12	15.0563	16.73	6	13	502	54.5929	5.10986
	Sequence	# PSMs	# Proteins	# Protein Groups	Protein Group Accessions	Modifications	MH+ [Da]	q-Value	PEP	A2	IonScore A2	Exp Value A2	A4	XCorr A4	# Missed Cleavages
	LTIPVDMATELMTQVAK	2	1	1	SF1637		1860.98	0	9.702e-08	High	57.87	7.51204e-06	High	3.27539	0
	IDAVNEYNQK	8	1	1	SF1637		1193.58	0	5.959e-05	High	46.78	3.14841e-05	High	2.43137	0
	EAPQTLAQEVDR	4	1	1	SF1637		1356.67	0	1.932e-05	High	35.88	0.000529363	High	1.49546	0
	TDGSSTLGSFGER	4	1	1	SF1637		1313.59	0	2.274e-05	High	32.74	0.000530848	High	1.5014	0
	SGQSVIFNESVDHGPFPLAQLK	4	1	1	SF1637		2370.21	0	9.476e-06	High	20.74	0.0193967	High	2.16544	0
	GETPFEINSR	3	1	1	SF1637		1149.55	0	0.002011	High	19.58	0.0176246	High	1.73073	0
	Sequence	# PSMs	# Proteins	# Protein Groups	Protein Group Accessions	Modifications	MH+ [Da]	q-Value	PEP	A2	IonScore A2	Exp Value A2	A4	XCorr A4	# Missed Cleavages
	MAERPEVQDALSAEGLK	4	1	1	SF1660		1843.93	0	9.953e-10	High	40.15	0.000207701	High	3.32552	0
	QLLAPVNSISR	6	1	1	SF1660		1197.69	0	0.001527	High	32.93	0.000560264	High	1.55379	0
	Sequence	# PSMs	# Proteins	# Protein Groups	Protein Group Accessions	Modifications	MH+ [Da]	q-Value	PEP	A2	IonScore A2	Exp Value A2	A4	XCorr A4	# Missed Cleavages
	AQYVLAEQVTR	10	1	1	SF1662		1277.68	0	4.337e-06	High	55.91	5.64186e-06	High	2.84124	0
	LVHGEEGLQAAK	6	1	1	SF1662		1251.67	0	0.0003136	High	39.05	0.000174232	High	2.26965	0
SF1668	slyB hypothetical protein	29.03	1	3	3	424	9439.22	29.03	3	207	841.181	29.03	3	217	155	15.5921	9.30518
	Sequence	# PSMs	# Proteins	# Protein Groups	Protein Group Accessions	Modifications	MH+ [Da]	q-Value	PEP	A2	IonScore A2	Exp Value A2	A4	XCorr A4	# Missed Cleavages
	SLATAAGAVAGGVAGQGVQSAMNK	245	1	1	SF1668		2116.08	0	9.644e-18	High	154.37	1.00539e-15	High	7.29335	0
	SLATAAGAVAGGVAGQGVQSAMNK	123	1	1	SF1668	M22(Oxidation)	2132.07	0	1.759e-07	High	142.2	2.01857e-14	High	6.50178	0
	KDDGNTIMVVQK	15	1	1	SF1668		1347.69	0	0.0001317	High	63.42	9.09976e-07	High	3.16916	1
	TQGVELEIR	41	1	1	SF1668		1044.57	0	0.003814	High	48.89	2.9698e-05	High	1.86647	0
	Sequence	# PSMs	# Proteins	# Protein Groups	Protein Group Accessions	Modifications	MH+ [Da]	q-Value	PEP	A2	IonScore A2	Exp Value A2	A4	XCorr A4	# Missed Cleavages
	GFQASTEQQNNPPVK	6	1	1	SF4226		1644.79	0	7.812e-08	High	47.16	2.69233e-05	High	2.95655	0
	IADDQGLLLLDFK	1	1	1	SF4226		1460.8	0	0.0002366	High	24.22	0.00851496			0
	GDLTGIAQAGTASEK	2	1	1	SF4226		1418.7	0	0.003419	High	20.4	0.0155042	High	2.07074	0
	QVTNQIVR	1	1	1	SF4226		957.546	0.001	0.02621	High	15.55	0.069653			0
	Sequence	# PSMs	# Proteins	# Protein Groups	Protein Group Accessions	Modifications	MH+ [Da]	q-Value	PEP	A2	IonScore A2	Exp Value A2	A4	XCorr A4	# Missed Cleavages
	AIQHGQAIAAGIK	14	1	1	SF4229		1277.73	0	2.2e-06	High	54.63	4.8209e-06	High	2.48413	0
	LSPIAEQLDK	8	1	1	SF4229		1113.61	0	0.001057	High	36.57	0.000363483	High	2.32501	0
	MVFNVPTR	1	1	1	SF4229		963.507	0.008	0.1299				High	1.85875	0
	AYRPGDVLTTMSGQTVEVLNTDAEGR	1	1	1	SF4229		2780.35	0.009	0.1557				High	1.56546	0
	Sequence	# PSMs	# Proteins	# Protein Groups	Protein Group Accessions	Modifications	MH+ [Da]	q-Value	PEP	A2	IonScore A2	Exp Value A2	A4	XCorr A4	# Missed Cleavages
	GNESDVYSSEIPAEFQK	10	1	1	SF4231		1899.86	0	2.296e-11	High	64.63	3.43534e-07	High	4.40924	0
	LANEGFVAR	2	1	1	SF4231		976.521	0	0.001659	High	37.44	0.000468785	High	1.50852	0
	LESITVLPADDK	2	1	1	SF4231		1300.7	0	0.0001864	High	29.44	0.00301471	High	2.05344	0
	TAISDLEVENR	10	1	1	SF4231		1246.62	0	0.0007628	High	27.88	0.0043991	High	2.5832	0
	FTMDEGLSNAVK	2	1	1	SF4231		1311.63	0	0.0002414	High	27.18	0.00287138	High	2.25074	0
	DIQDWCISRQLWWGHR	1	1	1	SF4231	C6(Carbamidomethyl)	2156.03	0.004	0.07641				High	2.46019	1
	Sequence	# PSMs	# Proteins	# Protein Groups	Protein Group Accessions	Modifications	MH+ [Da]	q-Value	PEP	A2	IonScore A2	Exp Value A2	A4	XCorr A4	# Missed Cleavages
	ITIGLNLPSGEMGR	1	1	1	SF4246	M12(Oxidation)	1473.77	0	0.0004797				High	2.57344	0
	IENTFLSEEQVDQLALYAPQATVNR	1	1	1	SF4246		2849.42	0.001	0.01808				High	1.92556	0
	ITIGLNLPSGEMGR	1	1	1	SF4246	N-Term(Acetyl)	1499.78	0.006	0.1053				High	1.65204	0
SF4247	yjgF hypothetical protein	40.43	1	3	3	72	419.735	40.43	3	33	69.2107	40.43	3	39	141	15.1609	6.11279
SF3747	yieF hypothetical protein	24.47	1	2	2	8	140.486	24.47	2	4	12.8292	24.47	2	4	188	20.3626	5.14795
SF3559	yhjJ hypothetical protein	19.48	1	7	7	28	161.227	16.47	6	14	34.7425	19.48	7	14	498	55.4776	5.85889
	Sequence	# PSMs	# Proteins	# Protein Groups	Protein Group Accessions	Modifications	MH+ [Da]	q-Value	PEP	A2	IonScore A2	Exp Value A2	A4	XCorr A4	# Missed Cleavages
	SLQNQVVDIAPEQYQK	8	1	1	SF3559		1859.94	0	2.147e-08	High	51.76	1.80038e-05	High	4.51066	0
	ETPAPVPTLSPLR	11	1	1	SF3559		1377.77	0	0.003109	High	26.07	0.00346041	High	2.04082	0
	AQCAINIESPNDK	2	1	1	SF3559	C3(Carbamidomethyl)	1459.68	0	0.0007415	High	23.9	0.00406415	High	2.81541	0
	AEAVSIMTDAVR	2	1	1	SF3559		1262.64	0	0.0009788	High	22.88	0.014684	High	1.87056	0
	GLPEEEFNALVAQK	2	1	1	SF3559		1544.8	0	2.228e-06	High	19.7	0.0300025	High	2.86719	0
	GSTLLGHDPADPLK	2	1	1	SF3559		1420.74	0.002	0.04427	High	13.36	0.133782	High	1.99669	0
	IALTQSGGLDAAQAR	1	1	1	SF3559		1471.78	0.006	0.1052				High	2.01171	0
SF3588	yiaF hypothetical protein	7.97	1	2	2	27	202.635	7.97	2	13	17.1798	7.97	2	14	276	30.1395	9.23193
	Sequence	# PSMs	# Proteins	# Protein Groups	Protein Group Accessions	Modifications	MH+ [Da]	q-Value	PEP	A2	IonScore A2	Exp Value A2	A4	XCorr A4	# Missed Cleavages
	LSFSLPADMTDQSGK	2	1	1	SF3490		1596.76	0	0.001932				High	1.64191	0
	AQTTAENIINTLVIQ	1	1	1	SF3490		1628.88	0.001	0.01321				High	1.82567	0
SF3503	yhiI hypothetical protein	12.11	1	4	4	21	191.019	12.11	4	11	10.8503	9.58	3	10	355	38.7486	6.85889
SF3426	yhgF hypothetical protein	2.84	1	2	2	3		0			0	2.84	2	3	740	81.4531	6.48096
SF3273	yhcB hypothetical protein	29.55	1	3	3	15	161.067	29.55	3	7	17.4122	29.55	3	8	132	14.9195	5.88428
SF3141	yqjD hypothetical protein	30.69	1	3	3	127	2829.1	30.69	3	67	158.059	25.74	2	60	101	11.0449	9.08545
SF3057	yqhE hypothetical protein	32.63	1	6	7	71	816.088	32.63	7	34	75.8483	29.66	6	37	236	26.9341	7.29834
	Sequence	# PSMs	# Proteins	# Protein Groups	Protein Group Accessions	Modifications	MH+ [Da]	q-Value	PEP	A2	IonScore A2	Exp Value A2	A4	XCorr A4	# Missed Cleavages
	TPAQIVIR	26	1	1	SF3057		897.552	0	0.0002405	High	67.01	1.98596e-07	High	2.93475	0
	IQTESWSPLAQGGK	31	1	1	SF3057		1501.76	0	1.528e-07	High	59.3	2.52603e-06	High	3.59896	0
	EALLDSLK	4	1	1	SF3057		888.502	0	0.0009158	High	39.14	0.000286463	High	1.7268	0
	LIDETGVTPVINQIELHPLMQQR	2	1	1	SF3057		2644.41	0	2.233e-09	High	36.84	0.00043473	High	2.4618	0
	SIDTAAAYK	3	1	1	SF3057		939.476	0	0.002526	High	17.1	0.0341223	High	1.54371	0
	LIDETGVTPVINQIELHPLMQQR	2	1	1	SF3057	M20(Oxidation)	2660.4	0	0.002936	High	13.68	0.100709	High	1.63567	0
	GMIELQK	1	1	1	SF3057		818.441	0.005	0.1141	High	13.15	0.113781			0
	EELFITTK	2	1	1	SF3057		980.529	0.006	0.1427	High	15.66	0.0421048	High	1.10204	0
SF3065	ygiW hypothetical protein	30	1	4	4	172	2070.81	30	4	88	107.652	30	4	84	130	14.0301	5.26221
SF2808	ygdH hypothetical protein	15.2	1	5	5	12	94.1487	15.2	5	6	12.2486	15.2	5	6	454	50.9392	6.48096
SF0155	yaeH hypothetical protein	50.78	1	6	6	31	242.047	50.78	6	17	29.0995	43.75	5	14	128	15.0869	7.18115
SF1707	ynhG hypothetical protein	20.36	1	6	6	300	3018.55	20.36	6	149	285.636	16.17	4	151	334	36.0319	9.40771
SF2559	SF2559 hypothetical protein	21.36	1	2	2	26	430.178	21.36	2	13	36.1657	21.36	2	13	206	22.1084	5.16064
SF0398	ybaY hypothetical protein	22.11	1	2	2	94	1355.61	22.11	2	45	112.697	22.11	2	49	190	19.4293	8.14795
	Sequence	# PSMs	# Proteins	# Protein Groups	Protein Group Accessions	Modifications	MH+ [Da]	q-Value	PEP	A2	IonScore A2	Exp Value A2	A4	XCorr A4	# Missed Cleavages
	VALPPDAVLTVTLSDASLADAPSK	70	1	1	SF0398		2351.26	0	1.098e-13	High	124.82	5.93297e-13	High	4.00508	0
	LVFITDTVQPVINQGGTK	24	1	1	SF0398		1930.06	0	2.924e-10	High	118.29	2.2979e-12	High	4.94125	0
	Sequence	# PSMs	# Proteins	# Protein Groups	Protein Group Accessions	Modifications	MH+ [Da]	q-Value	PEP	A2	IonScore A2	Exp Value A2	A4	XCorr A4	# Missed Cleavages
	AQAAANIAQLTVNR	6	1	1	SF0408		1440.79	0	2.128e-08	High	67.81	3.06317e-07	High	3.5378	0
	TEPLQITTELPGR	2	1	1	SF0408		1454.78	0	7.318e-07	High	51.06	1.17514e-05	High	2.38128	0
	AQEVTADNNQQAASGAQPEQSK	4	1	1	SF0408		2272.04	0	7.147e-07	High	30.09	0.00097717	High	3.26349	0
	IAEVRPQVSGIILK	1	1	1	SF0408		1522.93	0.002	0.04379	High	25.95	0.00253495			0
	Sequence	# PSMs	# Proteins	# Protein Groups	Protein Group Accessions	Modifications	MH+ [Da]	q-Value	PEP	A2	IonScore A2	Exp Value A2	A4	XCorr A4	# Missed Cleavages
	LTDTPAIVSTDADEMSTQMAK	35	1	1	SF0418		2225.02	0	5.045e-11	High	100.73	1.18339e-10	High	5.11435	0
	FASTYTDSSAQTVSLEDYVSR	78	1	1	SF0418		2327.06	0	3.96e-10	High	95.13	3.06175e-10	High	3.91441	0
	ALSNPDLYEGDGELR	56	1	1	SF0418		1648.78	0	3.662e-10	High	91.07	1.01612e-09	High	4.36835	0
	GLIDSSDLPLNVSR	75	1	1	SF0418		1485.79	0	3.879e-10	High	86.59	3.39885e-09	High	4.2352	0
	LTDTPAIVSTDADEMSTQMAK	17	1	1	SF0418	M15(Oxidation)	2241.02	0	4.463e-10	High	77.75	1.6788e-08	High	4.81906	0
	ELISNASDAADK	46	1	1	SF0418		1233.59	0	3.543e-08	High	66.56	2.76001e-07	High	3.09873	0
	DEVIDHLGTIAK	24	1	1	SF0418		1310.69	0	1.928e-07	High	66.51	5.36057e-07	High	3.23412	0
	EGPAEDFANQEAIAK	49	1	1	SF0418		1589.74	0	6.415e-08	High	62.98	5.79026e-07	High	3.3941	0
	EILQDSTVTR	40	1	1	SF0418		1161.61	0	2.404e-05	High	56.68	9.45045e-06	High	2.74351	0
	SSPHLELLR	6	1	1	SF0418		1051.59	0	0.005118	High	56.07	6.55007e-06	High	1.6777	0
	SFLESLGSDQAK	14	1	1	SF0418		1281.63	0	9.623e-07	High	54.32	4.43794e-06	High	3.38127	0
	YSDHIALPVEIEK	11	1	1	SF0418		1513.79	0	8.784e-08	High	44.45	0.000202791	High	3.4621	0
	IYYITADSYAAAK	20	1	1	SF0418		1449.72	0	9.636e-07	High	41.85	0.000182877	High	2.80938	0
	GTLEDPNLFIR	10	1	1	SF0418		1274.67	0	4.158e-05	High	35.59	0.00071775	High	2.04293	0
	SEITDEEYK	6	1	1	SF0418		1113.49	0	0.003234	High	32.06	0.000620826	High	1.99855	0
	DGETVISWAK	4	1	1	SF0418		1105.55	0	0.0001192	High	30.37	0.0019285	High	2.09101	0
	VLQMLEK	2	1	1	SF0418		860.491	0	0.005499	High	20.03	0.021352	High	1.86555	0
	YIFELNPDHVLVK	2	1	1	SF0418		1586.86	0.001	0.01134				High	1.36159	0
	EGEDEFLDDWR	5	1	1	SF0418		1410.58	0.002	0.03538	High	23.24	0.00473119	High	2.07192	0
	MNQLLVS	3	1	1	SF0418		804.425	0.004	0.1025	High	41.87	0.000292558			0
	ALTPFIDR	1	1	1	SF0418		932.518	0.004	0.09841	High	23.19	0.0117535			0
	LFAAAGQK	1	1	1	SF0418		805.455	0.004	0.07309				High	1.44054	0
	Sequence	# PSMs	# Proteins	# Protein Groups	Protein Group Accessions	Modifications	MH+ [Da]	q-Value	PEP	A2	IonScore A2	Exp Value A2	A4	XCorr A4	# Missed Cleavages
	TFQEILAALGTGDALASK	4	1	1	SF0437		1805.96	0	1.123e-06	High	37.13	0.000474423	High	3.66437	0
	TIPLQDQDTR	6	1	1	SF0437		1186.6	0	0.002373	High	29.19	0.00198831	High	1.69633	0
	AQQAMQLMQEGNYTDALPLLK	1	1	1	SF0437		2363.16	0.001	0.02063				High	1.7067	0
	Sequence	# PSMs	# Proteins	# Protein Groups	Protein Group Accessions	Modifications	MH+ [Da]	q-Value	PEP	A2	IonScore A2	Exp Value A2	A4	XCorr A4	# Missed Cleavages
	TVAPAGGEAFEAR	10	1	1	SF0457		1275.63	0	2.848e-06	High	41.19	0.000125454	High	2.39689	0
	SQLNYSEENLK	4	1	1	SF0457		1324.63	0	0.002613	High	24.55	0.00349921	High	2.29505	0
	Sequence	# PSMs	# Proteins	# Protein Groups	Protein Group Accessions	Modifications	MH+ [Da]	q-Value	PEP	A2	IonScore A2	Exp Value A2	A4	XCorr A4	# Missed Cleavages
	IEIPIFNAGRNQANLDIAEIR	4	1	1	SF0473		2367.26	0	3.607e-05				High	3.15754	1
	QVNEIYLYTALGGGWQQ	1	1	1	SF0473		1939.95	0.008	0.1382				High	1.87189	0
	Sequence	# PSMs	# Proteins	# Protein Groups	Protein Group Accessions	Modifications	MH+ [Da]	q-Value	PEP	A2	IonScore A2	Exp Value A2	A4	XCorr A4	# Missed Cleavages
	YTPNVADATEAQIQQATK	22	1	1	SF0564		1948.96	0	4.999e-11	High	122.6	1.73105e-12	High	5.07725	0
	YHFEQSSTTTQPAR	6	1	1	SF0564		1652.76	0	1.953e-09	High	74.36	3.6557e-08	High	4.39962	0
	Sequence	# PSMs	# Proteins	# Protein Groups	Protein Group Accessions	Modifications	MH+ [Da]	q-Value	PEP	A2	IonScore A2	Exp Value A2	A4	XCorr A4	# Missed Cleavages
	ISLDEAMASGYVK	4	1	1	SF0605		1383.68	0	3.464e-08	High	73.98	5.59923e-08	High	3.37758	0
	LSPEMVSASTLAGDPITAR	9	1	1	SF0605		1915.98	0	2.005e-10	High	73.41	1.11729e-07	High	4.79209	0
	TLVSSAMIDR	9	1	1	SF0605		1092.57	0	6.052e-06	High	54.93	6.74869e-06	High	2.00326	0
	NPQEHYNELAK	5	1	1	SF0605		1342.64	0	5.389e-06	High	43.69	5.13075e-05	High	2.4246	0
	LVEVPVGFK	13	1	1	SF0605		987.585	0	0.0006577	High	33.18	0.000745301	High	1.94185	0
	LQAAATSAQK	8	1	1	SF0605		988.542	0	0.001194	High	24.78	0.00715218	High	1.61067	0
	FGAPSYNR	7	1	1	SF0605		911.434	0.001	0.01664	High	30.29	0.00093319	High	1.78707	0
	LSPEMVSASTLAGDPITAR	1	1	1	SF0605	N-Term(Acetyl)	1957.98	0.005	0.08749				High	1.47446	0
	Sequence	# PSMs	# Proteins	# Protein Groups	Protein Group Accessions	Modifications	MH+ [Da]	q-Value	PEP	A2	IonScore A2	Exp Value A2	A4	XCorr A4	# Missed Cleavages
	SPVVDISFPEIEK	2	1	1	SF0621		1459.77	0	5.98e-07	High	56.01	6.26527e-06	High	2.22393	0
	LVAAIDGIDR	2	1	1	SF0621		1042.59	0	0.0001178	High	21.68	0.0115465	High	1.86415	0
	Sequence	# PSMs	# Proteins	# Protein Groups	Protein Group Accessions	Modifications	MH+ [Da]	q-Value	PEP	A2	IonScore A2	Exp Value A2	A4	XCorr A4	# Missed Cleavages
	VLEQSAESVPEYGK	12	1	1	SF0622		1535.76	0	4.135e-08	High	77.33	4.53071e-08	High	3.67096	0
	LLSLCGPFDDNIK	3	1	1	SF0622	C5(Carbamidomethyl)	1491.75	0	2.28e-05	High	33.41	0.00100328	High	2.47478	0
	AVITGDVTQIDLPR	2	1	1	SF0622		1497.82	0	0.002289	High	27.08	0.00528888	High	1.11186	0
	GQIQDIEPEQIHLAIK	3	1	1	SF0622		1831.99	0	0.006251	High	11.21	0.140014	High	1.85366	0
	LGIEINR	1	1	1	SF0622		814.478	0.001	0.01781	High	24.06	0.0104051			0
	SLYVDTAPMR	3	1	1	SF0622		1152.57	0.001	0.03453	High	20.31	0.0148977	High	1.66571	0

## Sheet:  Secretome of ΔpldA
Accession	Description	ΣCoverage	Σ# Proteins	Σ# Unique Peptides	Σ# Peptides	Σ# PSMs	Score A2	Coverage A2	# Peptides A2	# PSM A2	Score A4	Coverage A4	# Peptides A4	# PSM A4	# AAs	MW [kDa]	calc. pI
Type III related
CP0022	ospD1 protein OspD1	10.22	1	2	2	8	86.8478	10.22	2	5	6.09257	10.22	2	3	225	24.7926	6.96143
CP0032	parB plasmid segregation protein	8.9	1	2	2	8	61.6759	8.9	2	4	5.80701	8.9	2	4	326	36.8327	7.95752
CP0146	mxiC Mxi-Spa secretion machinery protein	9.3	1	3	3	14	115.931	9.3	3	7	15.1038	9.3	3	7	355	40.1664	4.94482
CP0190	phoN1 PhoN1, periplasmic non specific acid ohosphatase	17.27	1	2	2	11	31.92	17.27	2	5	14.5003	17.27	2	6	249	27.1948	7.44482
CP0004	phoN2/apy PhoN2 (Apy), periplasmic phosphatase, apyrase, ATP diphosphohydrolase	16.67	1	3	3	12	119.113	16.67	3	8	8.50989	16.67	3	4	246	27.5558	5.88428
	Sequence	# PSMs	# Proteins	# Protein Groups	Protein Group Accessions	Modifications	MH+ [Da]	q-Value	PEP	A2	IonScore A2	Exp Value A2	A4	XCorr A4	# Missed Cleavages
	KEFEELNTPTNELTP	6	1	1	CP0004		1761.85	0	0.00151	High	36.9	0.000490017	High	3.55655	1
	GYEFGESR	4	1	1	CP0004		944.409	0	0.0007804	High	35.66	0.000271	High	1.51112	0
	LMGASVVAVLHNTPEFTK	2	1	1	CP0004	M2(Oxidation)	1930	0	1.151e-05	High	32.16	0.00167237	High	2.38465	0
CP0010	ospF OspF	12.13	1	2	2	4		0			8.7716	12.13	2	4	239	27.81	7.73779
	Sequence	# PSMs	# Proteins	# Protein Groups	Protein Group Accessions	Modifications	MH+ [Da]	q-Value	PEP	A2	IonScore A2	Exp Value A2	A4	XCorr A4	# Missed Cleavages
	IAPGEYPASDVRPEDWK	3	1	1	CP0010		1929.93	0	2.935e-08				High	3.47077	0
	SEIPQMLSANER	1	1	1	CP0010		1374.67	0.001	0.01591				High	2.46886	0
	Sequence	# PSMs	# Proteins	# Protein Groups	Protein Group Accessions	Modifications	MH+ [Da]	q-Value	PEP	A2	IonScore A2	Exp Value A2	A4	XCorr A4	# Missed Cleavages
	DNEGLPGLFLAAGK	2	1	1	CP0022		1401.74	0	3.564e-05	High	42.09	0.000179225	High	2.35918	0
	IQNISIPTK	6	1	1	CP0022		1013.59	0	0.0007426	High	35.95	0.000457375	High	1.90776	0
CP0031	parA plasmid segregation protein	9.02	1	2	2	17	251.13	9.02	2	8	20.9905	9.02	2	9	399	44.3597	6.03662
	Sequence	# PSMs	# Proteins	# Protein Groups	Protein Group Accessions	Modifications	MH+ [Da]	q-Value	PEP	A2	IonScore A2	Exp Value A2	A4	XCorr A4	# Missed Cleavages
	SGESFDTVISANPVTYVGSGEALK	11	1	1	CP0031		2428.19	0	4.761e-09	High	77.7	2.71719e-08	High	4.26587	0
	TVSSVSVAHALR	6	1	1	CP0031		1226.68	0	1.293e-07	High	52.64	9.80105e-06	High	2.65275	0
	Sequence	# PSMs	# Proteins	# Protein Groups	Protein Group Accessions	Modifications	MH+ [Da]	q-Value	PEP	A2	IonScore A2	Exp Value A2	A4	XCorr A4	# Missed Cleavages
	LPLEVQDK	6	1	1	CP0032		941.529	0	0.0003674	High	31.73	0.000772143	High	2.1283	0
	NISPSIELITADDNLSEDEVK	2	1	1	CP0032		2302.13	0	0.0006224	High	17.68	0.0264443	High	1.27812	0
CP0063	ospC2 hypothetical protein	22.52	3	9	9	95	1134.79	22.52	9	47	107.199	22.52	9	48	484	55.5158	7.07861
	Sequence	# PSMs	# Proteins	# Protein Groups	Protein Group Accessions	Modifications	MH+ [Da]	q-Value	PEP	A2	IonScore A2	Exp Value A2	A4	XCorr A4	# Missed Cleavages
	HQSNANLSNNTLNIK	6	2	1	CP0063		1667.84	0	3.342e-11	High	91.96	8.59674e-10	High	3.68741	0
	NISCVTNSSSSGISEK	21	2	1	CP0063	C4(Carbamidomethyl)	1669.77	0	2.324e-12	High	90.47	9.423e-10	High	5.33403	0
	SLNLSIEAPSGAR	34	3	1	CP0063		1314.7	0	2.409e-05	High	56.8	7.31254e-06	High	3.29562	0
	IPEAVNHINVQNNIDLVDGK	8	2	1	CP0063		2202.15	0	4.077e-08	High	48.07	4.13281e-05	High	3.79705	0
	DISLEDAIK	7	3	1	CP0063		1003.53	0	0.003366	High	29.43	0.00376282	High	2.13543	0
	TDVPIFNTK	10	3	1	CP0063		1034.55	0	0.003667	High	26.99	0.00589959	High	1.59675	0
	MFSQGTSFK	5	3	1	CP0063		1032.48	0.001	0.03485	High	16.58	0.0219786	High	1.30687	0
	NIDPVSLDR	2	3	1	CP0063		1028.53	0.004	0.1058	High	13.91	0.0731598	High	1.26533	0
	HYLSEIIQK	2	3	1	CP0063		1130.62	0.008	0.1791	High	10.78	0.200545	High	1.40959	0
CP0070	sepA extracellular serine protease SepA	41.5	1	38	38	3965	69478.9	41.5	38	1910	6147.81	41.06	37	2055	1364	145.927	6.56592
	Sequence	# PSMs	# Proteins	# Protein Groups	Protein Group Accessions	Modifications	MH+ [Da]	q-Value	PEP	A2	IonScore A2	Exp Value A2	A4	XCorr A4	# Missed Cleavages
	LVTEVAPAEVSDIGAVSGAYQAGGR	469	1	1	CP0070		2417.23	0	1.046e-09	High	138.9	3.28504e-14	High	5.93929	0
	TFTAGTQQIGFSNVTPVISTEK	209	1	1	CP0070		2326.18	0	9.269e-15	High	134.46	9.84765e-14	High	4.83329	0
	LTAQSGIFSTGAVDVK	367	1	1	CP0070		1593.85	0	1.001e-11	High	116.46	3.95401e-12	High	5.00522	0
	DVLALDGSVNLPEGSITK	319	1	1	CP0070		1827.96	0	8.843e-12	High	112.34	1.0502e-11	High	5.27014	0
	LQAADYGAIITNNSEK	204	1	1	CP0070		1707.85	0	4.571e-11	High	112.28	1.33101e-11	High	5.7324	0
	ASSYSPFFSDLNNSSVWQNVGK	21	1	1	CP0070		2434.13	0	1.525e-10	High	111.21	3.78416e-11	High	3.75051	0
	VGDGTVILNQQADADGK	371	1	1	CP0070		1700.85	0	2.435e-10	High	109.62	2.18288e-11	High	5.22197	0
	VGSFVNSSLTLGK	273	1	1	CP0070		1308.71	0	6.989e-10	High	108.99	1.95583e-11	High	4.2697	0
	WVLTGYQTTADAGASK	66	1	1	CP0070		1668.82	0	8.023e-12	High	101.99	1.39131e-10	High	4.73628	0
	NTYTAVGTNNNSGLDIK	117	1	1	CP0070		1781.86	0	1.464e-12	High	100.18	3.21399e-10	High	4.82432	0
	ENASLTLTGMPSAQK	63	1	1	CP0070	M10(Oxidation)	1563.76	0	2.851e-12	High	97.6	3.64938e-10	High	4.61081	0
	GQFTPGTTNISIYDK	208	1	1	CP0070		1641.81	0	1.485e-11	High	95.22	1.14231e-09	High	4.27187	0
	ENASLTLTGMPSAQK	202	1	1	CP0070		1547.77	0	6.451e-12	High	91.05	1.96309e-09	High	4.89328	0
	ASDINVPVNTVSIFGGR	188	1	1	CP0070		1745.91	0	1.019e-10	High	86.11	6.0002e-09	High	4.84611	0
	LGGGMQYVK	90	1	1	CP0070		952.49	0	3.822e-07	High	85.41	4.17223e-09	High	3.49695	0
	LSGSNNSVLVDFLNKPASEMSVTLITAPK	2	1	1	CP0070	M20(Oxidation)	3048.59	0	2.468e-12	High	84.76	6.18261e-09	High	3.23314	0
	APMADFSSATITTGSLPPGDHTLYSPQYVVTAK	2	1	1	CP0070	M3(Oxidation)	3439.67	0	1.696e-11	High	82.76	2.75425e-08	High	4.90272	0
	APMADFSSATITTGSLPPGDHTLYSPQYVVTAK	26	1	1	CP0070		3423.67	0	6.048e-11	High	80.23	1.28036e-08	High	4.70097	0
	TIAYTSGEGVLQWK	47	1	1	CP0070		1552.79	0	1.96e-05	High	75.82	6.28364e-08	High	4.06754	0
	GAPGDLYYDSSTK	182	1	1	CP0070		1373.62	0	4.14e-05	High	73.18	4.797e-08	High	2.67419	0
	SSLQIMER	97	1	1	CP0070		963.491	0	2.805e-05	High	66.89	4.91147e-07	High	2.41151	0
	LDAATFHLSR	8	1	1	CP0070		1130.59	0	0.0004514	High	64.99	1.01426e-06	High	2.31827	0
	VSALNGQTWMGGGIITDK	8	1	1	CP0070		1847.92	0	2.548e-08	High	62.1	1.88061e-06	High	3.97351	0
	STVTLDLQTLK	92	1	1	CP0070		1218.69	0	0.0001004	High	62.02	6.90864e-07	High	2.39602	0
	SGTLIFQGHPVIHAGTTTSSSQSDWETR	7	1	1	CP0070		3000.43	0	5.762e-11	High	60.84	1.68948e-06	High	4.26766	0
	TDSPLFSSLMK	43	1	1	CP0070		1225.61	0	1.182e-05	High	54.14	8.28778e-06	High	2.58823	0
	DFMASGYK	14	1	1	CP0070		918.4	0	0.0005109	High	52.46	5.662e-06	High	2.35714	0
	NMGYLSSDIHAGTTAATINLGDSDADAGK	34	1	1	CP0070		2866.3	0	1.854e-09	High	52.17	6.05299e-06	High	4.91504	0
	HVSGSDTMSFGYAK	5	1	1	CP0070		1486.66	0	9.517e-07	High	52.12	6.4445e-06	High	3.32468	0
	FTGGIEAYDSTVSVTSQNAVFDR	53	1	1	CP0070		2464.15	0	8.12e-09	High	49.66	1.35179e-05	High	4.39117	0
	HVSGSDTMSFGYAK	16	1	1	CP0070	M8(Oxidation)	1502.66	0	4.223e-07	High	41.4	7.2272e-05	High	3.08325	0
	LGGGMQYVK	38	1	1	CP0070	M5(Oxidation)	968.485	0	2.312e-05	High	39.1	0.000270659	High	2.64706	0
	HFATLQVK	12	1	1	CP0070		943.532	0	0.004215	High	38.39	0.000325974	High	1.7496	0
	TDSPLFSSLMK	27	1	1	CP0070	M10(Oxidation)	1241.6	0	0.004181	High	37.85	0.000270697	High	2.05069	0
	GYNAVLR	13	1	1	CP0070		792.435	0	0.006221	High	36.48	0.000483547	High	1.29626	0
	NMGYLSSDIHAGTTAATINLGDSDADAGK	6	1	1	CP0070	M2(Oxidation)	2882.31	0	9.495e-07	High	33.25	0.00047203	High	4.01612	0
	KSTVTLDLQTLK	2	1	1	CP0070		1346.79	0	0.0002651	High	30.7	0.000849122	High	2.19281	1
	SSLQIMER	22	1	1	CP0070	M6(Oxidation)	979.486	0	0.001871	High	30.61	0.00169447	High	1.73214	0
	LGLELEK	2	1	1	CP0070		801.469	0	0.00406	High	28.02	0.00315522	High	1.23763	0
	FTEFYR	19	1	1	CP0070		862.408	0	0.008118	High	24.98	0.0061949	High	1.74664	0
	ADQLNVTDK	11	1	1	CP0070		1003.5	0	0.0001752	High	24.25	0.00939594	High	1.40826	0
	QFTLEK	3	1	1	CP0070		765.412	0.001	0.02898	High	32.73	0.000880003	High	0.944626	0
	GSITGAQSTVNMINALWYSDGK	2	1	1	CP0070	M12(Oxidation)	2329.12	0.001	0.02967	High	10.17	0.187514	High	2.09755	0
	SEAGALK	2	1	1	CP0070		675.366	0.002	0.05444	High	15.45	0.0798285	High	1.05345	0
	TFTAGTQQIGFSNVTPVISTEK	2	1	1	CP0070	N-Term(Acetyl)	2368.18	0.002	0.03551				High	1.93394	0
	AIDTVK	1	1	1	CP0070		646.377	0.007	0.1599	High	21	0.0222412			0
CP0123	virB transcriptional activator VirB	27.18	1	8	8	62	672.836	27.18	8	33	49.943	21.04	6	29	309	35.3862	9.5542
	Sequence	# PSMs	# Proteins	# Protein Groups	Protein Group Accessions	Modifications	MH+ [Da]	q-Value	PEP	A2	IonScore A2	Exp Value A2	A4	XCorr A4	# Missed Cleavages
	VDLCNDLLSIK	1	1	1	CP0123	C4(Carbamidomethyl)	1289.68	0	1.276e-07	High	77.02	5.16385e-08			0
	DQESLTEESLADIIK	18	1	1	CP0123		1690.83	0	3.637e-09	High	76.04	5.72437e-08	High	3.92994	0
	ANESLSSTLPILK	9	1	1	CP0123		1372.77	0	0.004168	High	60.35	3.27513e-06	High	2.51451	0
	IQDLTFVNQK	10	1	1	CP0123		1205.65	0	0.000157	High	55.24	6.88221e-06	High	2.08764	0
	LQQFFPVIGR	6	1	1	CP0123		1204.68	0	6.945e-06	High	46.35	2.31191e-05	High	2.18796	0
	EYISTLDAR	10	1	1	CP0123		1067.54	0	0.002867	High	40.88	0.000122487	High	1.97867	0
	VDSLFISK	7	1	1	CP0123		908.508	0	0.008462	High	13.87	0.0409232	High	1.30583	0
	IEILDGTR	1	1	1	CP0123		916.509	0.003	0.07046	High	17.05	0.0611451			0
CP0125	ipaA hypothetical protein	55.29	1	27	27	538	5582.82	54.19	26	273	444.732	54.19	26	265	633	70.0234	6.59521
	Sequence	# PSMs	# Proteins	# Protein Groups	Protein Group Accessions	Modifications	MH+ [Da]	q-Value	PEP	A2	IonScore A2	Exp Value A2	A4	XCorr A4	# Missed Cleavages
	IDDTSAELLTDDISDLK	22	1	1	CP0125		1863.9	0	3.141e-12	High	98.15	2.44974e-10	High	6.00724	0
	ATSPSSTEYSELK	67	1	1	CP0125		1399.65	0	0.003673	High	86.72	2.1231e-09	High	2.78385	0
	VTNSLSNLISLIGTK	6	1	1	CP0125		1559.9	0	2.147e-08	High	80.95	1.32582e-08	High	3.23135	0
	ISDIHSSQTSLK	32	1	1	CP0125		1315.68	0	5.859e-07	High	65.6	5.09532e-07	High	3.4112	0
	NYVTETNADTIDK	27	1	1	CP0125		1483.69	0	1.112e-08	High	64.62	3.45144e-07	High	3.05748	0
	LSQDSAFGPWSAK	25	1	1	CP0125		1393.67	0	0.0006728	High	64.61	6.22691e-07	High	4.04616	0
	LLNTEVSSFIK	56	1	1	CP0125		1250.7	0	5.644e-07	High	62.71	1.41986e-06	High	2.67925	0
	LSNETVSSLK	66	1	1	CP0125		1077.57	0	2.515e-05	High	61.41	1.77079e-06	High	2.08985	0
	VLQTDFLSR	51	1	1	CP0125		1078.59	0	3.114e-06	High	59.56	2.15792e-06	High	2.84053	0
	DLNTVAVFPELLR	37	1	1	CP0125		1486.82	0	2.627e-07	High	58.22	2.86255e-06	High	2.84344	0
	NNNDITAENNNIYK	8	1	1	CP0125		1636.75	0	1.045e-08	High	57.16	1.91854e-06	High	4.02037	0
	LALLAQQHTSGEALSLGQK	12	1	1	CP0125		1965.07	0	7.11e-07	High	53.61	4.57287e-06	High	4.08549	0
	LDDLVDAQAK	45	1	1	CP0125		1087.56	0	2.187e-05	High	51.96	1.78303e-05	High	2.97921	0
	VLNDILEDIK	9	1	1	CP0125		1171.65	0	2.165e-05	High	51.55	2.51943e-05	High	2.08751	0
	VYDNSYHENPENDAQSPTSQTNDLLSR	4	1	1	CP0125		3094.36	0	7.678e-09	High	47.94	1.60313e-05	High	4.66011	0
	IVAQYSELIIK	12	1	1	CP0125		1276.75	0	2.82e-07	High	46.91	2.24075e-05	High	2.69604	0
	NNILAELK	8	1	1	CP0125		914.53	0	0.0003402	High	46.3	4.57125e-05	High	1.37252	0
	DSHPIQDGLPTPPEDMPDGGPTPGANEK	6	1	1	CP0125		2869.28	0	1.198e-09	High	45.09	3.09008e-05	High	4.63519	0
	ENFATSFNQK	16	1	1	CP0125		1185.55	0	9.859e-05	High	42.05	6.22257e-05	High	2.35562	0
	AFNHTPDNSDGIGSDLLTTSSQER	7	1	1	CP0125		2562.16	0	1.228e-06	High	25.82	0.00261198	High	2.73678	0
	VTSVLPHSISDTVQTFANNSALEK	3	1	1	CP0125		2558.3	0	1.651e-05	High	18.68	0.0304918	High	2.9844	0
	LAFDSLR	8	1	1	CP0125		821.451	0.001	0.01686	High	22.44	0.0108331	High	1.33054	0
	TPASVSEK	3	1	1	CP0125		818.424	0.001	0.01789	High	22.02	0.0147594	High	1.31222	0
	VASQINK	3	1	1	CP0125		759.435	0.001	0.0263	High	21.92	0.02153			0
	DKLSQDSAFGPWSAK	2	1	1	CP0125		1636.79	0.001	0.01661	High	16.73	0.030787	High	2.26296	1
	SANNSLSR	2	1	1	CP0125		848.417	0.003	0.07011	High	15.66	0.0380301	High	1.31375	0
	VTDANIR	1	1	1	CP0125		788.424	0.007	0.1123				High	1.3463	0
CP0126	ipaD hypothetical protein	55.72	1	13	13	394	5494.2	55.72	13	196	456.617	55.72	13	198	332	36.6393	5.99854
	Sequence	# PSMs	# Proteins	# Protein Groups	Protein Group Accessions	Modifications	MH+ [Da]	q-Value	PEP	A2	IonScore A2	Exp Value A2	A4	XCorr A4	# Missed Cleavages
	VLSSTISSCTDTDK	159	1	1	CP0126	C9(Carbamidomethyl)	1513.7	0	4.807e-10	High	88.57	1.38666e-09	High	3.56385	0
	IANSINDINEQYLK	75	1	1	CP0126		1634.84	0	1.656e-08	High	84.74	7.5541e-09	High	3.97557	0
	SAQLLDILSR	20	1	1	CP0126		1115.64	0	9.854e-08	High	83.77	7.97542e-09	High	2.06028	0
	YSNANSIFDNLVK	11	1	1	CP0126		1484.74	0	6.791e-09	High	76.84	4.03678e-08	High	3.06967	0
	YQAWNAGFSAEDETMK	16	1	1	CP0126		1847.79	0	2.45e-10	High	72.59	5.49503e-08	High	4.55204	0
	DKPLYPANNTVSQEQANK	28	1	1	CP0126		2017	0	4.35e-08	High	56.09	5.16677e-06	High	4.95381	0
	TSLEEIALHSSQISMDVNK	8	1	1	CP0126		2102.04	0	1.213e-11	High	55.11	6.01222e-06	High	4.4757	0
	EAELDGDQMISHR	8	1	1	CP0126		1500.67	0	7.381e-07	High	53.68	4.27533e-06	High	2.14133	0
	NNLQTLVQK	29	1	1	CP0126		1057.6	0	2.298e-05	High	53.64	1.03803e-05	High	2.07391	0
	EAELDGDQMISHR	6	1	1	CP0126	M9(Oxidation)	1516.66	0	4.066e-06	High	46.49	2.23857e-05	High	3.01247	0
	TTTSSHPVSSLTMLNDTLHNIR	2	1	1	CP0126	M13(Oxidation)	2441.21	0	1.36e-09	High	39.9	0.000230241	High	4.34511	0
	WLTELGGTIGK	28	1	1	CP0126		1174.65	0	4.178e-06	High	37.76	0.000468984	High	2.63355	0
	NGGYVVSINMTPIDNMLK	2	1	1	CP0126		1965.97	0	0.003528	High	22.67	0.0094632	High	2.58953	0
	ELLHSAPK	2	1	1	CP0126		894.501	0.001	0.01626	High	14.04	0.0591686	High	1.07801	0
CP0127	ipaC IpaC, secreted by the Mxi-Spa secretion machinery, required for entry into epithelial cells	68.87	1	20	20	4148	68042.3	68.87	20	2028	5648.22	68.6	18	2120	363	38.8382	8.6167
	Sequence	# PSMs	# Proteins	# Protein Groups	Protein Group Accessions	Modifications	MH+ [Da]	q-Value	PEP	A2	IonScore A2	Exp Value A2	A4	XCorr A4	# Missed Cleavages
	QGLAALSSSITGAVTQVGITGIGAK	278	1	1	CP0127		2300.28	0	4.743e-17	High	154.88	3.41342e-16	High	5.31615	0
	YASALEEEEQLISQASSK	316	1	1	CP0127		1982.95	0	3.629e-14	High	131.63	1.13366e-13	High	5.5704	0
	LGSQLSLIAFDATK	178	1	1	CP0127		1463.81	0	5.039e-13	High	117.11	5.1552e-12	High	3.89787	0
	ATMETSAVAGNISTSGGR	568	1	1	CP0127		1709.81	0	1.176e-13	High	115.72	3.48292e-12	High	5.65679	0
	ATMETSAVAGNISTSGGR	152	1	1	CP0127	M3(Oxidation)	1725.81	0	2.082e-13	High	105.3	2.94422e-11	High	5.67785	0
	MEIQNTKPTQILYTDISTK	30	1	1	CP0127	M1(Oxidation)	2240.15	0	3.062e-10	High	93.59	8.75044e-10	High	4.91963	0
	NSTASQIAGNIR	260	1	1	CP0127		1231.64	0	6.78e-10	High	90.27	1.92643e-09	High	4.17787	0
	LAPDNISLSTEHK	142	1	1	CP0127		1424.73	0	0.0001339	High	89.89	2.46156e-09	High	2.63096	0
	LSEQVQHDSEIIAR	176	1	1	CP0127		1624.82	0	4.725e-08	High	87.3	3.81728e-09	High	4.39084	0
	SQNYQQIAAHIPLNVGK	178	1	1	CP0127		1880.99	0	1.071e-10	High	86.7	5.6656e-09	High	4.70627	0
	MEIQNTKPTQILYTDISTK	46	1	1	CP0127		2224.15	0	1.998e-07	High	83.85	8.65405e-09	High	4.86471	0
	TSLSSPDISLQDK	255	1	1	CP0127		1390.7	0	1.052e-08	High	78.55	3.28147e-08	High	3.12655	0
	NPVLTTTLNDDQLLK	274	1	1	CP0127		1684.91	0	1.18e-06	High	78.06	3.98603e-08	High	4.25831	0
	EASQATNQLIQK	311	1	1	CP0127		1330.69	0	1.593e-05	High	77.18	4.21136e-08	High	3.11659	0
	TYELNTLSAQQK	296	1	1	CP0127		1395.71	0	1.015e-08	High	75.91	5.12897e-08	High	4.52855	0
	QIDTNITSPQTNSSTK	137	1	1	CP0127		1734.85	0	6.816e-07	High	75	6.7989e-08	High	4.11528	0
	LLNIIDSINQSK	190	1	1	CP0127		1357.77	0	3.239e-07	High	71.51	1.62453e-07	High	3.70386	0
	NLATAQSLEK	234	1	1	CP0127		1074.58	0	8.729e-05	High	63.44	1.26811e-06	High	2.41455	0
	SAAENIVR	119	1	1	CP0127		859.462	0	0.0001238	High	48.8	2.96608e-05	High	2.61769	0
	MEIQNTKPTQILYTDISTK	2	1	1	CP0127	N-Term(Acetyl); M1(Oxidation)	2282.17	0	0.000182	High	41.75	0.000137011			0
	EIQNTKPTQILYTDISTK	1	1	1	CP0127		2093.12	0	1.443e-05	High	27.03	0.00346767			0
	KNLATAQSLEK	3	1	1	CP0127		1202.67	0.001	0.0201	High	38.76	0.000272743	High	1.98713	1
	RTYELNTLSAQQK	1	1	1	CP0127		1551.81	0.003	0.07981	High	33.17	0.000771116			1
	ATMETSAVAGNISTSGGR	1	1	1	CP0127	N-Term(Acetyl); M3(Oxidation)	1767.81	0.004	0.0776				High	1.84796	0
CP0128	ipaB IpaB, secreted by the Mxi-Spa secretion machinery, required for entry into epithelial cells	36.9	1	20	20	644	8037.29	35.52	19	325	748.016	35.52	19	319	580	62.1332	7.94287
	Sequence	# PSMs	# Proteins	# Protein Groups	Protein Group Accessions	Modifications	MH+ [Da]	q-Value	PEP	A2	IonScore A2	Exp Value A2	A4	XCorr A4	# Missed Cleavages
	ILASTELGDNTIQAANDAANK	104	1	1	CP0128		2130.07	0	3.775e-15	High	139.47	5.14057e-14	High	6.67977	0
	EIDSFSAFSNTASAEQLSTQQK	101	1	1	CP0128		2389.12	0	2.921e-12	High	122.24	9.55256e-13	High	5.05222	0
	INTLLSETEGLTR	86	1	1	CP0128		1446.78	0	7.426e-11	High	97.41	3.81258e-10	High	3.72427	0
	NDLALFQSLQESR	31	1	1	CP0128		1520.77	0	1.501e-09	High	84.56	8.04874e-09	High	4.38493	0
	NFSSQLDDLITNAVAR	4	1	1	CP0128		1763.89	0	3.45e-11	High	81.04	2.12502e-08	High	4.02264	0
	MHNVSTTTTGFPLAK	20	1	1	CP0128		1604.8	0	6.891e-07	High	79.62	2.94689e-08	High	3.57353	0
	INQIQTR	74	1	1	CP0128		872.493	0	0.007012	High	57.86	6.71095e-06	High	2.02027	0
	LSELDPESPEK	17	1	1	CP0128		1243.6	0	4.013e-05	High	57.22	2.46572e-06	High	3.24692	0
	MHNVSTTTTGFPLAK	11	1	1	CP0128	M1(Oxidation)	1620.8	0	3.776e-08	High	53.94	8.07291e-06	High	3.15647	0
	YQVEQLSK	55	1	1	CP0128		994.52	0	1.706e-05	High	51.06	1.95857e-05	High	2.27154	0
	FLGAAGDEVISK	35	1	1	CP0128		1206.63	0	5.88e-07	High	47.6	4.86584e-05	High	2.8612	0
	KSDEYAAEVR	6	1	1	CP0128		1167.56	0	0.0007652	High	44.95	5.27818e-05	High	2.74174	1
	AILQQTTA	41	1	1	CP0128		845.47	0	0.003494	High	38.73	0.00115882	High	1.74775	0
	MLEGLGVDSK	6	1	1	CP0128		1048.53	0	8.93e-06	High	36.15	0.000533854	High	1.92693	0
	YISEAIEK	30	1	1	CP0128		952.497	0	0.0001359	High	36.06	0.000334452	High	2.09534	0
	MLEGLGVDSK	4	1	1	CP0128	M1(Oxidation)	1064.53	0	9.64e-05	High	33.92	0.00148011	High	2.22409	0
	SDEYAAEVR	2	1	1	CP0128		1039.47	0	3.213e-05	High	30.67	0.000857038	High	2.30257	0
	EEIQLTIK	5	1	1	CP0128		973.556	0	0.009269	High	28.77	0.00331849	High	0.940733	0
	AVIEPLIK	4	1	1	CP0128		882.565	0.001	0.02141	High	24.12	0.0038634			0
	SLTALTNK	2	1	1	CP0128		847.486	0.001	0.01747				High	1.27911	0
	TLTDLIPK	2	1	1	CP0128		900.539	0.003	0.06243	High	13.58	0.100862	High	1.2919	0
	LLSDAFTK	4	1	1	CP0128		894.491	0.005	0.1198	High	14.96	0.0430858	High	1.88021	0
CP0129	ipgC IpgC, cytoplasmic chaperone for IpaB and IpaC	40	1	5	5	75	1600.98	40	5	50	50.1173	23.87	4	25	155	17.7448	4.70361
	Sequence	# PSMs	# Proteins	# Protein Groups	Protein Group Accessions	Modifications	MH+ [Da]	q-Value	PEP	A2	IonScore A2	Exp Value A2	A4	XCorr A4	# Missed Cleavages
	SLNITENESISTAVIDAINSGATLK	21	1	1	CP0129		2561.32	0	8.631e-13	High	130.86	2.00986e-13			0
	AQSYLDAIQDIKE	11	1	1	CP0129		1493.75	0	0.0004269	High	74.15	7.69184e-08	High	3.15953	1
	AQSYLDAIQDIK	23	1	1	CP0129		1364.7	0	0.00283	High	59.25	3.09011e-06	High	3.0113	0
	NDYTPVFHTGQCQLR	8	1	1	CP0129	C12(Carbamidomethyl)	1835.84	0	1.506e-08	High	57.72	2.19757e-06	High	3.57515	0
	IEEAEVFFR	12	1	1	CP0129		1139.57	0	0.007414	High	28.55	0.00300219	High	2.21134	0
CP0130	ipgB1 protein IpgB1	35.58	1	6	6	76	1017.56	31.73	5	39	80.7251	35.58	6	37	208	23.6694	9.53955
	Sequence	# PSMs	# Proteins	# Protein Groups	Protein Group Accessions	Modifications	MH+ [Da]	q-Value	PEP	A2	IonScore A2	Exp Value A2	A4	XCorr A4	# Missed Cleavages
	SAQTSISHTALNEIASSGLR	8	1	1	CP0130		2043.04	0	6.422e-13	High	95.6	9.36438e-10	High	5.4135	0
	YSSDMDLFNTQMK	5	1	1	CP0130		1579.68	0	4.046e-09	High	81.16	7.63783e-09	High	3.31327	0
	DLTNLVSSSVYDK	28	1	1	CP0130		1440.72	0	4.436e-09	High	64.23	7.92902e-07	High	3.84019	0
	TTYVSSMINR	14	1	1	CP0130		1171.58	0	3.817e-07	High	50.92	9.3046e-06	High	2.76606	0
	NFGCPVNINK	14	1	1	CP0130	C4(Carbamidomethyl)	1162.56	0	0.001158	High	47.6	2.43292e-05	High	2.07068	0
	TTYVSSMINR	6	1	1	CP0130	M7(Oxidation)	1187.57	0	3.486e-05	High	37.04	0.000217467	High	2.4884	0
	NIFAAIEK	1	1	1	CP0130		905.508	0.005	0.08865				High	1.22892	0
CP0132	icsB IcsB, invasion protein	36.23	1	15	16	194	2204.77	36.23	16	96	205.904	34.62	15	98	494	56.3853	9.24658
	Sequence	# PSMs	# Proteins	# Protein Groups	Protein Group Accessions	Modifications	MH+ [Da]	q-Value	PEP	A2	IonScore A2	Exp Value A2	A4	XCorr A4	# Missed Cleavages
	LVATPNDVYAYANK	28	1	1	CP0132		1538.78	0	3.002e-10	High	86.4	6.18534e-09	High	3.74973	0
	DTEINYLFEK	4	1	1	CP0132		1271.62	0	1.011e-06	High	73.85	4.12098e-08	High	2.76969	0
	IESLNQSYNEIMK	17	1	1	CP0132		1568.76	0	6.077e-09	High	71.72	9.42167e-08	High	3.76206	0
	AGNSEIYFPLPDVK	37	1	1	CP0132		1549.79	0	1.32e-07	High	62.39	1.32656e-06	High	3.51179	0
	SAESAFAAYEAAK	12	1	1	CP0132		1315.61	0	2.657e-07	High	62.12	6.13762e-07	High	3.04512	0
	VEDTEHGPILIAQK	17	1	1	CP0132		1549.82	0	1.375e-05	High	55.57	6.1013e-06	High	4.2123	0
	LNMISDQTAER	8	1	1	CP0132	M3(Oxidation)	1293.61	0	0.0007681	High	49.03	1.56282e-05	High	2.12403	0
	SENCAGMALNVLK	4	1	1	CP0132	C4(Carbamidomethyl)	1406.67	0	4.69e-07	High	48.96	4.6376e-05	High	2.27628	0
	LNMISDQTAER	16	1	1	CP0132		1277.61	0	3.412e-05	High	47.93	1.77171e-05	High	2.6637	0
	VYIPLSGDNK	20	1	1	CP0132		1105.59	0	0.000103	High	40.85	0.000250784	High	1.88051	0
	ISNFIDASNTK	10	1	1	CP0132		1209.61	0	2.505e-06	High	38.54	0.000426874	High	1.72858	0
	INSQILNEQLK	4	1	1	CP0132		1299.73	0	1.774e-05	High	38.53	0.000329661	High	2.05386	0
	SGYSVDTYK	6	1	1	CP0132		1019.47	0	0.001859	High	29.54	0.00272374	High	1.72931	0
	SENCAGMALNVLK	2	1	1	CP0132	C4(Carbamidomethyl); M7(Oxidation)	1422.67	0	1.271e-05	High	26.48	0.00281132	High	2.28985	0
	NSIQHSFTGR	4	1	1	CP0132		1146.56	0	0.0005044	High	24.4	0.00617233	High	2.18799	0
	INLIHTPK	2	1	1	CP0132		935.564	0	0.002107	High	23.04	0.00495416	High	1.63611	0
	LLLNNSHSNI	2	1	1	CP0132		1124.6	0.001	0.03213	High	14.71	0.0726839	High	1.42165	0
	LMLNTAER	1	1	1	CP0132		947.492	0.008	0.1777	High	22.89	0.0143932			0
CP0133	ipgD hypothetical protein	23.05	1	10	10	104	1468.28	23.05	10	52	112.985	21.75	9	52	538	59.8572	9.37842
	Sequence	# PSMs	# Proteins	# Protein Groups	Protein Group Accessions	Modifications	MH+ [Da]	q-Value	PEP	A2	IonScore A2	Exp Value A2	A4	XCorr A4	# Missed Cleavages
	LNDESICSLLGDNFLK	12	1	1	CP0133	C7(Carbamidomethyl)	1837.9	0	1.679e-07	High	94.26	7.68695e-10	High	4.36898	0
	IVSTSLLTPTSLTGGEESMLK	25	1	1	CP0133		2164.14	0	6.616e-13	High	86.06	4.08775e-09	High	3.91167	0
	VVTFNFGVNELALK	2	1	1	CP0133		1550.85	0	7.678e-06	High	61.14	1.69209e-06	High	2.92979	0
	LYLQNQTSLTGK	33	1	1	CP0133		1365.73	0	3.061e-08	High	61.02	1.58136e-06	High	3.21499	0
	NDVIYLANQIK	2	1	1	CP0133		1290.7	0	1.637e-05	High	51.84	1.50566e-05	High	1.79144	0
	GVSVISYQR	19	1	1	CP0133		1008.54	0	0.0001668	High	37.63	0.000258876	High	2.54908	0
	AEELVSAALYSRPELLSQALSGK	2	1	1	CP0133		2432.3	0	2.892e-06	High	37.46	0.00036792	High	2.28611	0
	AEVFCEAIK	4	1	1	CP0133	C5(Carbamidomethyl)	1066.52	0	0.0009162	High	23.62	0.0086902	High	1.38452	0
	IVSTSLLTPTSLTGGEESMLK	2	1	1	CP0133	M19(Oxidation)	2180.14	0	2.214e-05	High	23.54	0.00929436	High	1.70222	0
	DRAEVFCEAIK	2	1	1	CP0133	C7(Carbamidomethyl)	1337.65	0.001	0.02266	High	18.71	0.0201879	High	1.70865	1
	VISEEIR	1	1	1	CP0133		845.471	0.003	0.08808	High	17.54	0.152411			0
CP0137	mxiH Mxi-Spa secretion machinery protein MxiH	39.76	1	3	3	37	333.932	39.76	3	19	38.6615	39.76	3	18	83	9.25968	4.65283
	Sequence	# PSMs	# Proteins	# Protein Groups	Protein Group Accessions	Modifications	MH+ [Da]	q-Value	PEP	A2	IonScore A2	Exp Value A2	A4	XCorr A4	# Missed Cleavages
	DVDAAIIQNFR	6	1	1	CP0137		1261.65	0	2.64e-07	High	69.61	2.5708e-07	High	2.69638	0
	NPSNPQLLAEYQSK	24	1	1	CP0137		1588.79	0	1.036e-08	High	58.72	2.88694e-06	High	3.43418	0
	LSEYTLYR	7	1	1	CP0137		1044.53	0	0.004535	High	29.14	0.00213323	High	1.43847	0
CP0138	mxiI Mxi-Spa secretion machinery protein MxiI	44.33	1	3	3	106	2575.57	44.33	3	51	172.368	44.33	3	55	97	10.6264	4.56396
	Sequence	# PSMs	# Proteins	# Protein Groups	Protein Group Accessions	Modifications	MH+ [Da]	q-Value	PEP	A2	IonScore A2	Exp Value A2	A4	XCorr A4	# Missed Cleavages
	ASDFQSQEISSLEDVVSAK	82	1	1	CP0138		2039.98	0	3.796e-11	High	132.46	1.39048e-13	High	5.25749	0
	MNYIYPVNQVDIIK	12	1	1	CP0138	M1(Oxidation)	1725.89	0	1.716e-07	High	37.48	0.000357298	High	3.30351	0
	MNYIYPVNQVDIIK	6	1	1	CP0138		1709.89	0	6.378e-05	High	34.68	0.000663796	High	3.11923	0
	TVSAVETLLK	6	1	1	CP0138		1060.62	0	0.009554	High	21.28	0.00781969	High	0.906297	0
CP0139	mxiJ Mxi-Spa secretion machinery protein MxiJ	8.71	1	2	2	3		0			2.87725	8.71	2	3	241	27.4917	8.48486
	Sequence	# PSMs	# Proteins	# Protein Groups	Protein Group Accessions	Modifications	MH+ [Da]	q-Value	PEP	A2	IonScore A2	Exp Value A2	A4	XCorr A4	# Missed Cleavages
	EEYVYTNVQPVK	2	1	1	CP0139		1468.73	0	4.235e-06				High	2.87725	0
	QGISVQVEK	1	1	1	CP0139	N-Term(Acetyl)	1029.55	0.004	0.0802				High	1.12083	0
CP0142	mxiL Mxi-Spa secretion machinery protein MxiL	25.93	1	3	3	19	317.874	25.93	3	10	25.0614	25.93	3	9	135	15.6146	4.37354
	Sequence	# PSMs	# Proteins	# Protein Groups	Protein Group Accessions	Modifications	MH+ [Da]	q-Value	PEP	A2	IonScore A2	Exp Value A2	A4	XCorr A4	# Missed Cleavages
	LNSEEVVNLNER	12	1	1	CP0142		1415.71	0	1.78e-07	High	68.9	2.19002e-07	High	4.04595	0
	MINQINASNALQQR	2	1	1	CP0142	M1(Oxidation)	1616.81	0	3.316e-07	High	30.04	0.00203121	High	3.37324	0
	FPYLTAAQK	5	1	1	CP0142		1038.56	0	0.006806	High	27.84	0.00180881	High	1.5386	0
CP0145	mxiD outermembrane protein MxiD	7.42	1	2	3	16	124.939	7.42	3	9	25.4598	5.65	2	7	566	63.148	5.71924
	Sequence	# PSMs	# Proteins	# Protein Groups	Protein Group Accessions	Modifications	MH+ [Da]	q-Value	PEP	A2	IonScore A2	Exp Value A2	A4	XCorr A4	# Missed Cleavages
	TTQIIPSETTLLEDEK	13	1	1	CP0145		1817.93	0	3.731e-06	High	50.16	2.65053e-05	High	4.44052	0
	ISGEFDLSNPEEMLEK	2	1	1	CP0145		1837.85	0	3.236e-05	High	31.15	0.000765544	High	3.43309	0
	DIITQLDIAK	1	1	1	CP0145		1129.65	0.004	0.1054	High	14.78	0.0731851			0
	Sequence	# PSMs	# Proteins	# Protein Groups	Protein Group Accessions	Modifications	MH+ [Da]	q-Value	PEP	A2	IonScore A2	Exp Value A2	A4	XCorr A4	# Missed Cleavages
	DPSDQVLALR	2	1	1	CP0146		1113.59	0	2.044e-07	High	54.36	3.66438e-06	High	2.00317	0
	DLTAEQVELLTK	2	1	1	CP0146		1359.73	0	7.101e-07	High	46.74	5.50774e-05	High	2.84899	0
	IINEIISGSEK	10	1	1	CP0146		1202.66	0	2.575e-05	High	29.47	0.00271151	High	2.52468	0
CP0148	spa15 Mxi-Spa secretion machinery protein Spa15	13.53	1	2	2	8	246.077	13.53	2	8		0			133	15.1067	4.56396
	Sequence	# PSMs	# Proteins	# Protein Groups	Protein Group Accessions	Modifications	MH+ [Da]	q-Value	PEP	A2	IonScore A2	Exp Value A2	A4	XCorr A4	# Missed Cleavages
	SNINLVQLVR	2	1	1	CP0148		1155.68	0	1.202e-06	High	53.75	6.95799e-06			0
	SDEYLQLR	6	1	1	CP0148		1023.51	0	0.0005036	High	48.78	2.05273e-05			0
CP0151	spa32 Mxi-Spa secretion machinery protein Spa32	39.04	1	10	10	135	1549	39.04	10	70	134.351	34.59	9	65	292	32.9574	6.02393
	Sequence	# PSMs	# Proteins	# Protein Groups	Protein Group Accessions	Modifications	MH+ [Da]	q-Value	PEP	A2	IonScore A2	Exp Value A2	A4	XCorr A4	# Missed Cleavages
	LSSIDNIDSLVLK	29	1	1	CP0151		1416.79	0	6.069e-11	High	99.1	1.72238e-10	High	2.8636	0
	SHTSSVNPDNLLESDNR	15	1	1	CP0151		1884.86	0	3e-10	High	89.52	1.11422e-09	High	5.24957	0
	ALDNINLNFSSDK	8	1	1	CP0151		1450.71	0	3.924e-08	High	61.98	1.10927e-06			0
	NTADITPSMSLQEK	9	1	1	CP0151		1534.74	0	3.6e-06	High	51.58	1.11204e-05	High	3.28538	0
	NTADITPSMSLQEK	9	1	1	CP0151	M9(Oxidation)	1550.73	0	4.548e-06	High	48.12	2.77506e-05	High	3.26561	0
	INIGDMR	2	1	1	CP0151		818.418	0	0.001899	High	37.49	0.000383211	High	1.46202	0
	ATYSDIPESMAIK	7	1	1	CP0151	M10(Oxidation)	1441.69	0	0.0007633	High	35.92	0.000396581	High	3.20013	0
	SFELPVMNK	6	1	1	CP0151		1064.54	0	0.003949	High	35.84	0.00143338	High	1.83702	0
	ENILIPDQDIK	21	1	1	CP0151		1297.7	0	7.297e-05	High	33.29	0.000843864	High	2.44353	0
	GEIYSGIK	8	1	1	CP0151		866.46	0	0.002363	High	28.87	0.00181605	High	1.42306	0
	ATYSDIPESMAIK	10	1	1	CP0151		1425.69	0	0.0005922	High	27.77	0.00442839	High	3.22813	0
	NSEMTYHFK	2	1	1	CP0151		1156.51	0.001	0.01581	High	25.16	0.00304068	High	1.20711	0
	SFELPVMNK	9	1	1	CP0151	M7(Oxidation)	1080.54	0.001	0.01179	High	20.85	0.0106892	High	1.85252	0
CP0181	virA VirA protein	21.25	1	6	6	20	222.298	15.5	4	9	26.5781	21.25	6	11	400	44.7064	6.11279
	Sequence	# PSMs	# Proteins	# Protein Groups	Protein Group Accessions	Modifications	MH+ [Da]	q-Value	PEP	A2	IonScore A2	Exp Value A2	A4	XCorr A4	# Missed Cleavages
	IINSNFPQQDLCFQTEK	6	1	1	CP0181	C12(Carbamidomethyl)	2081.99	0	2.139e-07	High	64.88	6.50175e-07	High	4.31484	0
	IETSYLVHAGTLPSSEGLR	4	1	1	CP0181		2030.05	0	8.01e-08	High	60.82	2.02846e-06	High	3.96431	0
	VHTITAPVSGNFK	6	1	1	CP0181		1370.74	0	0.0001962	High	32.14	0.0021383	High	2.10068	0
	LMDSFSPSLSQDK	2	1	1	CP0181		1454.68	0	0.0005783	High	21.42	0.00865329	High	1.9589	0
	ELQMLSYNQVNK	1	1	1	CP0181		1466.74	0.001	0.01452				High	2.10386	0
	IYFNNIEIPLK	1	1	1	CP0181		1363.76	0.002	0.04587				High	0.492824	0
CP0182	icsA/virG hypothetical protein	8.53	1	8	8	90	1201.9	8.53	8	46	93.3814	7.71	7	44	1102	116.173	5.60498
	Sequence	# PSMs	# Proteins	# Protein Groups	Protein Group Accessions	Modifications	MH+ [Da]	q-Value	PEP	A2	IonScore A2	Exp Value A2	A4	XCorr A4	# Missed Cleavages
	TLEGVQIISTDSSDK	22	1	1	CP0182		1592.8	0	1.475e-11	High	82.43	1.4287e-08	High	3.67422	0
	NTYSGFTNINAGILK	8	1	1	CP0182		1612.84	0	3.303e-06	High	63.68	1.69277e-06	High	3.4791	0
	SGEGTLILAEK	16	1	1	CP0182		1117.61	0	8.55e-07	High	54.74	8.72918e-06	High	2.67378	0
	VEAIINNWAQK	14	1	1	CP0182		1285.69	0	0.003865	High	51.98	1.52129e-05	High	2.75314	0
	IVAGSYDYR	14	1	1	CP0182		1043.51	0	0.002673	High	48.65	2.31979e-05	High	2.04637	0
	TSLISQSCIDK	12	1	1	CP0182	C8(Carbamidomethyl)	1251.62	0	0.0002786	High	42.39	0.000147075	High	2.35991	0
	WYLTSQMDNQESK	2	1	1	CP0182		1629.72	0	0.0002248	High	18.24	0.0149613	High	2.50421	0
	DTQGILGVK	2	1	1	CP0182		930.524	0	0.001861	High	18.18	0.0326918			0
	Sequence	# PSMs	# Proteins	# Protein Groups	Protein Group Accessions	Modifications	MH+ [Da]	q-Value	PEP	A2	IonScore A2	Exp Value A2	A4	XCorr A4	# Missed Cleavages
	LAAEDANLSSGGVANVFSAAFGSPITAK	9	1	1	CP0190		2665.35	0	2.345e-05	High	31.92	0.00167099	High	2.93381	0
	LLTNMIEDAGDLATR	2	1	1	CP0190		1632.82	0.002	0.03522	High	14.88	0.0715192	High	2.52553	0
CP0195	stbA plasmid stable inheritance protein	10.97	1	3	3	3		0			3.5562	10.97	3	3	319	35.6003	6.18896
Replication, recombination and repair
SF3934	polA DNA polymerase I	4.31	1	2	2	7	45.2763	4.31	2	4	7.27538	4.31	2	3	928	103.074	5.65576
SF2311	gyrA DNA gyrase subunit A	4	1	2	3	7	30.4997	4	3	4	2.00443	3.09	2	3	875	96.9034	5.19873
SF3765	gyrB DNA gyrase subunit B	9.33	1	6	6	23	205.047	6.72	5	11	12.7068	9.33	6	12	804	89.8939	6.06201
SF1276	topA DNA topoisomerase I subunit omega	2.66	1	2	2	5	49.0962	2.66	2	2	4.17199	2.66	2	3	865	97.4724	8.42627
SF2722	recA recombinase A	13.03	1	4	4	33	334.84	13.03	4	21	24.3186	11.61	3	12	353	37.9496	5.18604
SF1677	nemA N-ethylmaleimide reductase,DNA repair and recombination proteins	21.1	1	4	5	19	120.822	18.63	4	9	22.8797	16.16	4	10	365	39.4771	6.06201
SF4145	ssb single-stranded DNA-binding protein	19.66	1	3	3	13	148.249	19.66	3	7	12.8376	13.48	2	6	178	18.9632	5.57959
SF3188	yraM glycosylase	17.55	1	10	10	29	298.925	13.42	8	14	33.7159	14.6	8	15	678	72.7099	5.51611
Transcription
SF1398	SF1398 DNA-binding transcriptional regulator KdgR	9.89	1	2	2	3		0			5.44893	9.89	2	3	263	29.9045	5.56689
SF4303	efp elongation factor P	11.17	1	2	2	5	142.07	11.17	2	5		0			188	20.5784	5.021
SF3991	cpxR DNA-binding transcriptional regulator CpxR	7.33	1	2	2	2					2.21974	7.33	2	2	232	26.2958	5.65576
SF3689	rpoZ DNA-directed RNA polymerase subunit omega	26.37	1	2	2	8	86.5589	26.37	2	4	5.49178	26.37	2	4	91	10.2154	4.91943
SF3376	crp DNA-binding transcriptional dual regulator Crp	16.67	1	3	3	12	127.252	16.67	3	6	8.03717	16.67	3	6	210	23.6254	8.25049
SF2638	srmB ATP-dependent RNA helicase SrmB	7.66	1	4	4	6	46.5085	6.31	3	3	5.94611	6.53	3	3	444	49.8675	9.24658
SF0657	cspE cold shock protein CspE	31.88	1	2	2	14	53.6933	31.88	2	7	14.8521	31.88	2	7	69	7.45881	8.54346
SF1004	cbpA curved DNA-binding protein CbpA	15.36	1	4	4	45	73.1629	15.36	4	19	23.6685	9.8	2	26	306	34.4337	6.81494
SF1519	ihfA integration host factor subunit alpha	20.2	1	2	2	17	192.415	20.2	2	10	14.5778	20.2	2	7	99	11.347	9.34912
SF0385	hupB transcriptional regulator HU subunit beta	34.44	1	3	3	43	530.47	34.44	3	25	23.0645	34.44	3	18	90	9.22	9.70068
SF1088	rne RNase E	20.75	1	12	12	71	796.597	17.08	10	35	88.9817	16.98	10	36	1060	117.956	5.47803
SF1149	phoP DNA-binding transcriptional regulator PhoP	18.83	1	3	3	17	260.554	12.56	2	8	24.8329	18.83	3	9	223	25.5193	5.26221
SF1237	hns global DNA-binding transcriptional dual regulator H-NS	54.74	1	6	6	80	838.573	54.74	6	39	75.0441	54.74	6	41	137	15.53	5.46533
SF1487	osmE DNA-binding transcriptional activator OsmE	19.64	1	3	3	209	1663.97	19.64	3	113	176.684	19.64	3	96	112	12.0129	7.86963
SF2884	ygfZ global regulator	6.13	1	2	2	3	39.9226	6.13	2	3		0			326	36.0714	5.2749
SF4433	arcA two-component response regulator	9.24	1	2	2	15	66.4753	9.24	2	7	7.74262	9.24	2	8	238	27.2749	5.32568
SF4327	hfq RNA-binding protein Hfq	21.57	1	2	2	8	170.36	21.57	2	8		0			102	11.1596	7.6499
SF4055	nusG transcription antitermination protein NusG	12.71	1	2	2	10	57.7377	12.71	2	5	7.25934	12.71	2	5	181	20.5185	6.81494
	Sequence	# PSMs	# Proteins	# Protein Groups	Protein Group Accessions	Modifications	MH+ [Da]	q-Value	PEP	A2	IonScore A2	Exp Value A2	A4	XCorr A4	# Missed Cleavages
	ATPVELDFSQVEK	8	1	1	SF4055		1462.74	0	0.0004123	High	28.92	0.00371876	High	2.00959	0
	TLFEPGEMVR	2	1	1	SF4055		1178.59	0	0.01012	High	25.45	0.00441908	High	1.77214	0
	Sequence	# PSMs	# Proteins	# Protein Groups	Protein Group Accessions	Modifications	MH+ [Da]	q-Value	PEP	A2	IonScore A2	Exp Value A2	A4	XCorr A4	# Missed Cleavages
	ALEEAGAEVEVK	52	1	1	SF4059		1244.63	0	2.904e-09	High	86.04	5.59993e-09	High	3.30611	0
	DLVESAPAALK	149	1	1	SF4059		1113.61	0	5.132e-06	High	59.9	4.1955e-06	High	3.09988	0
	TEFDVILK	28	1	1	SF4059		964.534	0	4.478e-05	High	52.25	6.25445e-06	High	1.73671	0
	FGVSAAAAVAVAAGPVEAAEEK	4	1	1	SF4059		2015.04	0	6.122e-06	High	14	0.101517	High	2.29105	0
	GATGLGLK	1	1	1	SF4059		716.429	0.003	0.08384	High	21.26	0.0172079			0
SF4060	rpoB DNA-directed RNA polymerase subunit beta	21.24	1	24	24	341	3238.91	21.24	24	166	306.706	21.24	24	175	1342	150.538	5.26221
	Sequence	# PSMs	# Proteins	# Protein Groups	Protein Group Accessions	Modifications	MH+ [Da]	q-Value	PEP	A2	IonScore A2	Exp Value A2	A4	XCorr A4	# Missed Cleavages
	AVAVDSGVTAVAK	14	1	1	SF4060		1187.66	0	7.98e-11	High	75.27	4.75467e-08	High	3.31971	0
	STGSYSLVTQQPLGGK	38	1	1	SF4060		1622.84	0	3.115e-10	High	74.57	7.15738e-08	High	4.56714	0
	VDLSTFSDEEVMR	10	1	1	SF4060		1527.7	0	1.298e-08	High	73.24	5.21666e-08	High	3.07965	0
	LGPEEITADIPNVGEAALSK	7	1	1	SF4060		2024.06	0	7.793e-12	High	72.51	1.40262e-07	High	4.28452	0
	ITQGDDLAPGVLK	16	1	1	SF4060		1326.73	0	1.003e-07	High	61.29	1.67179e-06	High	2.80191	0
	ISALGPGGLTR	77	1	1	SF4060		1041.6	0	0.00157	High	58.12	2.85215e-06	High	2.72187	0
	LIEVPVEYIAGK	17	1	1	SF4060		1330.76	0	6.528e-06	High	55.33	3.95671e-06	High	2.41539	0
	LGEPVFDVQECQIR	8	1	1	SF4060	C11(Carbamidomethyl)	1689.82	0	2.657e-06	High	53.32	7.91496e-06	High	3.53914	0
	FIEQDPEGQYGLEAAFR	2	1	1	SF4060		1969.93	0	2.229e-08	High	53.3	8.6531e-06	High	3.93875	0
	GGVVQYVDASR	6	1	1	SF4060		1150.58	0	8.527e-07	High	52.27	1.03762e-05	High	3.12849	0
	LGDLPTSGQIR	16	1	1	SF4060		1156.63	0	1.909e-05	High	47.12	3.39655e-05	High	1.9937	0
	AVLVAGGVEAEK	4	1	1	SF4060		1142.64	0	1.148e-06	High	44.86	6.04187e-05	High	1.92542	0
	SVGEMAENQFR	10	1	1	SF4060		1267.57	0	1.54e-05	High	42.26	5.94292e-05	High	2.59526	0
	GVTYSAPLR	18	1	1	SF4060		963.523	0	0.0001867	High	42.01	0.000179409	High	2.21432	0
	ALEIEEMQLK	2	1	1	SF4060		1203.63	0	0.0001792	High	39.7	0.000337529	High	1.75604	0
	GEVDDIDHLGNR	4	1	1	SF4060		1339.62	0	7.059e-06	High	38.62	0.000151145	High	2.19141	0
	AYDLGADVR	4	1	1	SF4060		979.481	0	5.481e-05	High	33.86	0.000698955	High	2.42947	0
	GMPIATPVFDGAK	13	1	1	SF4060		1303.67	0	3.285e-05	High	33.08	0.00110709	High	1.81033	0
	YDLSAVGR	39	1	1	SF4060		880.454	0	0.002569	High	30.97	0.00163966	High	1.82267	0
	SPGVFFDSDK	10	1	1	SF4060		1098.51	0	0.0001586	High	26.71	0.00212799	High	2.21942	0
	LQMELVPER	8	1	1	SF4060		1114.59	0	0.003972	High	26.09	0.0178377	High	2.01846	0
	LPATIILR	2	1	1	SF4060		896.592	0	0.002423	High	25.76	0.00264832	High	1.84843	0
	ADKPLVGTGMER	6	1	1	SF4060		1273.66	0	0.0002897	High	23.78	0.0113074	High	1.96878	0
	GMPIATPVFDGAK	5	1	1	SF4060	M2(Oxidation)	1319.66	0	0.005843	High	20.03	0.0253245	High	1.78597	0
	EEIEGSGILSK	4	1	1	SF4060		1161.6	0	0.001448	High	18.17	0.0731545	High	1.72101	0
	LQMELVPER	1	1	1	SF4060	M3(Oxidation)	1130.59	0	0.004493	High	16.96	0.0553774			0
SF4061	rpoC DNA-directed RNA polymerase subunit beta'	17.91	1	17	17	106	1234.11	15.49	16	52	97.8095	17.27	16	54	1407	155.063	7.07861
	Sequence	# PSMs	# Proteins	# Protein Groups	Protein Group Accessions	Modifications	MH+ [Da]	q-Value	PEP	A2	IonScore A2	Exp Value A2	A4	XCorr A4	# Missed Cleavages
	LVITPVDGSDPYEEMIPK	3	1	1	SF4061		2003	0	2.629e-08	High	84.52	1.05955e-08	High	2.7272	0
	AMMDNLQTETVINR	8	1	1	SF4061		1635.78	0	5.086e-09	High	76.31	2.45578e-08	High	3.56835	0
	VADLFEAR	8	1	1	SF4061		920.483	0	0.0001568	High	62.29	1.62305e-06	High	1.97819	0
	VTAEDVLKPGTADILVPR	12	1	1	SF4061		1894.06	0	5.799e-09	High	59.5	1.57083e-06	High	3.39721	0
	GDVISDGPEAPHDILR	8	1	1	SF4061		1690.84	0	1.816e-09	High	57.84	4.19315e-06	High	3.61698	0
	IALASPDMIR	8	1	1	SF4061		1086.6	0	7.279e-05	High	56.26	6.50628e-06	High	2.3724	0
	FTDMIDGQTITR	11	1	1	SF4061		1397.66	0	1.177e-07	High	55.73	2.80666e-06	High	3.43801	0
	LIPAGTGYAYHQDR	5	1	1	SF4061		1561.77	0	4.123e-07	High	53.56	1.05733e-05	High	2.78087	0
	YIVNEVQDVYR	4	1	1	SF4061		1397.7	0	3.529e-06	High	53.47	6.97159e-06	High	2.41874	0
	LGIQAFEPVLIEGK	6	1	1	SF4061		1513.86	0	1.441e-05	High	50.48	2.46225e-05	High	1.7873	0
	LLDLAAPDIIVR	8	1	1	SF4061		1308.79	0	0.0006122	High	43.33	4.63415e-05	High	2.58806	0
	MGAEAIQALLK	4	1	1	SF4061		1144.64	0	0.0001756	High	40.57	0.000223635	High	1.87084	0
	MGAEAIQALLK	3	1	1	SF4061	M1(Oxidation)	1160.63	0	6.095e-06	High	27.03	0.00515197	High	2.03052	0
	VLTEAAVAGK	9	1	1	SF4061		958.554	0	1.947e-05	High	26.14	0.00522924	High	1.90431	0
	GEAIGVIAAQSIGEPGTQLTMR	2	1	1	SF4061	M21(Oxidation)	2215.14	0	2.323e-06	High	19.97	0.021649	High	2.86001	0
	QTDELTGLSSLVVLDSAER	2	1	1	SF4061		2033.03	0	0.007541	High	11.37	0.248016	High	0.864967	0
	AAGEAPAAPQVTAEDASASLAELLNAGLGGSDNE	1	1	1	SF4061		3167.48	0.001	0.01594				High	2.38129	0
	VPYGAVLAK	3	1	1	SF4061		917.547	0.002	0.05059	High	22.59	0.00605888			0
	GEAIGVIAAQSIGEPGTQLTMR	1	1	1	SF4061		2199.13	0.004	0.07098				High	1.30237	0
SF4072	hupA transcriptional regulator HU subunit alpha	57.78	1	4	4	300	4050.28	57.78	4	155	330.977	57.78	4	145	90	9.52919	9.5835
SF3856	rho transcription termination factor Rho	20.53	1	7	7	59	512.084	20.53	7	31	51.9343	20.53	7	28	419	46.9746	7.25439
SF3357	tuf elongation factor Tu	58.12	1	19	19	2216	30618.2	58.12	19	1089	2413.81	56.85	18	1127	394	43.2563	5.45264
	Sequence	# PSMs	# Proteins	# Protein Groups	Protein Group Accessions	Modifications	MH+ [Da]	q-Value	PEP	A2	IonScore A2	Exp Value A2	A4	XCorr A4	# Missed Cleavages
	TTLTAAITTVLAK	280	1	1	SF3357		1303.78	0	4.002e-12	High	118.6	1.37711e-12	High	4.16224	0
	VGEEVEIVGIK	216	1	1	SF3357		1171.65	0	1.172e-07	High	102.99	1.80843e-10	High	3.37927	0
	ELLSQYDFPGDDTPIVR	248	1	1	SF3357		1964.95	0	4.184e-11	High	90.79	2.20926e-09	High	4.87633	0
	AGENVGVLLR	293	1	1	SF3357		1027.59	0	7.362e-09	High	86.51	3.68539e-09	High	2.81455	0
	STCTGVEMFR	188	1	1	SF3357	C3(Carbamidomethyl)	1187.52	0	1.969e-07	High	80.61	8.66902e-09	High	3.44592	0
	TTDVTGTIELPEGVEMVMPGDNIK	193	1	1	SF3357		2546.23	0	2.079e-10	High	78.31	2.58249e-08	High	4.79379	0
	ILELAGFLDSYIPEPER	27	1	1	SF3357		1962.02	0	1.433e-11	High	76.42	5.92889e-08	High	3.31681	0
	GITINTSHVEYDTPTR	39	1	1	SF3357		1803.89	0	2.178e-09	High	70.76	1.97273e-07	High	4.6246	0
	FESEVYILSK	83	1	1	SF3357		1214.63	0	4.93e-07	High	66.99	3.99972e-07	High	2.23848	0
	ALEGDAEWEAK	149	1	1	SF3357		1218.56	0	1.362e-06	High	60.9	8.10905e-07	High	2.86353	0
	TTDVTGTIELPEGVEMVMPGDNIK	81	1	1	SF3357	M18(Oxidation)	2562.22	0	2.021e-06	High	57.69	3.57453e-06	High	4.42668	0
	TTDVTGTIELPEGVEMVMPGDNIK	18	1	1	SF3357	M16(Oxidation); M18(Oxidation)	2578.22	0	1.218e-07	High	55.05	6.72107e-06	High	3.87524	0
	AIDKPFLLPIEDVFSISGR	22	1	1	SF3357		2117.16	0	6.048e-09	High	54.04	7.10023e-06	High	3.26375	0
	MVVTLIHPIAMDDGLR	7	1	1	SF3357		1780.94	0	1.007e-06	High	52.67	1.54115e-05	High	3.4353	0
	AFDQIDNAPEEK	135	1	1	SF3357		1376.63	0	0.002335	High	52.14	6.41489e-06	High	4.07008	0
	MVVTLIHPIAMDDGLR	8	1	1	SF3357	M1(Oxidation); M11(Oxidation)	1812.93	0	1.13e-07	High	50.48	2.10411e-05	High	3.55503	0
	MVVTLIHPIAMDDGLR	18	1	1	SF3357	M1(Oxidation)	1796.94	0	1.85e-07	High	48.48	3.68955e-05	High	4.51443	0
	EHILLGR	21	1	1	SF3357		837.493	0	0.002149	High	42.97	5.03466e-05	High	1.65424	0
	STCTGVEMFR	33	1	1	SF3357	C3(Carbamidomethyl); M8(Oxidation)	1203.51	0	0.001109	High	42.85	5.17571e-05	High	2.48666	0
	GTVVTGR	22	1	1	SF3357		689.392	0	0.009555	High	36.49	0.000370241	High	1.03815	0
	HTPFFK	3	1	1	SF3357		776.407	0	0.002583	High	32.34	0.000670962	High	1.32242	0
	TVGAGVVAK	128	1	1	SF3357		801.481	0	0.005685	High	27.74	0.00227161	High	1.70068	0
	GYRPQFYFR	2	1	1	SF3357		1233.62	0	0.001258	High	20.72	0.018639	High	1.39706	0
	GSALK	2	1	1	SF3357		475.286	0.007	0.1556	High	16.58	0.0769251			0
SF3358	fusA GTP-binding protein chain elongation factor EF-G	36.36	1	18	18	790	11465.1	33.52	17	381	959.971	36.36	18	409	704	77.5005	5.37646
SF3327	rpoA DNA-directed RNA polymerase subunit alpha	28.57	1	9	9	147	1250.45	24.92	8	75	115.364	28.57	9	72	329	36.4892	5.05908
SF3289	mreB ftsI regulator	19.62	1	6	6	28	242.838	19.62	6	15	21.421	17.44	5	13	367	38.9481	5.36377
SF3210	nusA transcription elongation factor NusA	15.96	1	7	7	23	214.708	14.34	6	10	27.0219	15.96	7	13	495	54.8371	4.64014
SF3221	greA transcription elongation factor GreA	14.56	1	2	2	10	146.102	14.56	2	5	11.6202	14.56	2	5	158	17.6301	4.79248
SF3108	rpoD RNA polymerase sigma factor RpoD	13.21	1	7	7	37	478.571	13.21	7	18	29.8393	13.21	7	19	613	70.1632	4.80518
SF0353	nusB transcription antitermination protein NusB	15.11	1	2	2	10	80.6387	15.11	2	5	10.9223	15.11	2	5	139	15.6793	7.18115
SF1403	cspC cold shock-like protein CspC	56.52	1	3	3	119	1269.34	56.52	3	67	134.689	56.52	3	52	69	7.36378	7.23975
Translation, ribosomal structure and biogenesis
SF0613	glnS glutaminyl-tRNA synthetase	9.03	1	3	3	9	67.2727	9.03	3	4	8.08568	9.03	3	5	554	63.4358	6.27783
SF0621	yleA (dimethylallyl)adenosine tRNA methylthiotransferase	4.85	1	2	2	4	61.5378	4.85	2	2	4.08808	4.85	2	2	474	53.6611	5.33838
SF1662	tyrS tyrosyl-tRNA synthetase	5.42	1	2	2	16	235.02	5.42	2	8	15.3116	5.42	2	8	424	47.814	5.46533
SF2462	gltX glutamyl-tRNA synthetase	14.01	1	5	5	29	456.463	14.01	5	13	42.154	14.01	5	16	471	53.8629	6.01123
SF3208	rbfA ribosome-binding factor A	15.04	1	2	2	10	62.2075	15.04	2	5	1.91278	15.04	2	5	133	15.1448	6.20166
SF3339	rpsN 30S ribosomal protein S14	19.8	1	2	2	20	472.925	19.8	2	20		0			101	11.5733	11.1655
SF3820	gidB 16S rRNA methyltransferase GidB	13.04	1	2	2	5	24.91	13.04	2	2	3.618	13.04	2	3	207	23.4024	6.53662
SF3225	rpmA 50S ribosomal protein L27	21.18	1	2	2	32	170.169	21.18	2	19	2.98066	21.18	2	13	85	9.11888	10.5796
SF3243	yhbH ribosome hibernation promoting factor HPF	16.84	1	2	2	4	25.96	16.84	2	2	1.7252	16.84	2	2	95	10.7436	7.04932
SF1518	pheT phenylalanyl-tRNA synthetase subunit beta	3.4	1	2	2	4	37.9611	3.4	2	2	3.79097	3.4	2	2	795	87.3564	5.2749
SF2407	yfcB N5-glutamine S-adenosyl-L-methionine-dependent methyltransferase	7.74	1	2	2	16	158.409	7.74	2	8	5.59961	7.74	2	8	310	34.9755	4.76709
SF0160	tsf elongation factor Ts	48.41	1	12	13	110	1039.61	44.52	12	60	106.459	40.64	10	50	283	30.4038	5.2876
SF0020	rpsT 30S ribosomal protein S20	22.99	1	2	2	287	2122.69	22.99	2	143	240.993	22.99	2	144	87	9.55931	11.1655
	Sequence	# PSMs	# Proteins	# Protein Groups	Protein Group Accessions	Modifications	MH+ [Da]	q-Value	PEP	A2	IonScore A2	Exp Value A2	A4	XCorr A4	# Missed Cleavages
	ANLTAQINK	165	1	1	SF0020		972.545	0	2.25e-05	High	63.05	1.2634e-06	High	2.50394	0
	AFNEMQPIVDR	86	1	1	SF0020		1319.64	0	6.684e-05	High	61.84	1.93118e-06	High	3.21664	0
	AFNEMQPIVDR	36	1	1	SF0020	M5(Oxidation)	1335.63	0	1.062e-05	High	51.14	2.07665e-05	High	3.29001	0
SF0022	ileS isoleucyl-tRNA synthetase	6.93	1	5	5	34	427.642	6.93	5	17	37.835	6.93	5	17	938	104.201	6.01123
SF0162	frr ribosome recycling factor	36.22	1	5	5	64	803.778	36.22	5	35	80.4872	27.03	3	29	185	20.6259	6.88818
SF0185	proS prolyl-tRNA synthetase	19.41	1	8	8	69	771.387	19.41	8	34	88.0562	19.41	8	35	572	63.5827	5.18604
	Sequence	# PSMs	# Proteins	# Protein Groups	Protein Group Accessions	Modifications	MH+ [Da]	q-Value	PEP	A2	IonScore A2	Exp Value A2	A4	XCorr A4	# Missed Cleavages
	GLAYVDELTPEQIR	5	1	1	SF0613		1603.83	0	6.268e-07	High	44.8	0.000192056	High	2.12414	0
	SVEENLALFEK	2	1	1	SF0613		1278.66	0	4.96e-06	High	38.61	0.000323644	High	2.33049	0
	LFSVPNPGAADDFLSVINPESLVIK	2	1	1	SF0613		2642.4	0.005	0.1265	High	10.68	0.230868	High	1.97507	0
SF0639	leuS leucyl-tRNA synthetase	18.72	1	12	12	58	446.519	17.33	11	27	56.2024	18.72	12	31	860	97.1882	5.23682
SF0852	serS seryl-tRNA synthetase	25.12	1	9	9	46	245.579	21.63	8	22	37.712	25.12	9	24	430	48.3835	5.50342
SF0907	rpsA 30S ribosomal protein S1	13.46	1	7	7	62	661.428	13.46	7	33	59.1365	11.31	5	29	557	61.1207	4.98291
SF0927	asnC asparaginyl-tRNA synthetase	18.45	1	7	7	44	508.193	18.45	7	25	44.5476	12.45	4	19	466	52.5374	5.31299
SF0457	cysS cysteinyl-tRNA synthetase	5.21	1	2	2	14	109.49	5.21	2	7	15.2028	5.21	2	7	461	52.2097	5.64307
SF1512	thrS threonyl-tRNA synthetase	7.63	1	5	5	16	135.195	6.23	4	9	9.69659	5.92	4	7	642	73.9668	6.18896
	Sequence	# PSMs	# Proteins	# Protein Groups	Protein Group Accessions	Modifications	MH+ [Da]	q-Value	PEP	A2	IonScore A2	Exp Value A2	A4	XCorr A4	# Missed Cleavages
	TLTQEDVEALEK	8	1	1	SF1512		1375.7	0	0.000464	High	52.59	2.28585e-05	High	2.24997	0
	DEEGLEIIR	2	1	1	SF1512		1073.55	0	0.0001617	High	37.47	0.00029545	High	1.84832	0
	PVITLPDGSQR	3	1	1	SF1512		1182.65	0	0.001036	High	31.57	0.0011146			0
	ALNAYLQR	2	1	1	SF1512		948.526	0.001	0.03285	High	16.56	0.0607201	High	1.58469	0
	IYGTAWADK	1	1	1	SF1512		1024.51	0.004	0.07328				High	1.36333	0
SF1513	infC translation initiation factor IF-3	35.42	1	3	3	22	376.703	35.42	3	11	37.6346	35.42	3	11	144	16.6569	9.23193
	Sequence	# PSMs	# Proteins	# Protein Groups	Protein Group Accessions	Modifications	MH+ [Da]	q-Value	PEP	A2	IonScore A2	Exp Value A2	A4	XCorr A4	# Missed Cleavages
	VKDDLQELAVVESFPTK	6	1	1	SF1513		1918.01	0	6.941e-10	High	121.47	2.70884e-12	High	5.39355	1
	FRPSTDEGDYQVK	8	1	1	SF1513		1541.72	0	9.794e-07	High	50.24	9.43996e-06	High	3.03	0
	AEEAGVDLVEISPNAEPPVCR	8	1	1	SF1513	C20(Carbamidomethyl)	2252.08	0	3.475e-06	High	46.92	2.8453e-05	High	4.1436	0
SF1515	rplT 50S ribosomal protein L20	22.88	1	3	3	180	1993.2	22.88	3	90	56.9132	22.88	3	90	118	13.5187	11.4731
	Sequence	# PSMs	# Proteins	# Protein Groups	Protein Group Accessions	Modifications	MH+ [Da]	q-Value	PEP	A2	IonScore A2	Exp Value A2	A4	XCorr A4	# Missed Cleavages
	ILADIAVFDK	14	1	1	SF1515		1104.63	0	5.311e-07	High	72.54	5.85045e-08	High	2.58632	0
	VAFQAVIK	88	1	1	SF1515		875.534	0	0.0002833	High	57.41	1.81121e-06	High	1.95347	0
	VAFTTLVEK	78	1	1	SF1515		1007.58	0	0.0001563	High	54.19	3.80163e-06	High	1.89325	0
SF1517	pheS phenylalanyl-tRNA synthetase subunit alpha	15.6	1	4	5	35	473.137	15.6	5	18	50.9462	15.6	5	17	327	36.8087	6.20166
SF1876	aspS aspartyl-tRNA synthetase	17.46	1	9	9	47	434.319	17.46	9	25	33.4615	14.92	7	22	590	65.7706	5.68115
SF2179	metG methionyl-tRNA synthetase	9.16	1	5	5	29	289.63	9.16	5	16	27.5717	9.16	5	13	677	76.2531	5.78271
	Sequence	# PSMs	# Proteins	# Protein Groups	Protein Group Accessions	Modifications	MH+ [Da]	q-Value	PEP	A2	IonScore A2	Exp Value A2	A4	XCorr A4	# Missed Cleavages
	IDDIDLNLEDFVQR	4	1	1	SF2179		1704.84	0	7.337e-10	High	82.13	1.25532e-08	High	4.39024	0
	DAPYFGFEIPNAPGK	4	1	1	SF2179		1622.78	0	1.986e-08	High	63.21	9.31182e-07	High	3.34445	0
	SVVSGATPVMR	6	1	1	SF2179		1103.59	0	4.536e-06	High	50.17	2.88484e-05	High	1.97801	0
	SVVSGATPVMR	9	1	1	SF2179	M10(Oxidation)	1119.58	0	0.008006	High	28.14	0.00437366	High	2.4054	0
	YVDEQAPWVVAK	2	1	1	SF2179		1404.71	0	0.003228	High	19.98	0.01959	High	2.28092	0
	TISQLYDPEK	4	1	1	SF2179		1193.6	0.001	0.03384	High	21.49	0.0191586	High	1.63411	0
	Sequence	# PSMs	# Proteins	# Protein Groups	Protein Group Accessions	Modifications	MH+ [Da]	q-Value	PEP	A2	IonScore A2	Exp Value A2	A4	XCorr A4	# Missed Cleavages
	LADLLLDNK	10	1	1	SF2254		1014.58	0	5.819e-07	High	58.53	1.96394e-06	High	2.64616	0
	QLTHVLSDDSVAEQLK	2	1	1	SF2254		1782.92	0	1.001e-05	High	51.77	1.43034e-05	High	2.84972	0
	FTAQGADAEQALK	3	1	1	SF2254		1349.67	0	0.00229	High	42.16	0.000121627	High	1.48725	0
	AINEQPLNLGQGIWLSDSAEGNLR	4	1	1	SF2254		2595.3	0	0.001945	High	12.38	0.153195	High	1.95421	0
	AVDATFVTK	1	1	1	SF2254		951.51	0.006	0.1312	High	14.12	0.0445346			0
SF2272	rplY 50S ribosomal protein L25	30.85	1	3	3	21	168.096	30.85	3	10	17.5747	30.85	3	11	94	10.6867	9.59814
SF2469	cysK cysteine synthase A	50.46	1	12	12	400	6760.56	50.46	12	197	481.621	50.46	12	203	323	34.4963	6.06201
SF3206	rpsO 30S ribosomal protein S15	22.47	1	2	3	68	402.957	22.47	3	34	34.7282	22.47	3	34	89	10.2625	10.4038
	Sequence	# PSMs	# Proteins	# Protein Groups	Protein Group Accessions	Modifications	MH+ [Da]	q-Value	PEP	A2	IonScore A2	Exp Value A2	A4	XCorr A4	# Missed Cleavages
	YTQLIER	43	1	1	SF3206		922.498	0	0.003227	High	42.64	7.89529e-05	High	2.42924	0
	LLDYLK	13	2	2	SF0649;SF3206		764.454	0	0.004507	High	30.25	0.000941825	High	1.49709	0
	IVSEFGR	12	1	1	SF3206		807.434	0	0.00669	High	27.85	0.00426553	High	1.56652	0
	Sequence	# PSMs	# Proteins	# Protein Groups	Protein Group Accessions	Modifications	MH+ [Da]	q-Value	PEP	A2	IonScore A2	Exp Value A2	A4	XCorr A4	# Missed Cleavages
	ALQEASGFIR	2	1	1	SF3208		1091.58	0	4.81e-06	High	42.8	0.000146946	High	1.91278	0
	MSNLVTSVVK	8	1	1	SF3208		1077.59	0	0.004458	High	22.97	0.00706526	High	1.51927	0
SF3209	infB translation initiation factor IF-2	8.28	1	6	6	68	567.178	8.28	6	34	32.8016	8.28	6	34	882	96.3489	6.21436
SF2560	hisS histidyl-tRNA synthetase	8.02	1	3	3	5	32.9651	8.02	3	3	4.08203	5.42	2	2	424	47.0761	5.90967
SF2666	rplS 50S ribosomal protein L19	33.04	1	3	3	37	369.711	33.04	3	18	35.9121	33.04	3	19	115	13.1252	10.6235
	Sequence	# PSMs	# Proteins	# Protein Groups	Protein Group Accessions	Modifications	MH+ [Da]	q-Value	PEP	A2	IonScore A2	Exp Value A2	A4	XCorr A4	# Missed Cleavages
	VFQTHSPVVDSISVK	25	1	1	SF2666		1642.88	0	1.54e-09	High	83.63	1.12713e-08	High	4.70455	0
	VWVVEGSK	10	1	1	SF2666		903.492	0	0.0005512	High	29.6	0.00213813	High	1.79204	0
	QDVPSFRPGDTVEVK	2	1	1	SF2666		1673.85	0.001	0.01538	High	15.15	0.0687357	High	2.64797	0
SF2669	rpsP 30S ribosomal protein S16	37.8	1	3	3	91	1512.17	37.8	3	47	67.3766	30.49	2	44	82	9.18495	10.5503
SF4354	rpsF 30S ribosomal protein S6	28.24	1	4	4	160	1834.68	28.24	4	81	96.7944	22.14	3	79	131	15.1774	5.38916
	Sequence	# PSMs	# Proteins	# Protein Groups	Protein Group Accessions	Modifications	MH+ [Da]	q-Value	PEP	A2	IonScore A2	Exp Value A2	A4	XCorr A4	# Missed Cleavages
	YTAAITGAEGK	112	1	1	SF4354		1081.55	0	3.763e-07	High	75.58	3.18198e-08	High	2.86039	0
	HAVTEASPMVK	20	1	1	SF4354		1169.59	0	2.099e-05	High	61.63	9.27542e-07	High	3.2069	0
	FNDAVIR	26	1	1	SF4354		834.446	0	9.385e-05	High	55.19	9.38343e-06	High	2.14789	0
	QLAYPINK	2	1	1	SF4354		946.534	0.001	0.01084	High	24.66	0.00598464			0
SF4355	rpsR 30S ribosomal protein S18	37.33	1	3	3	148	2516	37.33	3	74	185.642	29.33	2	74	75	8.98085	10.5942
	Sequence	# PSMs	# Proteins	# Protein Groups	Protein Group Accessions	Modifications	MH+ [Da]	q-Value	PEP	A2	IonScore A2	Exp Value A2	A4	XCorr A4	# Missed Cleavages
	FTAEGVQEIDYK	127	1	1	SF4355		1399.67	0	4.377e-10	High	88.91	1.7994e-09	High	3.96277	0
	YLSLLPYTDR	19	1	1	SF4355		1240.66	0	2.287e-06	High	25.77	0.00463488	High	2.3275	0
	DIATLK	2	1	1	SF4355		660.393	0.001	0.02017	High	33.17	0.00137355			0
SF4356	rplI 50S ribosomal protein L9	61.74	1	9	9	335	5014.81	61.74	9	172	335.398	56.38	8	163	149	15.7595	6.58057
SF3328	rpsD 30S ribosomal protein S4	41.58	1	8	8	450	5874.72	41.58	8	245	373.121	41.58	8	205	202	22.9344	10.0229
	Sequence	# PSMs	# Proteins	# Protein Groups	Protein Group Accessions	Modifications	MH+ [Da]	q-Value	PEP	A2	IonScore A2	Exp Value A2	A4	XCorr A4	# Missed Cleavages
	GNTGENLLALLEGR	8	1	1	SF3328		1456.78	0	1.285e-11	High	100.37	2.11216e-10	High	3.49431	0
	VVNIASYQVSPNDVVSIR	98	1	1	SF3328		1960.04	0	4.878e-11	High	95.66	5.84034e-10	High	4.36753	0
	LSDYGVQLR	136	1	1	SF3328		1050.55	0	1.716e-05	High	71.2	1.51716e-07	High	2.87715	0
	AALELAEQR	95	1	1	SF3328		1000.54	0	0.002194	High	50.73	1.69056e-05	High	2.75747	0
	LDNVVYR	41	1	1	SF3328		878.47	0	0.009573	High	42.75	0.000122103	High	1.92554	0
	IYGVLER	56	1	1	SF3328		849.481	0	0.00579	High	42.5	7.02927e-05	High	1.76968	0
	EGTDLFLK	8	1	1	SF3328		922.488	0	0.006651	High	25.55	0.0108659	High	1.48776	0
	EKPTWLEVDAGK	8	1	1	SF3328		1372.71	0	0.001109	High	20.44	0.0216876	High	1.83152	0
SF3329	rpsK 30S ribosomal protein S11	33.33	1	4	4	121	857.103	33.33	4	62	81.4438	27.91	3	59	129	13.8364	11.3267
	Sequence	# PSMs	# Proteins	# Protein Groups	Protein Group Accessions	Modifications	MH+ [Da]	q-Value	PEP	A2	IonScore A2	Exp Value A2	A4	XCorr A4	# Missed Cleavages
	STPFAAQVAAER	69	1	1	SF3329		1247.63	0	4.203e-08	High	65.9	7.19711e-07	High	2.71733	0
	QGNALGWATAGGSGFR	8	1	1	SF3329		1549.75	0	3.954e-07	High	55.14	3.21506e-06	High	2.90033	0
	ALNAAGFR	43	1	1	SF3329		819.445	0	0.0002332	High	45.71	0.000173205	High	2.21394	0
	NLEVMVK	1	1	1	SF3329		832.461	0.006	0.137	High	21.05	0.0129564			0
SF3330	rpsM 30S ribosomal protein S13	66.1	1	8	8	244	4294.61	66.1	8	124	274.577	60.17	7	120	118	13.0913	10.7847
	Sequence	# PSMs	# Proteins	# Protein Groups	Protein Group Accessions	Modifications	MH+ [Da]	q-Value	PEP	A2	IonScore A2	Exp Value A2	A4	XCorr A4	# Missed Cleavages
	ISELSEGQIDTLR	79	1	1	SF3330		1460.76	0	9.837e-11	High	94.17	1.28246e-09	High	4.05245	0
	AILAAAGIAEDVK	108	1	1	SF3330		1241.71	0	7.936e-11	High	93.69	4.70319e-10	High	4.01204	0
	ISELSEGQIDTLRDEVAK	5	1	1	SF3330		2003.02	0	2.779e-06	High	74.24	1.20545e-07	High	4.09404	1
	IAGINIPDHK	28	1	1	SF3330		1077.6	0	5.979e-06	High	57.27	3.09374e-06	High	2.27139	0
	HAVIALTSIYGVGK	2	1	1	SF3330		1428.82	0	6.389e-07	High	37.61	0.000216725	High	2.71422	0
	FVVEGDLR	18	1	1	SF3330		934.498	0	0.000274	High	35.65	0.000748743	High	2.32351	0
	LMDLGCYR	2	1	1	SF3330	M2(Oxidation); C6(Carbamidomethyl)	1043.46	0	0.0005091	High	27.87	0.00162918	High	2.13045	0
	EISMSIK	2	1	1	SF3330		807.424	0.004	0.09787	High	19.12	0.0189816			0
SF3333	rplO 50S ribosomal protein L15	33.33	1	4	4	95	986.763	33.33	4	46	94.1479	33.33	4	49	144	14.9573	11.1802
	Sequence	# PSMs	# Proteins	# Protein Groups	Protein Group Accessions	Modifications	MH+ [Da]	q-Value	PEP	A2	IonScore A2	Exp Value A2	A4	XCorr A4	# Missed Cleavages
	VILAGEVTTPVTVR	42	1	1	SF3333		1454.86	0	5.415e-07	High	88.55	1.39306e-09	High	3.28416	0
	GFEGGQMPLYR	2	1	1	SF3333	M7(Oxidation)	1270.59	0	0.000342	High	39.55	0.000110655	High	2.06279	0
	LNTLSPAEGSK	9	1	1	SF3333		1116.59	0	0.0009356	High	34.2	0.00131165	High	2.31358	0
	GFEGGQMPLYR	3	1	1	SF3333		1254.59	0	3.362e-05	High	33.15	0.000556798	High	2.49465	0
	VEGGVVDLNTLK	39	1	1	SF3333		1243.69	0	0.0006151	High	31.71	0.00205731	High	2.65199	0
SF3335	rpsE 30S ribosomal protein S5	42.51	1	5	5	567	8727.78	42.51	5	273	942.363	42.51	5	294	167	17.5923	10.1108
	Sequence	# PSMs	# Proteins	# Protein Groups	Protein Group Accessions	Modifications	MH+ [Da]	q-Value	PEP	A2	IonScore A2	Exp Value A2	A4	XCorr A4	# Missed Cleavages
	VFMQPASEGTGIIAGGAMR	103	1	1	SF3335	M18(Oxidation)	1908.93	0	4.799e-14	High	103.09	9.0818e-11	High	5.68311	0
	VFMQPASEGTGIIAGGAMR	114	1	1	SF3335		1892.94	0	8.034e-12	High	98.81	2.43317e-10	High	5.2351	0
	VFMQPASEGTGIIAGGAMR	24	1	1	SF3335	M3(Oxidation); M18(Oxidation)	1924.92	0	2.513e-12	High	87.21	4.08732e-09	High	4.96764	0
	ATIDGLENMNSPEMVAAK	81	1	1	SF3335		1890.89	0	7.827e-07	High	83.93	9.50753e-09	High	5.02184	0
	AYGSTNPINVVR	149	1	1	SF3335		1290.68	0	1.342e-09	High	76.51	4.91386e-08	High	3.83656	0
	ATIDGLENMNSPEMVAAK	42	1	1	SF3335	M14(Oxidation)	1906.88	0	3.741e-10	High	72.62	1.01198e-07	High	4.51456	0
	AVLEVAGVHNVLAK	27	1	1	SF3335		1419.83	0	3.821e-10	High	70.62	8.64908e-08	High	2.92078	0
	ATIDGLENMNSPEMVAAK	12	1	1	SF3335	M9(Oxidation); M14(Oxidation)	1922.88	0	2.86e-08	High	63.9	4.88856e-07	High	4.38508	0
	SVEEILGK	15	1	1	SF3335		874.486	0	0.001466	High	29.68	0.00279881	High	1.79716	0
SF3336	rplR 50S ribosomal protein L18	27.35	1	4	4	43	108.887	27.35	4	23	8.09525	27.35	4	20	117	12.7619	10.4185
	Sequence	# PSMs	# Proteins	# Protein Groups	Protein Group Accessions	Modifications	MH+ [Da]	q-Value	PEP	A2	IonScore A2	Exp Value A2	A4	XCorr A4	# Missed Cleavages
	VQALADAAR	34	1	1	SF3336		914.503	0	0.001415	High	28.91	0.00546247	High	1.72142	0
	DAAAAVGK	2	1	1	SF3336		702.376	0	0.001153	High	28.72	0.00483395	High	1.54404	0
	LQELGATR	5	1	1	SF3336		887.493	0	0.001465	High	26.94	0.0047541	High	1.21639	0
	AIAEQLK	2	1	1	SF3336		772.454	0.001	0.02449	High	19.86	0.0299501	High	1.47051	0
SF3337	rplF 50S ribosomal protein L6	45.2	1	7	7	262	3081.78	41.24	6	131	257.197	45.2	7	131	177	18.8922	9.70068
	Sequence	# PSMs	# Proteins	# Protein Groups	Protein Group Accessions	Modifications	MH+ [Da]	q-Value	PEP	A2	IonScore A2	Exp Value A2	A4	XCorr A4	# Missed Cleavages
	ALLNSMVIGVTEGFTK	14	1	1	SF3337		1679.9	0	7.104e-10	High	105.95	2.92212e-11	High	4.44776	0
	ALLNSMVIGVTEGFTK	10	1	1	SF3337	M6(Oxidation)	1695.9	0	1.524e-11	High	71.6	1.34907e-07	High	3.96731	0
	QVIGQVAADLR	32	1	1	SF3337		1169.66	0	2.735e-07	High	66.26	2.9574e-07	High	3.11589	0
	APVVVPAGVDVK	149	1	1	SF3337		1150.68	0	1.353e-06	High	63.06	4.9314e-07	High	2.68993	0
	DGYADGWAQAGTAR	10	1	1	SF3337		1438.63	0	4.155e-07	High	60.8	8.29793e-07	High	3.40238	0
	TLNDAVEVK	33	1	1	SF3337		988.528	0	4.012e-05	High	52.6	1.48376e-05	High	2.45564	0
	HADNTLTFGPR	13	1	1	SF3337		1228.6	0	4.752e-05	High	43.76	6.10054e-05	High	2.54014	0
	YADEVVR	1	1	1	SF3337		851.425	0.007	0.1194				High	1.10814	0
SF3338	rpsH 30S ribosomal protein S8	39.23	1	5	5	133	1131.25	39.23	5	83	32.539	30	4	50	130	14.1175	9.42236
	Sequence	# PSMs	# Proteins	# Protein Groups	Protein Group Accessions	Modifications	MH+ [Da]	q-Value	PEP	A2	IonScore A2	Exp Value A2	A4	XCorr A4	# Missed Cleavages
	VEGDTKPELELTLK	15	1	1	SF3338		1571.85	0	8.287e-08	High	65.01	1.1358e-06	High	4.15055	0
	SMQDPIADMLTR	4	1	1	SF3338		1377.65	0	1.754e-06	High	58.17	1.52405e-06			0
	AVVESIQR	54	1	1	SF3338		901.51	0	7.972e-05	High	49.28	4.01309e-05	High	1.90777	0
	VAIANVLK	55	1	1	SF3338		827.534	0	0.007745	High	35.02	0.000314029	High	1.57043	0
	EEGFIEDFK	5	1	1	SF3338		1113.51	0	0.004004	High	24.03	0.0039443	High	1.50944	0
	Sequence	# PSMs	# Proteins	# Protein Groups	Protein Group Accessions	Modifications	MH+ [Da]	q-Value	PEP	A2	IonScore A2	Exp Value A2	A4	XCorr A4	# Missed Cleavages
	AIISDVNASDEDR	19	1	1	SF3339		1404.65	0	2.342e-08	High	63.95	6.04076e-07			0
	GEIPGLK	1	1	1	SF3339		713.418	0.008	0.1696	High	16.18	0.024042			0
SF3340	rplE 50S ribosomal protein L5	37.99	1	6	6	179	2542.76	37.99	6	100	170.094	37.99	6	79	179	20.5017	9.48096
	Sequence	# PSMs	# Proteins	# Protein Groups	Protein Group Accessions	Modifications	MH+ [Da]	q-Value	PEP	A2	IonScore A2	Exp Value A2	A4	XCorr A4	# Missed Cleavages
	ITLNMGVGEAIADK	48	1	1	SF3340		1431.75	0	3.461e-08	High	95.67	1.57191e-09	High	3.74067	0
	ITLNMGVGEAIADK	16	1	1	SF3340	M5(Oxidation)	1447.74	0	7.442e-10	High	68.19	5.68894e-07	High	3.39223	0
	EQIIFPEIDYDK	47	1	1	SF3340		1509.75	0	2.868e-07	High	57.09	2.93151e-06	High	2.64908	0
	GLDITITTTAK	2	1	1	SF3340		1133.64	0	1.438e-06	High	52.51	9.81834e-06	High	2.49387	0
	LITIAVPR	50	1	1	SF3340		882.576	0	0.002236	High	46.63	2.16755e-05	High	1.6778	0
	LMTEFNYNSVMQVPR	9	1	1	SF3340	M2(Oxidation)	1844.86	0	5.303e-07	High	43.09	5.89089e-05	High	3.98654	0
	LMTEFNYNSVMQVPR	2	1	1	SF3340		1828.87	0	2.579e-07	High	36.71	0.000255965	High	2.88086	0
	GNYSMGVR	5	1	1	SF3340		883.408	0	0.007409	High	28.65	0.00136135	High	1.64666	0
SF3341	rplX 50S ribosomal protein L24	36.54	1	4	4	55	513.46	36.54	4	28	49.1681	36.54	4	27	104	11.3233	10.2134
	Sequence	# PSMs	# Proteins	# Protein Groups	Protein Group Accessions	Modifications	MH+ [Da]	q-Value	PEP	A2	IonScore A2	Exp Value A2	A4	XCorr A4	# Missed Cleavages
	DDEVIVLTGK	14	1	1	SF3341		1088.58	0	1.4e-05	High	67.19	5.72956e-07	High	2.69497	0
	VIIEGINLVK	31	1	1	SF3341		1097.69	0	5.252e-06	High	44.83	3.28073e-05	High	2.13308	0
	RDDEVIVLTGK	3	1	1	SF3341		1244.68	0	0.003084	High	35.43	0.000744686	High	2.41301	1
	HQKPVPALNQPGGIVEK	7	1	1	SF3341		1812.01	0	0.0003473	High	28.47	0.00981407	High	2.77544	0
SF3342	rplN 50S ribosomal protein L14	50.41	1	5	5	114	1660.84	50.41	5	63	142.424	50.41	5	51	123	13.5325	10.4185
	Sequence	# PSMs	# Proteins	# Protein Groups	Protein Group Accessions	Modifications	MH+ [Da]	q-Value	PEP	A2	IonScore A2	Exp Value A2	A4	XCorr A4	# Missed Cleavages
	MIQEQTMLNVADNSGAR	44	1	1	SF3342		1877.88	0	7.899e-12	High	123.27	9.41955e-13	High	5.69639	0
	FDGNACVLLNNNSEQPIGTR	16	1	1	SF3342	C6(Carbamidomethyl)	2219.05	0	2.919e-09	High	75.08	3.09721e-08	High	4.60785	0
	MIQEQTMLNVADNSGAR	6	1	1	SF3342	M1(Oxidation)	1893.88	0	3.695e-10	High	64.65	4.79875e-07	High	4.28453	0
	IFGPVTR	17	1	1	SF3342		789.459	0	0.007089	High	31.61	0.00127694	High	1.69125	0
	YAGVGDIIK	14	1	1	SF3342		935.519	0	0.002714	High	30.22	0.00133085	High	1.71897	0
	IISLAPEVL	17	1	1	SF3342		954.584	0	0.01049	High	26.76	0.00210363	High	1.47689	0
SF3345	rplP 50S ribosomal protein L16	36.76	1	4	4	101	1530.51	36.76	4	49	126.02	33.09	3	52	136	15.2135	11.3853
	Sequence	# PSMs	# Proteins	# Protein Groups	Protein Group Accessions	Modifications	MH+ [Da]	q-Value	PEP	A2	IonScore A2	Exp Value A2	A4	XCorr A4	# Missed Cleavages
	GLAQGTDVSFGSFGLK	80	1	1	SF3345		1583.8	0	2.51e-13	High	91.79	1.8211e-09	High	5.01319	0
	VLYEMGGVPEELAR	18	1	1	SF3345	N-Term(Acetyl); M5(Oxidation)	1620.79	0	0.006294	High	24.47	0.00678818	High	2.36153	0
	VFPDKPITEKPLAVR	2	1	1	SF3345		1709.99	0	0.0004318	High	23.19	0.00478597	High	1.16408	0
	LAAAK	1	1	1	SF3345		473.306	0.009	0.1866	High	17.84	0.0312431			0
SF3346	rpsC 30S ribosomal protein S3	48.07	1	9	9	184	2742.12	48.07	9	91	218.391	45.06	8	93	233	26.0262	10.3452
	Sequence	# PSMs	# Proteins	# Protein Groups	Protein Group Accessions	Modifications	MH+ [Da]	q-Value	PEP	A2	IonScore A2	Exp Value A2	A4	XCorr A4	# Missed Cleavages
	LVADSITSQLER	83	1	1	SF3346		1331.72	0	4.256e-09	High	100.76	3.69362e-10	High	4.04966	0
	GEILGGMAAVEQPEKPAAQPK	11	1	1	SF3346		2121.09	0	5.519e-13	High	82.65	1.11366e-08	High	5.20491	0
	VVADIAGVPAQINIAEVR	65	1	1	SF3346		1835.03	0	1.482e-06	High	62.28	7.39452e-07	High	4.01148	0
	EFADNLDSDFK	10	1	1	SF3346		1300.57	0	9.466e-06	High	54.93	3.20605e-06	High	2.13612	0
	LGGAEIAR	4	1	1	SF3346		786.446	0	0.0003654	High	41.92	0.00019602	High	1.63289	0
	ADIDYNTSEAHTTYGVIGVK	4	1	1	SF3346		2154.03	0	8.151e-07	High	33.87	0.000738367	High	2.08022	0
	VPLHTLR	3	1	1	SF3346		835.512	0	0.0001228	High	32.25	0.000594251	High	1.78906	0
	IVIERPAK	2	1	1	SF3346		925.58	0.001	0.0152	High	28.11	0.00154159	High	1.09014	0
	AVQNAMR	2	1	1	SF3346		789.397	0.001	0.03184	High	27.32	0.00389242			0
SF3347	rplV 50S ribosomal protein L22	46.36	1	4	4	184	2138.93	46.36	4	96	181.239	46.36	4	88	110	12.2337	10.228
	Sequence	# PSMs	# Proteins	# Protein Groups	Protein Group Accessions	Modifications	MH+ [Da]	q-Value	PEP	A2	IonScore A2	Exp Value A2	A4	XCorr A4	# Missed Cleavages
	VLESAIANAEHNDGADIDDLK	18	1	1	SF3347		2210.05	0	3.73e-09	High	100.2	1.62349e-10	High	5.73784	0
	VSQALDILTYTNK	87	1	1	SF3347		1465.79	0	3.359e-09	High	97.26	2.44311e-10	High	3.67382	0
	LVADLIR	20	1	1	SF3347		799.502	0	0.007842	High	39.6	0.000109388	High	1.20282	0
	IFVDEGPSMK	33	1	1	SF3347		1122.55	0	0.001729	High	34.7	0.000508266	High	2.38663	0
	IFVDEGPSMK	26	1	1	SF3347	M9(Oxidation)	1138.54	0	0.0001434	High	33.12	0.000585034	High	2.40916	0
SF3349	rplB 50S ribosomal protein L2	55.31	1	14	14	196	2002.42	55.31	14	103	155.573	47.99	11	93	273	29.842	10.9312
	Sequence	# PSMs	# Proteins	# Protein Groups	Protein Group Accessions	Modifications	MH+ [Da]	q-Value	PEP	A2	IonScore A2	Exp Value A2	A4	XCorr A4	# Missed Cleavages
	SAGTYVQIVAR	60	1	1	SF3349		1164.64	0	1.061e-05	High	69.49	1.91183e-07	High	2.39091	0
	GTAMNPVDHPHGGGEGR	16	1	1	SF3349		1688.75	0	1.546e-09	High	68.75	1.33036e-07	High	3.67166	0
	ATLGEVGNAEHMLR	8	1	1	SF3349		1497.74	0	2.08e-08	High	67.62	3.71911e-07	High	3.53783	0
	NIPVGSTVHNVEMKPGK	2	1	1	SF3349	M13(Oxidation)	1822.95	0	5.723e-10	High	64.65	1.01116e-06	High	3.94505	0
	AGDQIQSGVDAAIKPGNTLPMR	17	1	1	SF3349		2239.15	0	1.208e-07	High	56.96	4.53088e-06	High	3.80067	0
	NIPVGSTVHNVEMKPGK	6	1	1	SF3349		1806.95	0	4.755e-07	High	53.75	8.64478e-06	High	3.87156	0
	SANIALVLYK	6	1	1	SF3349		1091.65	0	2.2e-05	High	50.54	8.80988e-06	High	1.74892	0
	ATLGEVGNAEHMLR	9	1	1	SF3349	M12(Oxidation)	1513.74	0	2.442e-06	High	50.5	1.7825e-05	High	3.40055	0
	HPVTPWGVQTK	22	1	1	SF3349		1249.67	0	5.058e-06	High	49.15	3.52694e-05	High	1.99913	0
	AGDQIQSGVDAAIKPGNTLPMR	8	1	1	SF3349	M21(Oxidation)	2255.14	0	1.011e-06	High	37.1	0.000360721	High	3.01801	0
	DGAYVTLR	16	1	1	SF3349		894.466	0	0.004931	High	31.6	0.00089938	High	1.70582	0
	GKPFAPLLEK	13	1	1	SF3349		1099.65	0	0.0004622	High	29.39	0.0020139	High	1.44393	0
	DGIPAVVER	8	1	1	SF3349		955.518	0	0.007673	High	19.78	0.0173574	High	1.98245	0
	LEYDPNR	1	1	1	SF3349		906.429	0.002	0.05359	High	16.01	0.046363			0
	YILAPK	1	1	1	SF3349		704.432	0.003	0.06947	High	18.13	0.0153451			0
	NKDGIPAVVER	2	1	1	SF3349		1197.66	0.005	0.0921	High	21.11	0.0120042	High	1.50441	1
	GVRPTVR	1	1	1	SF3349		784.476	0.009	0.1851	High	12.65	0.0706225			0
SF3351	rplD 50S ribosomal protein L4	26.87	1	5	5	153	1996.07	26.87	5	76	178.176	26.87	5	77	201	22.0639	9.72998
	Sequence	# PSMs	# Proteins	# Protein Groups	Protein Group Accessions	Modifications	MH+ [Da]	q-Value	PEP	A2	IonScore A2	Exp Value A2	A4	XCorr A4	# Missed Cleavages
	DAQSALTVSETTFGR	92	1	1	SF3351		1582.76	0	4.325e-10	High	86.16	2.54208e-09	High	4.08867	0
	DATGIDPVSLIAFDK	14	1	1	SF3351		1561.81	0	3.543e-08	High	69.92	3.20856e-07	High	3.19358	0
	FSVEAPK	42	1	1	SF3351		777.411	0	0.002244	High	44.06	9.42348e-05	High	2.08507	0
	SILSELVR	2	1	1	SF3351		916.545	0	6.166e-05	High	38.61	0.000185923	High	1.52758	0
	VVMTADAVK	3	1	1	SF3351		933.506	0	0.002862	High	22.31	0.013806	High	1.34751	0
SF3352	rplC 50S ribosomal protein L3	32.54	1	5	5	101	1306.53	32.54	5	49	115.287	32.54	5	52	209	22.2298	9.90576
	Sequence	# PSMs	# Proteins	# Protein Groups	Protein Group Accessions	Modifications	MH+ [Da]	q-Value	PEP	A2	IonScore A2	Exp Value A2	A4	XCorr A4	# Missed Cleavages
	GAVPGATGSDLIVKPAVK	36	1	1	SF3352		1679.97	0	6.899e-13	High	88.46	1.42223e-09	High	4.24189	0
	VTVQSLDVVR	42	1	1	SF3352		1115.64	0	4.083e-07	High	64.2	7.2236e-07	High	2.98241	0
	IFTEDGVSIPVTVIEVEANR	10	1	1	SF3352		2188.15	0	4.47e-06	High	52.01	1.88852e-05	High	3.80036	0
	VTKPEAGHFAK	6	1	1	SF3352		1184.64	0	7.931e-05	High	31.14	0.00123061	High	2.22624	0
	AIQVTTGAK	7	1	1	SF3352		888.512	0	0.005876	High	17.72	0.0371897	High	1.62926	0
SF3353	rpsJ 30S ribosomal protein S10	41.75	1	4	4	177	2402.48	41.75	4	93	191.952	41.75	4	84	103	11.7284	9.68604
SF4231	valS valyl-tRNA synthetase	8.1	1	6	6	27	205.544	6.41	5	13	32.2455	8.1	6	14	951	108.109	5.36377
SF4056	rplK 50S ribosomal protein L11	36.62	1	5	5	172	1314.94	36.62	5	89	109.383	31.69	4	83	142	14.8649	9.74463
	Sequence	# PSMs	# Proteins	# Protein Groups	Protein Group Accessions	Modifications	MH+ [Da]	q-Value	PEP	A2	IonScore A2	Exp Value A2	A4	XCorr A4	# Missed Cleavages
	AADMTGADIEAMTR	16	1	1	SF4056		1452.64	0	2.289e-07	High	77.36	1.83219e-08	High	3.93181	0
	TPPAAVLLK	133	1	1	SF4056		909.575	0	5.065e-06	High	54.39	3.63053e-06	High	2.2285	0
	GLPIPVVITVYADR	8	1	1	SF4056		1512.88	0	7.253e-06	High	53.22	8.81397e-06	High	2.7351	0
	SMGLVVED	9	1	1	SF4056		849.4	0	0.001907	High	44.71	5.07097e-05	High	1.01609	0
	AADMTGADIEAMTR	4	1	1	SF4056	M12(Oxidation)	1468.64	0	2.511e-05	High	36.23	0.000237668	High	2.54347	0
	SFTFVTK	1	1	1	SF4056		829.444	0.002	0.03718	High	23.67	0.0135304			0
	SMGLVVED	1	1	1	SF4056	M2(Oxidation)	865.399	0.009	0.185	High	13.17	0.130126			0
SF4057	rplA 50S ribosomal protein L1	43.5	1	8	8	487	7270.83	43.5	8	235	583.874	43.5	8	252	223	23.3865	9.30518
	Sequence	# PSMs	# Proteins	# Protein Groups	Protein Group Accessions	Modifications	MH+ [Da]	q-Value	PEP	A2	IonScore A2	Exp Value A2	A4	XCorr A4	# Missed Cleavages
	AAGAELVGMEDLADQIK	107	1	1	SF4057		1730.86	0	3.677e-11	High	98.1	3.32996e-10	High	5.0922	0
	VVGQLGQVLGPR	148	1	1	SF4057		1222.72	0	1.783e-10	High	82.69	5.36995e-09	High	2.88816	0
	VAVFTQGANAEAAK	73	1	1	SF4057		1376.71	0	6.383e-09	High	82.59	1.65242e-08	High	4.07954	0
	ENLEALLVALK	6	1	1	SF4057		1212.72	0	4.328e-07	High	80.35	1.42999e-08	High	2.60127	0
	AAGAELVGMEDLADQIK	33	1	1	SF4057	M9(Oxidation)	1746.85	0	1.083e-09	High	69.36	2.37549e-07	High	4.62397	0
	VGTVTPNVAEAVK	86	1	1	SF4057		1284.72	0	0.0007907	High	66.42	5.01675e-07	High	2.08549	0
	QYDINEAIALLK	6	1	1	SF4057		1390.76	0	0.001663	High	60.25	1.5577e-06	High	1.72167	0
	GATVLPHGTGR	26	1	1	SF4057		1065.58	0	0.000337	High	30.36	0.00115056	High	1.51624	0
	GLMPNPK	2	1	1	SF4057		756.404	0.001	0.0212	High	19.66	0.0107887	High	1.33926	0
SF4058	rplJ 50S ribosomal protein L10	38.18	1	5	5	373	3462.85	38.18	5	174	373.651	38.18	5	199	165	17.7004	8.98291
	Sequence	# PSMs	# Proteins	# Protein Groups	Protein Group Accessions	Modifications	MH+ [Da]	q-Value	PEP	A2	IonScore A2	Exp Value A2	A4	XCorr A4	# Missed Cleavages
	LATLPTYEEAIAR	130	1	1	SF4058		1447.78	0	3.482e-09	High	79.93	2.64225e-08	High	3.3038	0
	GALSAVVADSR	104	1	1	SF4058		1045.56	0	1.332e-08	High	79.23	6.62663e-08	High	3.12723	0
	QAIVAEVSEVAK	36	1	1	SF4058		1243.69	0	2.056e-05	High	62.38	1.38743e-06	High	2.61068	0
	AAAFEGELIPASQIDR	56	1	1	SF4058		1687.86	0	6.149e-08	High	58.7	2.22579e-06	High	3.68602	0
	AVEGTPFECLK	47	1	1	SF4058	C9(Carbamidomethyl)	1250.61	0	0.0001116	High	42.48	5.63599e-05	High	2.47506	0
SF4059	rplL 50S ribosomal protein L7/L12	50.41	1	5	5	234	2862.74	50.41	5	116	243.088	43.8	4	118	121	12.2875	4.65283
SF4014	rpmE 50S ribosomal protein L31	51.43	1	3	3	65	722.478	51.43	3	33	62.7038	51.43	3	32	70	7.84796	9.31982
SF3940	glnA glutamine synthetase	10.02	1	4	4	22	114.652	10.02	4	12	12.1736	8.1	3	10	469	51.8707	5.46533
SF3676	rpmB 50S ribosomal protein L28	30.77	1	3	3	40	383.814	30.77	3	20	31.2137	30.77	3	20	78	9.00087	11.4146
SF3602	glyS glycyl-tRNA synthetase subunit beta	22.64	1	13	13	94	1374.12	22.64	13	48	108.537	21.63	12	46	689	76.749	5.43994
SF3402	trpS tryptophanyl-tRNA synthetase	17.07	1	5	5	42	424.965	17.07	5	24	27.6801	13.77	4	18	334	37.3841	6.94678
SF3359	rpsG 30S ribosomal protein S7	53.21	1	6	6	290	4301.66	53.21	6	145	343.962	53.21	6	145	156	17.5934	10.3013
	Sequence	# PSMs	# Proteins	# Protein Groups	Protein Group Accessions	Modifications	MH+ [Da]	q-Value	PEP	A2	IonScore A2	Exp Value A2	A4	XCorr A4	# Missed Cleavages
	STAESIVYSALETLAQR	19	1	1	SF3359		1838.95	0	5.635e-10	High	97.34	5.35054e-10	High	3.26663	0
	LANELSDAAENK	151	1	1	SF3359		1274.62	0	6.588e-10	High	82.13	9.18526e-09	High	4.07969	0
	SELEAFEVALENVRPTVEVK	5	1	1	SF3359		2259.18	0	1.886e-09	High	73.69	1.06891e-07	High	5.076	0
	FGSELLAK	75	1	1	SF3359		864.48	0	0.0005076	High	56.55	3.76226e-06	High	2.74813	0
	VGGSTYQVPVEVRPVR	29	1	1	SF3359		1742.95	0	4.425e-08	High	53.68	1.28565e-05	High	2.76505	0
	FVNILMVDGK	9	1	1	SF3359	M6(Oxidation)	1151.61	0	3.472e-05	High	45.76	5.30921e-05	High	1.72	0
	FVNILMVDGK	2	1	1	SF3359		1135.62	0	6.404e-06	High	40.25	0.000245456	High	1.76095	0
SF3360	rpsL 30S ribosomal protein S12	29.03	1	4	4	188	2560.56	29.03	4	106	167.474	15.32	2	82	124	13.7285	10.8726
SF3326	rplQ 50S ribosomal protein L17	33.07	1	5	5	133	1372.95	33.07	5	68	119.566	33.07	5	65	127	14.3557	11.0483
SF3319	fmt methionyl-tRNA formyltransferase	14.6	1	3	3	5	58.6862	10.79	2	2	6.55977	14.6	3	3	315	34.1618	5.41455
SF3270	rpsI 30S ribosomal protein S9	30.77	1	4	4	242	2653.66	30.77	4	125	185.666	23.08	3	117	130	14.865	10.9458
	Sequence	# PSMs	# Proteins	# Protein Groups	Protein Group Accessions	Modifications	MH+ [Da]	q-Value	PEP	A2	IonScore A2	Exp Value A2	A4	XCorr A4	# Missed Cleavages
	GGGISGQAGAIR	176	1	1	SF3270		1043.56	0	2.142e-09	High	78.69	2.77175e-08	High	2.91284	0
	ALMEYDESLR	22	1	1	SF3270		1226.57	0	0.001017	High	41.72	6.71382e-05	High	2.49818	0
	AENQYYGTGR	11	1	1	SF3270		1158.51	0	2.002e-05	High	40.36	9.18269e-05			0
	ALMEYDESLR	13	1	1	SF3270	M3(Oxidation)	1242.56	0	0.00717	High	33.28	0.000468781	High	1.44834	0
	SLEQYFGR	20	1	1	SF3270		999.489	0	0.0001463	High	32.17	0.000605299	High	2.2587	0
SF3271	rplM 50S ribosomal protein L13	58.45	1	7	7	78	373.426	51.41	6	38	46.2351	58.45	7	40	142	16.0085	9.90576
SF3106	rpsU 30S ribosomal protein S21	39.44	1	3	3	139	1168.14	39.44	3	70	55.5734	39.44	3	69	71	8.49473	11.1509
SF2720	alaS alanyl-tRNA synthetase	10.84	1	7	7	48	748.562	10.84	7	24	55.239	10.84	7	24	876	95.9577	5.85889
SF2876	lysS lysyl-tRNA synthetase	17.62	1	9	9	29	128.812	15.05	8	15	16.1678	14.46	7	14	505	57.5812	5.23682
SF1206	ychF GTP-binding protein YchF	23.14	1	6	6	33	289.765	23.14	6	18	34.3894	17.91	4	15	363	39.6423	4.95752
SF0159	rpsB 30S ribosomal protein S2	34.44	1	8	8	278	3375.39	34.44	8	141	272.482	34.44	8	137	241	26.7548	7.13721
SF3205	pnp polynucleotide phosphorylase	17.85	1	10	11	80	836.239	16.08	10	40	70.3231	16.76	10	40	734	79.8116	5.47803
Posttranslational modification, protein turnover, chaperones
SF0015	dnaJ molecular chaperone DnaJ	10.37	1	4	4	23	207.005	10.37	4	11	12.844	10.37	4	12	376	41.1134	7.47412
SF4296	groES co-chaperonin GroES	42.27	1	3	3	287	3759.96	42.27	3	142	337.658	42.27	3	145	97	10.3806	5.23682
SF4010	hslV ATP-dependent protease subunit HslV	10.8	1	2	2	8	255.357	10.8	2	8		0			176	19.081	6.39209
SF3776	ibpA heat shock protein IbpA	12.41	1	2	2	3		0			3.59621	12.41	2	3	137	15.7641	5.8335
SF3419	hslO heat shock protein 33	9.34	1	2	2	23	151.022	9.34	2	11	21.5104	9.34	2	12	289	32.1797	4.44971
SF1070	grxB glutaredoxin,Chaperone	18.6	1	3	3	27	194.925	18.6	3	13	18.5069	18.6	3	14	215	24.3618	8.33838
SF1682	ydhD glutaredoxin-4,Chaperones and folding catalysts	35.65	1	3	3	15	147.149	35.65	3	7	18.7939	35.65	3	8	115	12.8705	4.75439
SF0437	ybbN thioredoxin-like protein,Chaperone	16.55	1	3	3	11	81.0796	9.46	2	5	8.94902	16.55	3	6	296	33.063	4.66553
SF0050	surA peptidyl-prolyl cis-trans isomerase SurA,Chaperone	14.72	1	5	5	27	283.921	14.72	5	14	22.0818	14.72	5	13	428	47.2543	6.97607
SF0842	clpA ATP-dependent Clp protease ATP-binding subunit,Chaperone	4.49	1	2	2	8	81.2433	4.49	2	4	8.78872	4.49	2	4	758	84.139	6.37939
SF3931	dsbA periplasmic protein disulfide isomerase I	9.13	1	2	2	2					0	9.13	2	2	208	23.0907	5.64307
SF1660	gst glutathionine S-transferase	13.93	1	2	2	10	84.1837	13.93	2	5	6.19163	13.93	2	5	201	22.8958	6.40479
SF0014	dnaK molecular chaperone DnaK	67.87	1	36	36	3270	48810.5	65.67	35	1625	4215.23	67.87	36	1645	638	69.0845	4.97021
	Sequence	# PSMs	# Proteins	# Protein Groups	Protein Group Accessions	Modifications	MH+ [Da]	q-Value	PEP	A2	IonScore A2	Exp Value A2	A4	XCorr A4	# Missed Cleavages
	IELSSAQQTDVNLPYITADATGPK	568	1	1	SF0014		2532.29	0	3.448e-13	High	146	8.41482e-15	High	5.26912	0
	TAIESALTALETALK	42	1	1	SF0014		1531.86	0	1.217e-14	High	138.09	3.33763e-14	High	4.29243	0
	TTPSIIAYTQDGETLVGQPAK	300	1	1	SF0014		2190.12	0	7.243e-13	High	123.57	9.0106e-13	High	5.52909	0
	KDVNPDEAVAIGAAVQGGVLTGDVK	297	1	1	SF0014		2423.27	0	9.909e-12	High	113.51	9.58161e-12	High	5.38933	1
	VALQDAGLSVSDIDDVILVGGQTR	106	1	1	SF0014		2441.28	0	5.181e-13	High	112.82	1.35823e-11	High	5.48896	0
	IINEPTAAALAYGLDK	216	1	1	SF0014		1659.89	0	8.117e-14	High	108.56	5.92092e-11	High	4.84751	0
	DDDVVDAEFEEVK	22	1	1	SF0014		1509.66	0	9.156e-09	High	90.01	9.95337e-10	High	3.65606	0
	LMEIAQQQHAQQQTAGADASANNAK	19	1	1	SF0014	M2(Oxidation)	2640.24	0	9.432e-17	High	87.91	2.18441e-09	High	6.10516	0
	ASSGLNEDEIQK	156	1	1	SF0014		1290.61	0	3.083e-06	High	83.67	6.01351e-09	High	3.12858	0
	SLGQFNLDGINPAPR	270	1	1	SF0014		1598.82	0	5.142e-11	High	82.71	1.09838e-08	High	4.0554	0
	LESLVEDLVNR	106	1	1	SF0014		1286.69	0	5.986e-08	High	81.91	1.77147e-08	High	3.80054	0
	QAVTNPQNTLFAIK	110	1	1	SF0014		1544.84	0	4.314e-08	High	78.94	4.91429e-08	High	3.31772	0
	DVNPDEAVAIGAAVQGGVLTGDVK	52	1	1	SF0014		2295.18	0	5.041e-07	High	74.37	1.31614e-07	High	3.97356	0
	LINYLVEEFK	40	1	1	SF0014		1267.69	0	2.905e-07	High	73.64	4.75765e-08	High	2.79426	0
	KFEELVQTR	43	1	1	SF0014		1149.62	0	0.0005562	High	72.96	9.86358e-08	High	2.3162	1
	QVEEAGDKLPADDK	14	1	1	SF0014		1514.73	0	1.389e-06	High	72.85	6.485e-08	High	3.27305	1
	LMEIAQQQHAQQQTAGADASANNAK	71	1	1	SF0014		2624.24	0	2.502e-13	High	70.58	1.18123e-07	High	5.60534	0
	MQELAQVSQK	202	1	1	SF0014		1161.59	0	2.182e-05	High	69.77	2.74141e-07	High	2.62625	0
	NQGDHLLHSTR	26	1	1	SF0014		1277.63	0	3.457e-07	High	65.06	1.02923e-06	High	3.04801	0
	KQVEEAGDKLPADDK	9	1	1	SF0014		1642.82	0	8.057e-05	High	64.63	8.78092e-07	High	3.62476	2
	DVSIMPFK	44	1	1	SF0014		936.484	0	0.0001758	High	56.45	5.09545e-06	High	1.95081	0
	TAEDYLGEPVTEAVITVPAYFNDAQR	75	1	1	SF0014		2869.39	0	2.571e-11	High	53.63	8.88697e-06	High	4.71145	0
	LMEIAQQQHAQQQTAGADASANNAK	2	1	1	SF0014	N-Term(Acetyl); M2(Oxidation)	2682.27	0	5.141e-07	High	48.89	2.06595e-05	High	4.5054	0
	MAPPQISAEVLK	110	1	1	SF0014		1283.7	0	0.00614	High	48.41	2.74002e-05	High	2.23232	0
	DVSIMPFK	10	1	1	SF0014	M5(Oxidation)	952.479	0	0.0005555	High	47	2.89313e-05	High	1.57618	0
	RFQDEEVQR	8	1	1	SF0014		1206.58	0	0.002176	High	46.68	3.43653e-05	High	3.17371	1
	MQELAQVSQK	27	1	1	SF0014	M1(Oxidation)	1177.59	0	0.0004982	High	45.43	6.01477e-05	High	1.91109	0
	DDDVVDAEFEEVKDK	2	1	1	SF0014		1752.78	0	1.503e-06	High	45.38	2.89048e-05	High	3.94851	1
	DQGIDLR	26	1	1	SF0014		816.417	0	0.0004961	High	44.82	0.000102179	High	1.89838	0
	IIGIDLGTTNSCVAIMDGTIPR	6	1	1	SF0014	C12(Carbamidomethyl)	2317.18	0	5.31e-06	High	44.76	0.000101929	High	3.11487	0
	NTTIPTK	19	1	1	SF0014		774.434	0	0.005123	High	38.07	0.000374293	High	1.13272	0
	VLENAEGDR	18	1	1	SF0014		1002.48	0	1.352e-05	High	37.5	0.000177828	High	2.08483	0
	MAPPQISAEVLK	36	1	1	SF0014	M1(Oxidation)	1299.7	0	0.0002932	High	36.86	0.000494551	High	2.5811	0
	NDPLAMQR	33	1	1	SF0014		944.459	0	0.0003022	High	36.31	0.000304049	High	2.02086	0
	VAEFFGK	97	1	1	SF0014		797.418	0	0.001949	High	35.88	0.000257614	High	1.81336	0
	FEELVQTR	44	1	1	SF0014		1021.53	0	0.0002688	High	35.32	0.000793165	High	2.29199	0
	IAGLEVK	29	1	1	SF0014		729.449	0	0.005205	High	34.43	0.000649042	High	1.55535	0
	TFEVLATNGDTHLGGEDFDSR	2	1	1	SF0014		2281.02	0	0.00032	High	27.41	0.00844215	High	1.78081	0
	FQDEEVQR	8	1	1	SF0014		1050.48	0	0.0004764	High	24.88	0.00324317	High	1.71739	0
	TAIESALTALETALKGEDK	4	1	1	SF0014		1961.04	0	0.0004888	High	23.94	0.00827473	High	1.63578	1
	IIAADNGDAWVEVK	1	1	1	SF0014		1500.76	0	0.0009119				High	2.08132	0
SF0418	htpG heat shock protein 90	40.22	1	21	21	505	7407.27	36.86	19	246	666.458	37.82	19	259	624	71.3464	5.21143
SF2673	grpE heat shock protein GrpE	43.15	1	5	5	118	1660.97	43.15	5	57	139.883	43.15	5	61	197	21.7982	4.75439
SF2655	clpB protein disaggregation chaperone	50.29	1	37	37	2220	34941.4	50.06	36	1101	2576.09	49.47	36	1119	857	95.501	5.51611
	Sequence	# PSMs	# Proteins	# Protein Groups	Protein Group Accessions	Modifications	MH+ [Da]	q-Value	PEP	A2	IonScore A2	Exp Value A2	A4	XCorr A4	# Missed Cleavages
	SAGGIVLTGSAAAK	265	1	1	SF4296		1202.67	0	6.216e-09	High	79.88	2.10743e-08	High	3.78585	0
	ILENGEVKPLDVK	16	1	1	SF4296		1453.82	0	2.898e-08	High	52.01	6.60981e-06	High	3.15255	0
	VGDIVIFNDGYGVK	6	1	1	SF4296		1495.78	0	0.0008235	High	38.47	0.000369805	High	3.01778	0
SF4297	groEL molecular chaperone GroEL	60.22	1	29	29	4581	69520.4	58.94	27	2260	5859.73	56.39	25	2321	548	57.2927	4.94482
SF4009	hslU ATP-dependent protease ATP-binding subunit HslU	31.38	1	12	12	190	2105.6	29.57	11	95	203.381	31.38	12	95	443	49.5629	5.35107
SF2968	sigA serine protease	15.64	1	15	15	176	2669.2	15.64	15	87	261.199	14.01	13	89	1285	139.59	8.30908
	Sequence	# PSMs	# Proteins	# Protein Groups	Protein Group Accessions	Modifications	MH+ [Da]	q-Value	PEP	A2	IonScore A2	Exp Value A2	A4	XCorr A4	# Missed Cleavages
	IAATDAGTTVTNSNVK	73	1	1	SF2968		1562.8	0	3.081e-06	High	131.1	2.01824e-13	High	4.87642	0
	NQLTGSNNSLSVDIQK	7	1	1	SF2968		1717.87	0	2.245e-10	High	101.08	1.8326e-10	High	3.48088	0
	STVTMTGALSLINTDLIINK	10	1	1	SF2968	M5(Oxidation)	2121.14	0	7.009e-11	High	91.75	1.23644e-09	High	4.41897	0
	NSPIFGDSGSGSYLYDK	9	1	1	SF2968		1806.82	0	1.78e-12	High	86.68	2.14274e-09	High	4.01254	0
	VGNNNSGLNVDLITAPK	12	1	1	SF2968		1725.91	0	8.474e-11	High	78.01	3.63687e-08	High	4.68617	0
	ASTQAIGFSNISPVISTK	17	1	1	SF2968		1820.97	0	4.676e-09	High	73.64	1.10291e-07	High	4.70672	0
	SNNQIASFSQPDWESR	9	1	1	SF2968		1865.83	0	6.1e-06	High	57.95	1.59945e-06	High	4.5885	0
	VSSGDFSVHR	9	1	1	SF2968		1090.52	0	2.135e-05	High	57.95	2.88584e-06	High	2.3693	0
	ADLSQSVNQSDK	6	1	1	SF2968		1291.61	0	5.308e-07	High	51.26	7.46397e-06	High	3.13079	0
	ASILFGVDQYK	2	1	1	SF2968		1240.66	0	5.667e-05	High	35.38	0.000507035	High	1.17845	0
	DYLDLAQNR	10	1	1	SF2968		1107.54	0	0.0001226	High	30.14	0.00222704	High	1.92984	0
	NSQIVLGNK	1	1	1	SF2968		972.546	0	0.003081	High	29.79	0.00293872			0
	LNLENATLSIGR	2	1	1	SF2968		1300.72	0	0.001389	High	25.44	0.0062867			0
	NFTNTMQLDGK	6	1	1	SF2968		1268.59	0	6.481e-05	High	24.87	0.0035842	High	2.38117	0
	EQIIGFR	3	1	1	SF2968		862.476	0.001	0.01563	High	22.93	0.0124786	High	1.19614	0
SF2973	pic serine protease	15.45	1	16	16	186	2238.99	12.1	14	94	196.122	14.58	15	92	1372	146.363	6.84424
SF0383	clpX ATP-dependent protease ATP-binding subunit ClpX,ATP-dependent chaperon	21.46	1	6	7	61	472.728	18.4	6	32	43.8406	19.1	6	29	424	46.3272	5.35107
SF0384	lon DNA-binding ATP-dependent protease La	21.81	1	15	15	105	889.235	19.9	14	56	80.4259	21.81	15	49	784	87.4229	6.39209
SF3854	trxA thioredoxin,Chaperone	40.16	1	4	4	46	757.777	40.16	4	23	50.733	40.16	4	23	127	14.0263	5.49072
SF0168	hlpA periplasmic chaperone	22.36	1	3	3	91	1026.99	22.36	3	45	106.736	22.36	3	46	161	17.6773	9.70068
SF0386	ybaU periplasmic folding chaperone	13.32	1	6	7	27	358.893	12.2	6	14	26.2565	9.79	5	13	623	68.0678	5.10986
SF0847	trxB thioredoxin reductase	12.46	1	3	3	10	84.784	9.03	2	5	10.0554	12.46	3	5	321	34.5434	5.63037
SF3543	hdeB acid-resistance protein,putative periplasmic acid stress chaperone	37.5	1	4	4	416	7435.59	37.5	4	204	685.474	37.5	4	212	112	12.5142	7.12256
SF0381	tig trigger factor	48.61	1	18	18	533	6500.29	45.83	17	262	625.326	44.91	16	271	432	48.1629	4.88135
SF3365	fkpA FKBP-type peptidylprolyl isomerase	37.41	1	8	8	217	2957.94	37.41	8	118	226.327	37.41	8	99	270	28.9102	8.47021
SF4279	SF4279 FKBP-type peptidylprolyl isomerase	32.74	1	6	6	72	701.857	32.74	6	37	63.8384	32.74	6	35	223	24.1765	5.07178
Cell cycle control, cell division, chromosome partitioning
SF1162	minD cell division inhibitor MinD	10	1	2	2	9	96.7653	10	2	4	8.625	10	2	5	270	29.5956	5.37646
SF2562	yfgA cytoskeletal protein RodZ	7.72	1	2	2	8	41.0334	7.72	2	4	4.34584	7.72	2	4	337	36.1504	5.74463
SF0092	ftsZ cell division protein FtsZ	27.42	1	7	7	93	1418.41	21.41	6	45	114.67	27.42	7	48	383	40.0625	4.81787
SF3406	damX cell division protein DamX	20.7	1	6	6	80	1037.87	20.7	6	39	95.7043	20.7	6	41	430	46.3745	5.64307
SF0849	ftsK DNA translocase FtsK	2.76	1	3	3	7	31.1466	2.76	3	7		0			1342	148.1	5.021
Intracellular trafficking, secretion, and vesicular transport
SF0095	secA preprotein translocase subunit SecA	4.77	1	3	3	7	63.6601	4.77	3	3	7.20636	4.77	3	4	901	101.989	5.60498
SF0557	tolB translocation protein TolB,Transporter, Electrochemical potential-driven transporters	6.28	1	2	2	22	107.83	6.28	2	11	25.9897	6.28	2	11	430	45.9212	7.63525
SF2670	ffh signal recognition particle protein	13.69	1	5	5	26	358.647	13.69	5	14	36.1573	11.48	4	12	453	49.7412	9.46631
SF3482	ftsY signal recognition particle-docking protein FtsY	9.44	1	2	3	9	29.4982	9.44	3	4	12.9134	7.43	2	5	498	54.694	4.48779
SF3648	secB preprotein translocase subunit SecB	28.39	1	3	3	17	187.052	28.39	3	8	13.6919	28.39	3	9	155	17.2662	4.37354
SF3215	secG preprotein translocase subunit SecG	27.27	1	2	2	24	212.954	27.27	2	13	28.6014	27.27	2	11	110	11.3859	6.59521
Signal transduction mechanisms
SF3540	slp carbon starvation outer membrane protein	19.1	1	3	3	54	330.343	19.1	3	28	50.473	19.1	3	26	199	22.1964	6.78564
SF0526	ybdQ universal stress protein UspG	45.07	1	4	4	28	456.305	45.07	4	13	38.3342	45.07	4	15	142	15.8963	6.354
SF2907	yggE oxidative stress defense protein	17.07	1	4	4	37	372.073	12.6	3	19	29.6135	17.07	4	18	246	26.6188	6.56592
Cell wall/membrane/envelope biogenesis
SF0653	lipA lipoyl synthase	15.89	1	4	4	19	118.618	15.89	4	10	15.1297	15.89	4	9	321	36.0484	7.94287
SF0473	ylcB copper/silver efflux system outer membrane protein CusC	8.26	1	2	2	5		0			12.336	8.26	2	5	460	50.7589	6.07471
SF2520	nlpB lipoprotein	22.67	1	5	5	9	112.447	19.19	4	4	11.5185	22.67	5	5	344	36.8196	5.56689
SF2390	dedD lipoprotein	12.8	1	2	2	2					1.75778	12.8	2	2	211	22.1679	9.15869
SF2652	SF2652 outer membrane biogenesis protein BamD	10.2	1	2	2	9	66.1454	10.2	2	4	3.62014	10.2	2	5	245	27.8258	6.59521
SF1977	nmpC porin,outer membrane porin protein LC	14.72	1	3	4	26	252.049	14.72	4	13	28.6044	14.72	4	13	360	39.628	4.79248
SF3759	yidC insertase,Protein export	4.38	1	2	2	4		0			6.85284	4.38	2	4	548	61.5144	7.98682
SF3810	glmU bifunctional N-acetylglucosamine-1-phosphate uridyltransferase/glucosamine-1-phosphate acetyltransferase	4.82	1	2	2	4	28.1	4.82	2	2	4.10391	4.82	2	2	456	49.1736	6.53662
SF1557	dcp dipeptidyl carboxypeptidase II	3.67	1	2	2	9	31.8855	3.67	2	5	3.52795	3.67	2	4	681	77.4539	5.66846
SF2101	rfbC dTDP-6-deoxy-L-mannose-dehydrogenase	18.78	1	3	3	4	29.89	11.05	2	2	1.98409	14.36	2	2	181	20.8095	5.65576
	Sequence	# PSMs	# Proteins	# Protein Groups	Protein Group Accessions	Modifications	MH+ [Da]	q-Value	PEP	A2	IonScore A2	Exp Value A2	A4	XCorr A4	# Missed Cleavages
	TEIPDVLIFEPK	2	1	1	SF2101		1400.76	0	1.185e-05	High	29.89	0.0035385	High	1.98409	0
	VFEEAVGR	1	1	1	SF2101		906.468	0.002	0.05205	High	13.17	0.122897			0
	CVVGEVFDVAVDIR	1	1	1	SF2101	N-Term(Acetyl); C1(Carbamidomethyl)	1619.8	0.003	0.06237				High	0.243334	0
	Sequence	# PSMs	# Proteins	# Protein Groups	Protein Group Accessions	Modifications	MH+ [Da]	q-Value	PEP	A2	IonScore A2	Exp Value A2	A4	XCorr A4	# Missed Cleavages
	GELEITDINR	2	1	1	SF2102		1159.6	0	9.723e-05	High	25.88	0.0040025	High	1.60615	0
	VSCPEEIAHR	3	1	1	SF2102	C3(Carbamidomethyl)	1197.57	0.001	0.01667	High	24.5	0.00745108	High	1.83012	0
SF2103	rfbD dTDP-4-dehydrorhamnose reductase	7.69	1	2	2	11	241.808	7.69	2	11		0			299	32.5447	6.44287
SF1395	prc carboxy-terminal protease for penicillin-binding protein 3	6.18	1	3	3	6	32.7105	6.18	3	3	2.2499	6.18	3	3	680	76.3906	7.09326
SF0769	ybiS L,D-transpeptidase	24.18	1	4	4	22	208.547	24.18	4	9	29.1994	24.18	4	13	306	33.2851	6.30322
SF1734	gadB glutamate decarboxylase	63.95	1	2	23	1910	21953.3	63.95	23	942	1761.26	63.95	23	968	466	52.6342	5.49072
SF0051	imp LPS assembly outer membrane complex protein LptD	10.97	1	7	7	37	546.209	9.18	6	18	46.079	9.95	6	19	784	89.6002	5.16064
SF0167	yaeT outer membrane protein assembly factor YaeT	26.42	1	17	17	166	2150.47	24.94	16	84	182.177	26.42	17	82	810	90.4965	5.12256
SF0556	pal peptidoglycan-associated outer membrane lipoprotein	23.7	1	3	3	77	1096.86	23.7	3	40	104.59	23.7	3	37	173	18.8122	6.80029
SF0819	ybjP lipoprotein	34.5	1	4	4	32	199.004	34.5	4	15	17.5974	34.5	4	17	171	18.9094	6.90283
SF0926	ompF outer membrane protein F	8.01	1	3	3	15	100.981	8.01	3	7	11.629	8.01	3	8	362	39.3391	4.95752
SF0765	ompX outer membrane protein X	36.84	1	5	5	718	11420	36.84	5	354	871.22	36.84	5	364	171	18.5909	7.1665
SF0957	ompA outer membrane protein OmpA	63.79	1	20	20	4707	59688.3	63.79	20	2302	5711.42	58.62	17	2405	348	37.2598	5.97314
SF1706	lpp murein lipoprotein	51.28	1	4	4	1200	17914	51.28	4	590	1705.99	51.28	4	610	78	8.3183	9.24658
SF2299	ompC porin	48.53	1	16	17	2628	34702.5	43.16	16	1326	2676.48	48.53	17	1302	373	41.3768	4.77979
SF2558	SF2558 outer membrane biogenesis protein BamB	13.52	1	4	5	55	691.147	10.2	4	27	62.1248	12.24	4	28	392	41.8013	4.90674
SF3191	yraP outer membrane lipoprotein	13.09	1	2	2	29	486.225	13.09	2	14	31.59	13.09	2	15	191	20.0457	8.98291
SF3075	tolC outer membrane channel protein	32.86	1	11	11	197	3095.68	32.86	11	97	229.02	32.86	11	100	493	53.7662	5.51611
SF2765	nlpD lipoprotein NlpD	15.04	1	5	5	47	516.366	15.04	5	24	46.3116	12.14	4	23	379	40.1244	9.51025
SF2105	galF GalU regulator GalF	16.5	1	3	3	16	152.839	16.5	3	8	16.6677	16.5	3	8	297	32.8202	5.99854
SF4329	hflK FtsH protease regulator HflK,membrane protease subunit HflK	20.76	1	6	6	48	716.643	15.75	4	23	60.3876	20.76	6	25	419	45.5031	6.43018
Defense mechanisms
SF0525	ahpF alkyl hydroperoxide reductase	11.3	1	4	4	13	203.265	11.3	4	7	13.3113	8.29	3	6	531	57.3506	5.68115
SF0408	acrA multidrug efflux system transporter AcrA	15.87	1	4	4	13	224.046	15.87	4	7	17.9568	12.34	3	6	397	42.1271	8.42627
SF0524	ahpC alkyl hydroperoxide reductase	48.13	1	7	7	148	1131.8	48.13	7	75	145.944	33.16	5	73	187	20.7484	5.17334
SF0763	dps DNA starvation/stationary phase protection protein Dps	70.66	1	12	12	2369	39593.1	70.66	12	1169	2818.05	70.66	11	1200	167	18.6837	6.11279
Nucleotide transport and metabolism
SF2880	xerD site-specific tyrosine recombinase XerD	8.72	1	2	2	3		0			2.13309	8.72	2	3	298	34.2391	8.80713
SF2553	guaA GMP synthase	9.14	1	3	3	11	135.867	9.14	3	5	11.6265	9.14	3	6	525	58.6419	5.38916
SF2697	stpA DNA binding protein, nucleoid-associated	23.88	1	2	2	7	184.634	23.88	2	7		0			134	15.338	8.39697
SF4414	deoA thymidine phosphorylase	15	1	4	4	24	254.977	15	4	12	25.5799	15	4	12	440	47.112	5.23682
SF1218	kdsA 2-dehydro-3-deoxyphosphooctonate aldolase	11.97	1	4	4	14	81.6481	11.97	4	8	6.10314	7.39	2	6	284	30.8129	6.80029
SF0419	adk adenylate kinase	25.23	1	5	5	51	292.284	21.03	4	24	35.8367	25.23	5	27	214	23.6023	5.75732
SF4332	purA adenylosuccinate synthetase	36.57	1	13	13	113	1059.12	36.57	13	56	100.287	32.87	12	57	432	47.2853	5.49072
SF3909	udp uridine phosphorylase	23.72	1	5	5	51	564.821	23.72	5	26	57.472	23.72	5	25	253	27.1699	6.21436
SF2519	purC phosphoribosylaminoimidazole-succinocarboxamide synthase	15.61	1	3	3	20	97.9904	15.61	3	10	15.0413	15.61	3	10	237	26.9777	5.16064
SF2542	upp uracil phosphoribosyltransferase	33.65	1	5	5	29	248.246	33.65	5	14	36.5025	29.81	4	15	208	22.519	5.46533
SF3941	yihK GTP-binding protein	11.37	1	6	6	38	277.689	11.37	6	19	32.7916	11.37	6	19	607	67.3135	5.32568
SF2554	guaB inosine 5'-monophosphate dehydrogenase	22.13	1	8	8	70	596.025	20.08	7	34	74.7844	20.29	7	36	488	51.99	6.41748
SF2795	pyrG CTP synthetase	17.25	1	10	10	85	714.309	17.25	10	43	86.9722	17.25	10	42	545	60.3361	5.93506
SF0363	yajQ nucleotide-binding protein	24.54	1	3	3	39	351.241	24.54	3	19	36.5413	24.54	3	20	163	18.4246	6.23975
Carbohydrate transport and metabolism
SF2253	fruK 1-phosphofructokinase	8.01	1	3	3	9	96.9683	8.01	3	4	6.81362	8.01	3	5	312	33.7344	5.5415
SF4413	deoC deoxyribose-phosphate aldolase	9.65	1	2	2	16	297.576	9.65	2	8	19.9187	9.65	2	8	259	27.7313	5.5542
SF4258	fbp fructose-1,6-bisphosphatase	13.86	1	3	3	14	221.293	13.86	3	6	18.1746	13.86	3	8	332	36.8107	5.98584
SF3451	glgP glycogen phosphorylase	3.8	1	2	2	2					1.77508	3.8	2	2	815	93.1141	5.89697
SF2580	suhB inositol monophosphatase	10.49	1	2	2	6	87.7831	10.49	2	3	7.56021	10.49	2	3	267	29.117	6.7124
SF2506	talA transaldolase A	13.61	1	4	4	18	140.71	13.61	4	9	16.1265	13.61	4	9	316	35.6294	6.07471
SF3651	yibO phosphoglyceromutase	5.06	1	2	2	4	48.9733	5.06	2	4		0			514	56.0663	5.43994
SF3453	glgC glucose-1-phosphate adenylyltransferase	7.89	1	3	3	18	200.521	7.89	3	8	20.3234	7.89	3	10	431	48.6665	6.13818
SF3093	SF3093 bifunctional heptose 7-phosphate kinase/heptose 1-phosphate adenyltransferase	5.66	1	2	2	2					2.03366	5.66	2	2	477	51.0967	5.41455
SF0425	ushA bifunctional UDP-sugar hydrolase/5'-nucleotidase	16.36	1	7	7	63	740.037	16.36	7	33	64.6278	10.91	5	30	550	60.8008	5.92236
SF0605	pgm phosphoglucomutase	14.65	1	7	7	56	510.302	14.65	7	28	36.6875	14.65	7	28	546	58.3404	5.63037
SF1236	galU UTP-glucose-1-phosphate uridylyltransferase	14.57	1	3	3	33	424.241	14.57	3	17	29.2738	14.57	3	16	302	32.921	5.23682
SF2091	gnd 6-phosphogluconate dehydrogenase	38.03	1	10	11	152	1442.41	38.03	11	72	130.861	38.03	11	80	468	51.3122	5.09717
SF1860	eda keto-hydroxyglutarate-aldolase/keto-deoxy- phosphogluconate aldolase	56.34	1	6	6	113	1096.82	56.34	6	56	112.959	53.05	5	57	213	22.2699	5.66846
SF4415	deoB phosphopentomutase	28.26	1	10	10	207	3155.6	28.26	10	102	227.482	28.26	10	105	407	44.342	5.2876
	Sequence	# PSMs	# Proteins	# Protein Groups	Protein Group Accessions	Modifications	MH+ [Da]	q-Value	PEP	A2	IonScore A2	Exp Value A2	A4	XCorr A4	# Missed Cleavages
	ATGLDALFDATIK	49	1	1	SF4415		1335.71	0	1.473e-09	High	98.3	3.84568e-10	High	3.57319	0
	FGDVGADTLGHIAEACAK	13	1	1	SF4415	C16(Carbamidomethyl)	1831.87	0	1.34e-10	High	81.53	9.13994e-09	High	5.15374	0
	DVAGYAAGLELFDR	6	1	1	SF4415		1496.74	0	3.309e-10	High	73.02	9.97769e-08	High	4.097	0
	IADIYANCGITK	65	1	1	SF4415	C8(Carbamidomethyl)	1338.67	0	3.935e-07	High	62.86	8.28171e-07	High	3.50968	0
	LYELCEIAR	15	1	1	SF4415	C5(Carbamidomethyl)	1166.58	0	3.805e-06	High	56.76	3.26837e-06	High	2.74541	0
	HDLAVEPPAPTVLQK	20	1	1	SF4415		1614.88	0	3.41e-08	High	51.29	1.41174e-05	High	4.04391	0
	ETFADIGQTLAK	22	1	1	SF4415		1293.66	0	0.001695	High	49.29	2.35521e-05	High	3.14369	0
	KGPLNLPNLTR	5	1	1	SF4415		1222.72	0	7.436e-05	High	44.94	3.19867e-05	High	1.94316	1
	GPLNLPNLTR	10	1	1	SF4415		1094.63	0	4.168e-05	High	33.87	0.000409232	High	1.89261	0
	EHIPVLVYGPK	2	1	1	SF4415		1251.71	0	0.008155	High	18.9	0.0135266	High	1.19767	0
SF4416	deoD purine nucleoside phosphorylase	22.59	1	5	5	47	392.272	22.59	5	25	34.6118	22.59	5	22	239	25.919	5.65576
SF4180	pgi glucose-6-phosphate isomerase	29.87	1	14	14	138	911.776	27.32	13	66	78.6389	29.87	14	72	549	61.507	6.29053
SF3994	pfkA 6-phosphofructokinase	11.78	1	3	3	4	62.0305	5.41	2	2	1.75951	9.24	2	2	314	34.1813	5.45264
SF3997	tpiA triosephosphate isomerase	30.2	1	4	4	68	785.319	30.2	4	31	100.967	30.2	4	37	255	26.9548	5.96045
SF2910	fba fructose-bisphosphate aldolase	41.78	1	9	9	483	6702.87	29.25	8	239	618.685	40.11	8	244	359	39.1226	5.85889
SF2925	tktA transketolase	13.12	1	7	7	35	271.962	9.05	5	16	23.5836	13.12	7	19	663	72.1079	5.73193
SF2899	rpiA ribose-5-phosphate isomerase A	23.29	1	4	4	52	794.728	23.29	4	26	58.7755	23.29	4	26	219	22.846	5.40186
SF2794	eno enolase	57.41	1	18	18	1294	20590.7	57.41	18	644	1818.75	54.86	16	650	432	45.6264	5.47803
SF0009	talB transaldolase B	38.8	1	11	11	135	1601.75	38.8	11	66	124.725	38.49	10	69	317	35.1973	5.21143
SF2471	ptsI phosphoenolpyruvate-protein phosphotransferase,Membrane transport	17.39	1	7	7	121	2017.08	17.39	7	60	166.018	17.39	7	61	575	63.4939	4.86865
SF1210	prsA ribose-phosphate pyrophosphokinase	31.75	1	7	7	61	870.417	31.75	7	30	71.6799	31.75	7	31	315	34.1667	5.57959
SF0549	gpmA phosphoglyceromutase	23.6	1	5	5	152	1713.85	23.6	5	84	125.192	23.6	5	68	250	28.5388	6.17627
SF2254	fruB bifunctional PTS system fructose-specific transporter subunit IIA/HPr protein	18.88	1	5	5	20	246.603	18.88	5	10	14.2617	16.49	4	10	376	39.7217	5.09717
SF2440	SF2440 oxalyl-CoA decarboxylase	4.43	1	2	2	9	43.647	4.43	2	5	2.34398	4.43	2	4	564	60.525	5.96045
SF4033	ppc phosphoenolpyruvate carboxylase	4.76	1	4	4	24	195.763	3.51	3	12	15.6715	3.62	3	12	883	99.0333	5.69385
SF3293	accB acetyl-CoA carboxylase biotin carboxyl carrier protein subunit	10.9	1	2	2	8	83.7813	10.9	2	4	3.7133	10.9	2	4	156	16.6764	4.65283
SF2911	pgk phosphoglycerate kinase	46.77	1	14	14	1129	16182.2	46.77	14	558	1309.82	46.77	14	571	387	41.0926	5.22412
SF1411	manX PTS system mannose-specific transporter subunits IIAB	21.67	1	5	5	31	341.31	18.27	4	15	39.1144	21.67	5	16	323	35.0255	6.02393
SF2472	crr PTS system glucose-specific transporter subunit	41.42	1	5	5	128	1198.3	41.42	5	65	119.542	41.42	5	63	169	18.2397	4.84326
SF0115	acnB bifunctional aconitate hydratase 2/2-methylisocitrate dehydratase	19.54	1	14	14	74	785.064	18.61	13	37	70.7808	18.61	13	37	865	93.4429	5.43994
SF3659	rfaD ADP-L-glycero-D-manno-heptose-6-epimerase	13.23	1	4	4	13	144.88	13.23	4	7	10.1785	10.32	3	6	310	34.8721	4.88135
Amino acid transport and metabolism
SF0925	aspC aromatic amino acid aminotransferase	12.88	1	5	5	9	39.3995	12.88	5	5	3.5252	10.35	4	4	396	43.5901	5.77002
SF4229	pepA multifunctional aminopeptidase A	11.33	1	4	4	24	233.292	4.57	2	11	23.5019	11.33	4	13	503	54.89	7.2251
SF4151	tyrB aromatic amino acid aminotransferase	9.57	1	3	3	5	66.3068	7.56	2	2	4.65656	9.57	3	3	397	43.5642	5.47803
SF3923	pepQ proline dipeptidase	5.87	1	2	2	14	199.829	5.87	2	7	18.5257	5.87	2	7	443	50.2044	5.98584
SF0004	thrC threonine synthase	7.24	1	2	2	12	218.32	7.24	2	6	15.4569	7.24	2	6	428	47.1892	5.33838
SF0430	ybaS glutaminase	8.71	1	2	2	5		0			6.22217	8.71	2	5	310	32.8545	4.97021
SF1521	btuE glutathione peroxidase	24.04	1	3	3	20	202.666	24.04	3	10	34.267	18.03	2	10	183	20.4424	4.90674
SF2228	cdd cytidine deaminase	14.97	1	3	3	8	103.122	14.97	3	4	10.1716	14.97	3	4	294	31.5199	5.73193
SF3809	glmS glucosamine--fructose-6-phosphate aminotransferase	8.54	1	5	5	15	76.7039	8.54	5	8	7.32217	6.9	4	7	609	66.8246	5.87158
SF3848	ilvC ketol-acid reductoisomerase	5.09	1	2	2	6	27.5185	5.09	2	3	1.98992	5.09	2	3	491	54.0623	5.31299
SF3531	gor glutathione reductase	8.44	1	3	3	16	95.0036	8.44	3	8	17.6755	8.44	3	8	450	48.7217	5.99854
SF0285	pepD aminoacyl-histidine dipeptidase	10.1	1	4	5	12	85.8838	8.25	4	5	8.95584	9.07	4	7	485	52.8841	5.32568
	Sequence	# PSMs	# Proteins	# Protein Groups	Protein Group Accessions	Modifications	MH+ [Da]	q-Value	PEP	A2	IonScore A2	Exp Value A2	A4	XCorr A4	# Missed Cleavages
	NLALLLDSVANDK	2	1	1	SF0285		1385.76	0	5.231e-09	High	67.44	4.14694e-07	High	3.30589	0
	SLVNTYQEILK	3	1	1	SF0285		1307.72	0	5.179e-05	High	31.6	0.000968563	High	1.90016	0
	EAVPAGFETFK	2	1	1	SF0285		1195.6	0	0.0007271	High	17.7	0.028021	High	1.1419	0
	LAGAK	2	1	1	SF0285		459.293	0.002	0.04498	High	13.85	0.148355			0
	DQVGNILIR	3	1	1	SF0285		1027.59	0.004	0.07036				High	2.13502	0
SF0322	proC pyrroline-5-carboxylate reductase	18.59	1	4	4	50	601.876	18.59	4	25	59.2905	18.59	4	25	269	28.1265	5.89697
SF0028	dapB dihydrodipicolinate reductase	15.75	1	3	3	21	179.069	10.62	2	10	15.6844	15.75	3	11	273	28.7526	5.75732
SF3145	yqjG transferase	12.5	1	3	3	8	117.098	12.5	3	4	9.98452	12.5	3	4	328	37.3847	6.63916
SF1459	selD selenophosphate synthetase	13.54	1	4	4	22	245.751	13.54	4	10	26.5441	13.54	4	12	347	36.6937	5.42725
SF0817	artI arginine ABC transporter substrate-binding protein	29.22	1	5	5	35	458.66	25.1	4	16	42.6326	29.22	5	19	243	26.9528	6.1001
SF1244	oppA oligopeptide ABC transporter substrate-binding protein OppA	5.89	1	2	2	6	34.3833	5.89	2	3	1.63244	5.89	2	3	543	60.981	6.49365
SF2385	hisJ histidine ABC transporter substrate-binding protein HisJ	31.06	1	5	5	26	279.287	31.06	5	13	31.4609	31.06	5	13	264	28.953	7.28369
SF1125	potD spermidine/putrescine ABC transporter substrate-binding protein	8.62	1	3	3	7	34.2156	8.62	3	3	1.93671	8.62	3	4	348	38.8425	5.38916
SF2396	pdxB erythronate-4-phosphate dehydrogenase	11.38	1	3	3	12	167.795	11.38	3	5	19.2639	11.38	3	7	378	41.3108	6.60986
SF0929	pepN aminopeptidase	5.97	1	5	5	32	411.692	5.97	5	16	30.3967	5.17	4	16	871	98.9617	5.2876
SF2570	pepB aminopeptidase	17.8	1	6	6	32	535.79	17.8	6	15	51.0463	17.8	6	17	427	46.2132	5.77002
SF2577	yfhO cysteine desulfurase	12.87	1	4	4	10	81.7787	8.66	3	4	6.46146	12.87	4	6	404	45.0609	6.3667
SF2598	glyA serine hydroxymethyltransferase	16.55	1	7	7	104	1431.54	16.55	7	50	113.173	16.55	7	54	417	45.288	6.48096
SF4293	aspA aspartate ammonia-lyase	24.75	1	10	10	132	1208.53	21.91	9	63	120.195	24.75	10	69	493	54.0296	5.75732
SF4255	pmbA peptidase PmbA	14.89	1	5	5	16	155.566	14.89	5	8	18.4273	14.89	5	8	450	48.3384	5.71924
SF4245	pyrB aspartate carbamoyltransferase	8.68	1	2	2	9	194.905	8.68	2	9		0			311	34.4058	6.60986
	Sequence	# PSMs	# Proteins	# Protein Groups	Protein Group Accessions	Modifications	MH+ [Da]	q-Value	PEP	A2	IonScore A2	Exp Value A2	A4	XCorr A4	# Missed Cleavages
	LGASVVGFSDSANTSLGK	8	1	1	SF4245		1709.87	0	1.203e-07	High	51.31	1.62713e-05			0
	ANPQPELLK	1	1	1	SF4245		1009.57	0.003	0.0898	High	18.34	0.0439664			0
SF4246	pyrI aspartate carbamoyltransferase	25.49	1	2	2	3					4.22548	25.49	2	3	153	17.1239	7.37158
SF3594	gadA glutamate decarboxylase	65.24	1	3	24	1898	22452.6	65.24	24	955	1671.44	65.24	24	943	466	52.6661	5.41455
SF3529	prlC oligopeptidase A	13.38	1	6	6	56	515.619	13.38	6	29	63.34	11.18	5	27	680	77.0466	5.30029
SF3456	asd aspartate-semialdehyde dehydrogenase	15.26	1	3	3	26	231.394	15.26	3	12	26.9861	15.26	3	14	367	39.9925	5.57959
SF0146	hemL glutamate-1-semialdehyde aminotransferase	19.72	1	6	6	28	278.711	19.72	6	14	35.2735	17.61	5	14	426	45.3224	4.89404
SF0153	htrA serine endoprotease	33.12	1	11	11	113	1372.46	33.12	11	58	118.013	33.12	11	55	474	49.3505	8.76318
SF0902	serC 3-phosphoserine/phosphohydroxythreonine aminotransferase	22.1	1	6	6	73	560.593	22.1	6	39	59.4774	16.85	5	34	362	39.815	5.74463
SF3907	metE 5-methyltetrahydropteroyltriglutamate-- homocysteine S-methyltransferase	17.8	1	11	11	182	2127.2	17.8	11	85	228.227	17.53	10	97	753	84.7109	5.92236
SF3657	kbl 2-amino-3-ketobutyrate CoA ligase	12.31	1	4	4	44	514.05	12.31	4	21	39.5558	12.31	4	23	398	43.0897	5.97314
SF3249	yhbL isoprenoid biosynthesis protein with amidotransferase-like domain	12.9	1	2	2	20	363.7	12.9	2	10	29.3625	12.9	2	10	217	22.9668	4.76709
SF2889	gcvP glycine dehydrogenase	7.94	1	5	5	25	313.86	5.43	4	13	24.3074	6.27	4	12	957	104.3	6.04932
	Sequence	# PSMs	# Proteins	# Protein Groups	Protein Group Accessions	Modifications	MH+ [Da]	q-Value	PEP	A2	IonScore A2	Exp Value A2	A4	XCorr A4	# Missed Cleavages
	TQTLSQLENSGAFIER	3	1	1	SF2889		1793.91	0	4.186e-08	High	81.96	1.52831e-08			0
	LTDILAAGLQQK	8	1	1	SF2889		1270.73	0	2.059e-07	High	58.03	2.59707e-06	High	2.68126	0
	LQDAFPVLYTGR	10	1	1	SF2889		1379.73	0	5.288e-08	High	49.48	2.19804e-05	High	2.43715	0
	DIQLATPPQVGAPATEYAALAELK	1	1	1	SF2889		2467.31	0	0.005128				High	2.22846	0
	EVAVFPAGVADK	3	1	1	SF2889		1202.64	0.001	0.02772	High	16.58	0.0725294	High	2.12493	0
SF2891	gcvT glycine cleavage system aminomethyltransferase T	17.58	1	5	5	15	160.205	17.58	5	7	10.4772	17.58	5	8	364	40.1792	5.56689
SF0156	dapD 2,3,4,5-tetrahydropyridine-2,6-carboxylate N-succinyltransferase	16.42	1	4	4	32	523.198	16.42	4	16	42.4949	16.42	4	16	274	29.8734	5.74463
SF2521	dapA dihydrodipicolinate synthase	26.37	1	6	6	79	1290.37	26.37	6	38	92.4135	26.37	6	41	292	31.2501	6.44287
SF2933	metK S-adenosylmethionine synthetase	22.4	1	7	7	32	277.984	19.53	6	16	19.75	22.4	7	16	384	41.9252	5.26221
SF2714	ygaG S-ribosylhomocysteinase	23.39	1	4	4	52	444.008	23.39	4	23	51.5156	23.39	4	29	171	19.4176	5.36377
SF0649	dacA D-alanyl-D-alanine carboxypeptidase subunit A	11.41	1	3	4	28	230.622	11.41	4	14	17.632	11.41	4	14	403	44.4457	8.27979
SF1963	SF1963 cystine transporter subunit	36.14	1	9	9	38	272.69	31.93	8	20	20.1899	36.14	9	18	285	30.9501	6.16357
SF0188	metQ DL-methionine transporter substrate-binding protein, Methionine-binding lipoprotein MetQ precursor	32.84	1	6	6	90	2173.41	32.84	6	45	151.891	32.84	6	45	271	29.3995	5.2876
Coenzyme transport and metabolism
SF2238	folE GTP cyclohydrolase I	10.81	1	2	2	21	269	10.81	2	10	21.9716	10.81	2	11	222	24.8149	7.32764
SF0777	moeA molybdopterin biosynthesis protein MoeA	11.68	1	3	3	26	421.439	11.68	3	13	34.9807	11.68	3	13	411	44.1546	5.21143
SF3911	ubiE ubiquinone/menaquinone biosynthesis methyltransferase	20.32	1	4	4	12	103.321	20.32	4	6	12.2313	20.32	4	6	251	28.0553	7.98682
SF0352	ribH 6,7-dimethyl-8-ribityllumazine synthase	19.23	1	2	2	12	165.39	19.23	2	6	15.9985	19.23	2	6	156	16.1466	5.24951
SF3874	hemY protoheme IX biogenesis protein	6.78	1	2	2	28	346.602	6.78	2	14	37.0206	6.78	2	14	398	45.2168	8.52881
SF3875	hemX uroporphyrinogen III C-methyltransferase	15.8	1	5	5	35	482.496	15.8	5	17	40.261	15.8	5	18	405	43.9474	4.81787
SF2441	SF2441 formyl-coenzyme A transferase	7.69	1	3	3	17	156.669	7.69	3	9	7.16372	7.69	3	8	416	45.799	5.57959
Lipid transport and metabolism
SF3232	yrbC ABC transporter substrate-binding protein MlaC	11.37	1	2	2	13	114.34	11.37	2	7	10.8619	11.37	2	6	211	23.9475	9.36377
SF0175	accA acetyl-CoA carboxylase carboxyltransferase subunit alpha	36.68	1	7	7	45	657.885	36.68	7	22	69.1857	36.68	7	23	319	35.2193	6.03662
SF2392	accD acetyl-CoA carboxylase subunit beta	10.86	1	2	2	10	377.964	10.86	2	10		0			304	33.4441	7.6792
SF1096	fabD malonyl CoA-ACP transacylase	27.83	1	4	4	26	489.112	20.71	3	12	48.1769	27.83	4	14	309	32.3864	5.03369
SF1097	fabG 3-ketoacyl-ACP reductase	19.26	1	4	4	48	515.65	19.26	4	25	27.5871	19.26	4	23	244	25.5442	7.41553
	Sequence	# PSMs	# Proteins	# Protein Groups	Protein Group Accessions	Modifications	MH+ [Da]	q-Value	PEP	A2	IonScore A2	Exp Value A2	A4	XCorr A4	# Missed Cleavages
	AIAETLAAR	22	1	1	SF1097		915.524	0	7.665e-05	High	73.28	1.57415e-07	High	2.2189	0
	AGILAQVPAGR	20	1	1	SF1097		1052.62	0	1.506e-06	High	51.21	7.5504e-06	High	2.3435	0
	GLMLNVTDPASIESVLEK	2	1	1	SF1097	M3(Oxidation)	1932	0	1.545e-07	High	47.48	6.9673e-05	High	2.79132	0
	IALVTGASR	4	1	1	SF1097		887.529	0	0.001064	High	36.15	0.000376125	High	1.53456	0
SF1099	fabF 3-oxoacyl-ACP synthase	9.2	1	2	2	12	164.922	9.2	2	8	0	9.2	2	4	413	43.0186	6.0874
SF1293	fabI enoyl-ACP reductase	24.05	1	6	6	104	1102.22	24.05	6	56	75.2697	19.47	5	48	262	27.8461	5.87158
SF2399	fabB 3-oxoacyl-ACP synthase	11.14	1	4	4	56	861.484	11.14	4	29	43.4299	11.14	4	27	413	43.5186	5.69385
SF1330	tpx lipid hydroperoxide peroxidase	61.31	1	7	7	85	903.948	61.31	7	46	94.167	44.64	5	39	168	17.8242	4.91943
Energy production and conversion
SF0568	sucD succinyl-CoA synthetase subunit alpha	12.46	1	3	3	9	61.8197	12.46	3	5	10.1573	9	2	4	289	29.7445	6.78564
SF1107	ycfF purine nucleoside phosphoramidase	25.21	1	2	2	4	46.24	25.21	2	2	2.21377	25.21	2	2	119	13.2329	6.17627
SF1864	pykA pyruvate kinase	4.79	1	2	2	5		0			4.99358	4.79	2	5	480	51.2867	6.58057
SF2102	rfbA glucose-1-phosphate thymidylyltransferase	6.85	1	2	2	5	34.8069	6.85	2	2	1.60615	6.85	2	3	292	32.4665	5.2876
SF1635	fumA fumarate hydratase FumA	6.2	1	1	2	5	75.9604	6.2	2	3		0			548	60.2756	6.66846
SF1507	pfkB 6-phosphofructokinase	16.83	1	4	4	26	369.722	16.83	4	13	31.1526	16.83	4	13	309	32.4358	5.24951
SF1280	acnA aconitate hydratase	4.04	1	3	3	11	61.2144	1.91	2	5	3.59105	4.04	3	6	891	97.6859	5.96045
SF3970	fdoG formate dehydrogenase-O major subunit	2.36	1	2	2	3		0			5.9026	2.36	2	3	1016	112.501	7.29834
SF3644	lldD L-lactate dehydrogenase	15.91	1	4	4	15	157.037	15.91	4	7	18.8489	15.91	4	8	396	42.731	6.81494
SF3422	pckA phosphoenolpyruvate carboxykinase	4.81	1	2	2	3	54.71	4.81	2	3		0			540	59.601	5.80811
SF3291	yhdH dehydrogenase	11.73	1	3	3	14	115.38	11.73	3	7	12.036	11.73	3	7	324	34.6859	5.90967
SF1113	ndh respiratory NADH dehydrogenase	13.13	1	4	4	36	271.511	13.13	4	16	39.0779	13.13	4	20	434	47.3427	8.85107
SF4153	qor NADPH-dependent quinone oxidoreductase	10.09	1	2	2	25	134.872	10.09	2	11	11.0322	10.09	2	14	327	35.1455	8.30908
SF1458	ydjA oxidoreductase	15.25	1	2	2	12	94.6188	15.25	2	7	4.36654	15.25	2	5	177	19.3377	8.19189
SF1695	SF1695 monooxygenase	32.67	1	3	3	27	295.749	32.67	3	14	28.5022	32.67	3	13	101	11.2808	5.14795
SF3647	gpsA NAD(P)H-dependent glycerol-3-phosphate dehydrogenase	8.26	1	2	2	4	27.11	8.26	2	2	2.90005	8.26	2	2	339	36.3387	6.53662
SF1486	nadE NAD synthetase	8.73	1	2	2	21	207.041	8.73	2	10	16.2251	8.73	2	11	275	30.7758	5.59229
SF0111	aceE pyruvate dehydrogenase subunit E1	37.43	1	29	29	1001	12118.3	35.51	28	506	1052.91	36.53	28	495	887	99.606	5.68115
	Sequence	# PSMs	# Proteins	# Protein Groups	Protein Group Accessions	Modifications	MH+ [Da]	q-Value	PEP	A2	IonScore A2	Exp Value A2	A4	XCorr A4	# Missed Cleavages
	DYGVGSDVYSVTSFTELAR	86	1	1	SF0111		2065.96	0	3.74e-12	High	134.58	4.00588e-14	High	4.97793	0
	LELPSLQDFGALLEEQSK	39	1	1	SF0111		2017.03	0	1.885e-10	High	109.27	3.90404e-11	High	4.18078	0
	AQYLIDQLLAEAR	23	1	1	SF0111		1503.82	0	3.037e-08	High	107.72	4.2261e-11	High	3.74509	0
	LIQLMNETVDGDYQTFK	25	1	1	SF0111		2014.98	0	3.544e-12	High	103.96	7.23223e-11	High	4.64051	0
	LIQLMNETVDGDYQTFK	10	1	1	SF0111	M5(Oxidation)	2030.96	0	1.487e-10	High	90.88	1.2657e-09	High	4.34297	0
	IGDLCWAAGDQQAR	110	1	1	SF0111	C5(Carbamidomethyl)	1560.72	0	2.689e-09	High	78.73	1.3365e-08	High	4.5255	0
	VQLLGSGSILR	56	1	1	SF0111		1142.69	0	2.557e-07	High	74.92	3.38212e-08	High	2.38703	0
	LTQEQLDNFR	148	1	1	SF0111		1263.63	0	1.092e-06	High	71.61	1.76011e-07	High	3.63168	0
	FNVPVSDADIEK	119	1	1	SF0111		1333.66	0	2.105e-08	High	65.02	6.45288e-07	High	3.2402	0
	GYGMGDAAEGK	18	1	1	SF0111		1055.44	0	1.931e-06	High	58.05	1.56304e-06	High	2.68527	0
	ELSTTIAFVR	24	1	1	SF0111		1136.63	0	2.751e-06	High	56.42	2.28034e-06	High	2.38152	0
	DRFNVPVSDADIEK	12	1	1	SF0111		1604.79	0	9.864e-07	High	55.83	5.48554e-06	High	4.17496	1
	GFLIGGTSGR	38	1	1	SF0111		964.519	0	0.0001281	High	55.64	5.5944e-06	High	2.42282	0
	DWLQAIESVIR	2	1	1	SF0111		1329.72	0	6.751e-08	High	54.11	1.08682e-05	High	1.22509	0
	FPNDVDPIETR	27	1	1	SF0111		1302.63	0	0.0001788	High	52.91	7.67523e-06	High	3.39784	0
	ATVILAHTIK	6	1	1	SF0111		1066.66	0	4.142e-06	High	51.73	6.69838e-06	High	2.31541	0
	LVPIIADEAR	121	1	1	SF0111		1096.63	0	7.84e-05	High	50.49	8.91189e-06	High	1.98128	0
	FNIDADK	6	1	1	SF0111		822.398	0	0.0005058	High	47.96	2.1594e-05	High	1.42354	0
	KGGVNVAAGTGISNYINTIPVEEQPEYPGNLELER	13	1	1	SF0111		3728.86	0	4.273e-05	High	47.79	2.57829e-05	High	4.59303	1
	TFGMEGLFR	4	1	1	SF0111	M4(Oxidation)	1073.51	0	1.581e-05	High	46.62	2.17255e-05	High	1.78619	0
	TFGMEGLFR	8	1	1	SF0111		1057.51	0	6.546e-05	High	45.68	2.69755e-05	High	2.2608	0
	ALNVMLK	30	1	1	SF0111		788.468	0	0.00962	High	37.66	0.000497048	High	1.34066	0
	LFAEQVR	25	1	1	SF0111		862.478	0	0.005944	High	36.32	0.000571697	High	1.77399	0
	GAITIATR	10	1	1	SF0111		802.476	0	0.0005995	High	34.43	0.000703128	High	1.82453	0
	VLGTDGFGR	6	1	1	SF0111		921.479	0	0.004072	High	25.79	0.00606356	High	1.84997	0
	TYVPADDYR	17	1	1	SF0111		1099.5	0	0.005707	High	24.41	0.00959944	High	2.2616	0
	GGVNVAAGTGISNYINTIPVEEQPEYPGNLELER	3	1	1	SF0111		3600.78	0	8.394e-05	High	20.39	0.015997	High	3.20198	0
	VPYIAQVMNDAPAVASTDYMK	7	1	1	SF0111		2284.12	0	0.007759	High	15.18	0.0485423	High	2.76286	0
	WDELLR	4	1	1	SF0111		831.436	0.001	0.02647	High	24.2	0.0115958	High	1.18877	0
	QIGIYSPNGQQYTPQDR	1	1	1	SF0111		1964.94	0.001	0.02057				High	2.71775	0
	LHGYLPSR	2	1	1	SF0111		942.512	0.002	0.04677	High	26.46	0.00225408			0
	ALNVMLK	1	1	1	SF0111	M5(Oxidation)	804.463	0.007	0.1463	High	18.79	0.033693			0
SF0112	aceF pyruvate dehydrogenase dihydrolipoyltransacetylase	49.36	1	23	23	500	5852.77	45.05	22	254	504.485	46.49	21	246	626	65.8206	5.17334
SF0826	poxB pyruvate dehydrogenase	8.39	1	5	5	27	285.897	8.39	5	17	16.0152	3.67	2	10	572	61.9926	6.22705
SF0898	pflB formate acetyltransferase 1	40.26	1	24	24	946	11416	37.37	23	465	918.54	38.82	22	481	760	85.2687	6.01123
SF1006	agp glucose-1-phosphatase/inositol phosphatase	14.29	1	5	5	43	327.153	14.29	5	21	47.1776	14.29	5	22	413	45.6189	5.73193
SF1705	pykF pyruvate kinase	54.68	1	21	21	227	3124.54	54.68	21	119	233.002	51.49	19	108	470	50.6973	6.23975
SF2104	rfbB dTDP-glucose 4,6 dehydratase	19.11	1	5	5	35	645.263	19.11	5	17	44.3191	19.11	5	18	361	40.5503	5.65576
SF0577	gltA type II citrate synthase	7.26	1	3	3	18	98.0149	7.26	3	9	7.09306	7.26	3	9	427	48.0449	6.80029
SF0570	sucB dihydrolipoamide succinyltransferase	16.05	1	5	5	45	393.661	16.05	5	22	38.0808	14.07	4	23	405	43.998	5.80811
SF1240	adhE bifunctional acetaldehyde-CoA/alcohol dehydrogenase	48.15	1	31	31	1243	20305.1	48.15	31	629	1623.03	44.56	27	614	891	96.1247	6.69775
SF1155	icdA isocitrate dehydrogenase	18.03	1	6	6	31	283.114	18.03	6	18	20.4473	16.35	5	13	416	45.7405	5.40186
SF1444	gapA glyceraldehyde-3-phosphate dehydrogenase	48.34	1	13	13	748	8953.59	48.34	13	365	824.091	42.6	11	383	331	35.5102	7.10791
SF1528	ppsA phosphoenolpyruvate synthase	18.56	1	12	12	65	639.518	18.56	12	33	69.7973	16.29	10	32	792	87.3526	5.05908
SF1636	manA mannose-6-phosphate isomerase	26.09	1	6	6	28	193.875	16.37	4	12	23.0376	26.09	6	16	391	42.872	5.66846
SF1862	zwf glucose-6-phosphate dehydrogenase	23.63	1	10	10	45	520.883	21.59	9	22	43.8723	21.59	9	23	491	55.7244	5.75732
SF2372	ackA acetate kinase A/propionate kinase 2	29	1	7	7	54	744.652	29	7	28	82.2908	26.75	6	26	400	43.2351	6.27783
SF3276	mdh malate dehydrogenase	69.23	1	13	13	210	2411.65	69.23	13	103	257.532	69.23	13	107	312	32.3293	6.59521
SF3055	yqhD aldehyde reductase	8.27	1	3	3	22	232.344	8.27	3	10	12.2562	8.27	3	12	387	42.1148	6.12549
SF3041	hybC hydrogenase 2 large subunit	4.23	1	1	2	2	29.8541	4.23	2	2		0			567	62.4517	6.27783
SF0113	lpdA dihydrolipoamide dehydrogenase	25.53	1	8	8	164	1921.46	25.53	8	75	229.398	25.53	8	89	474	50.6566	6.15088
SF1008	wrbA NAD(P)H:quinone oxidoreductase	57.58	1	9	9	275	3962.78	57.58	9	132	371.746	57.58	9	143	198	20.8324	5.85889
SF4311	frdB fumarate reductase iron-sulfur subunit	11.07	1	2	2	22	224.739	11.07	2	11	35.5376	11.07	2	11	244	27.1052	6.52197
	Sequence	# PSMs	# Proteins	# Protein Groups	Protein Group Accessions	Modifications	MH+ [Da]	q-Value	PEP	A2	IonScore A2	Exp Value A2	A4	XCorr A4	# Missed Cleavages
	TADQGTNIQTPAQMAK	20	1	1	SF4311		1674.81	0	1.133e-08	High	57.53	2.73736e-06	High	4.01501	0
	VEALANFPIER	2	1	1	SF4311		1258.68	0	4.266e-05	High	27.32	0.00389242	High	2.45693	0
SF4312	frdA fumarate reductase flavoprotein subunit	6.81	1	2	2	2		0			3.4116	6.81	2	2	602	65.9277	6.21436
SF3812	atpD ATP synthase F0F1 subunit beta	37.17	1	12	12	408	5241.41	33.48	11	199	487.558	37.17	12	209	460	50.2938	5.0083
	Sequence	# PSMs	# Proteins	# Protein Groups	Protein Group Accessions	Modifications	MH+ [Da]	q-Value	PEP	A2	IonScore A2	Exp Value A2	A4	XCorr A4	# Missed Cleavages
	MPSAVGYQPTLAEEMGVLQER	8	1	1	SF3812		2306.11	0	1.219e-11	High	111.64	1.16533e-11	High	4.36664	0
	YTLAGTEVSALLGR	34	1	1	SF3812		1450.79	0	3.023e-11	High	101.1	1.16437e-10	High	3.03985	0
	AAPSYEELSNSQELLETGIK	76	1	1	SF3812		2179.07	0	1.567e-12	High	90.41	2.0473e-09	High	5.25574	0
	VALTGLTMAEK	20	1	1	SF3812	M8(Oxidation)	1149.62	0	4.764e-08	High	74.67	7.33565e-08	High	2.76981	0
	VALTGLTMAEK	47	1	1	SF3812		1133.62	0	1.29e-05	High	63.47	1.37183e-06	High	2.61775	0
	QIASLGIYPAVDPLDSTSR	7	1	1	SF3812		2003.04	0	2.171e-08	High	60.27	3.0541e-06	High	3.55428	0
	IMNVLGEPVDMK	18	1	1	SF3812	M11(Oxidation)	1361.68	0	5.192e-06	High	59.94	2.02782e-06	High	3.87935	0
	VSLVYGQMNEPPGNR	32	1	1	SF3812		1660.8	0	0.003619	High	55.9	3.85559e-06	High	3.23202	0
	IMNVLGEPVDMK	30	1	1	SF3812		1345.68	0	8.951e-07	High	52.18	1.36202e-05	High	3.07037	0
	VGLFGGAGVGK	76	1	1	SF3812		961.542	0	1.523e-05	High	51.75	1.53719e-05	High	3.38817	0
	VSLVYGQMNEPPGNR	6	1	1	SF3812	M8(Oxidation)	1676.8	0	7.477e-05	High	42.16	0.000124668	High	3.32141	0
	TIAMGSSDGLR	28	1	1	SF3812		1107.55	0	1.891e-07	High	40.95	0.000204899	High	2.42906	0
	GVQSILQR	2	1	1	SF3812		900.521	0	0.00218	High	35.54	0.00108909	High	1.84312	0
	DLEHPIEVPVGK	21	1	1	SF3812		1332.71	0	2.808e-05	High	26.68	0.00579914	High	2.75896	0
	MPSAVGYQPTLAEEMGVLQER	2	1	1	SF3812	M1(Oxidation)	2322.11	0	0.005461	High	13.22	0.0786111	High	2.58972	0
	EGNDFYHEMTDSNVIDK	1	1	1	SF3812		2013.84	0.005	0.09635				High	1.30178	0
SF3813	atpG ATP synthase F0F1 subunit gamma	39.72	1	9	9	39	381.026	39.72	9	20	37.6529	36.59	8	19	287	31.5573	8.76318
	Sequence	# PSMs	# Proteins	# Protein Groups	Protein Group Accessions	Modifications	MH+ [Da]	q-Value	PEP	A2	IonScore A2	Exp Value A2	A4	XCorr A4	# Missed Cleavages
	YVESQVYQGVVENLASEQAAR	10	1	1	SF3813		2340.15	0	0.003942	High	122.41	1.14823e-12	High	4.68478	0
	VMLQAYDEGR	12	1	1	SF3813		1181.56	0	4.083e-07	High	50.88	1.30653e-05	High	2.39917	0
	VGYLVVSTDR	2	1	1	SF3813		1108.6	0	4.487e-07	High	50.7	1.31926e-05	High	2.32548	0
	GVQCDLAMIGSK	4	1	1	SF3813	C4(Carbamidomethyl)	1278.62	0	8.162e-07	High	47.56	2.01696e-05	High	2.28146	0
	SWDYLYEPDPK	2	1	1	SF3813		1412.63	0	4.653e-05	High	33.42	0.00045391	High	2.80595	0
	LYIVSNK	3	1	1	SF3813		836.487	0	0.009611	High	25.19	0.00301974	High	1.75519	0
	FINTMSQVPTISQLLPLPASDDDDLK	3	1	1	SF3813		2858.44	0	0.00192	High	13.94	0.0726562	High	3.00146	0
	ELQLVYNK	2	1	1	SF3813		1006.56	0.006	0.1393	High	11.09	0.248972	High	0.866969	0
	IASVQNTQK	1	1	1	SF3813		988.538	0.009	0.1903	High	15.44	0.0757261			0
SF3814	atpA ATP synthase F0F1 subunit alpha	25.54	1	11	11	105	1095.22	24.17	10	55	103.051	25.54	11	50	513	55.1878	6.12549
	Sequence	# PSMs	# Proteins	# Protein Groups	Protein Group Accessions	Modifications	MH+ [Da]	q-Value	PEP	A2	IonScore A2	Exp Value A2	A4	XCorr A4	# Missed Cleavages
	ELAAFSQFASDLDDATR	8	1	1	SF3814		1856.86	0	1.726e-13	High	98.54	3.42899e-10	High	4.96557	0
	VNAEYVEAFTK	10	1	1	SF3814		1270.63	0	0.0004681	High	65.97	8.34668e-07	High	2.41225	0
	TALAIDAIINQR	7	1	1	SF3814		1298.74	0	3.725e-06	High	60.31	1.58288e-06	High	3.2004	0
	VVNTLGAPIDGK	25	1	1	SF3814		1183.67	0	3.636e-06	High	55.09	4.64613e-06	High	3.51092	0
	AVDSMIPIGR	12	1	1	SF3814		1058.57	0	0.0002025	High	44.22	0.000153269	High	2.53153	0
	QSVDQPVQTGYK	13	1	1	SF3814		1349.67	0	0.0001471	High	41.47	0.000156828	High	2.70454	0
	ILEVPVGR	13	1	1	SF3814		882.541	0	0.0009068	High	33.72	0.000423614	High	0.790617	0
	DSVGAVVMGPYADLAEGMK	6	1	1	SF3814		1909.9	0	5.56e-06	High	27.91	0.00218441	High	3.9221	0
	GYLADVELSK	6	1	1	SF3814		1094.57	0	0.0006214	High	20.79	0.0166736	High	1.71555	0
	MQLNSTEISELIK	2	1	1	SF3814		1505.78	0	0.0002994	High	20.41	0.0263875	High	1.76661	0
	AVDSMIPIGR	2	1	1	SF3814	M5(Oxidation)	1074.56	0	0.001522	High	17.37	0.0384786	High	2.04548	0
	TALAQYR	1	1	1	SF3814		822.444	0.001	0.009491				High	1.14873	0
SF3816	atpF ATP synthase F0F1 subunit B	30.77	1	4	4	75	1337.32	30.77	4	39	83.2799	30.77	4	36	156	17.2533	6.23975
SF2360	nuoF NADH dehydrogenase I subunit F	6.29	1	2	2	15	186.893	6.29	2	7	19.3557	6.29	2	8	445	49.289	6.85889
SF4264	ppa inorganic pyrophosphatase	27.27	1	5	5	57	364.199	27.27	5	36	24.6445	22.16	4	21	176	19.7051	5.17334
SF1556	ydfG malonic semialdehyde reductase	18.95	1	3	3	41	424.988	18.95	3	19	71.0939	18.95	3	22	248	27.2188	5.78271
SF0564	cydA cytochrome d terminal oxidase subunit 1	6.12	1	2	2	28	795.539	6.12	2	14	49.9279	6.12	2	14	523	58.2981	6.81494
SF4101	fumB fumarate hydratase FumB	8.03	1	2	3	9	50.0125	8.03	3	4	7.66492	8.03	3	5	548	60.0664	6.29053
Inorganic ion transport and metabolism
SF3719	iutA ferric siderophore receptor	3.01	1	1	2	3		0			6.231	3.01	2	3	731	80.9069	5.2876
SF3437	yhgI Fe/S biogenesis protein NfuA	12.04	1	2	2	10	246.939	12.04	2	10		0			191	20.9843	4.64014
SF2479	cysP thiosulfate transporter subunit	19.82	1	6	6	20	159.084	19.82	6	11	14.6637	16.86	5	9	338	37.6194	8.51416
SF0148	yadR iron-sulfur cluster insertion protein ErpA	18.42	1	2	2	6	41.3	18.42	2	4	2.63376	18.42	2	2	114	12.0928	4.31006
SF0587	ybgI metal-binding protein	19.84	1	3	3	33	488.963	19.84	3	17	44.8189	19.84	3	16	247	26.8937	5.18604
SF3727	pstS phosphate ABC transporter substrate-binding protein	11.56	1	3	3	6		0			10.497	11.56	3	6	346	37.0011	8.47021
SF0982	appA phosphoanhydride phosphorylase	7.18	1	2	2	3					1.94272	7.18	2	3	432	47.0762	6.354
SF1684	sodB superoxide dismutase	31.61	1	5	5	175	1481.15	31.61	5	111	103.419	25.91	4	64	193	21.2525	5.94775
SF1951	ftn ferritin	33.33	1	4	4	46	865.343	33.33	4	23	69.326	33.33	4	23	165	19.4114	4.83057
SF3355	bfr bacterioferritin	50	1	6	6	131	1996.82	50	6	63	159.073	50	6	68	158	18.3403	4.7417
SF0622	ybeZ pho regulon ATP-binding protein	20.61	1	5	6	24	281.203	20.61	6	13	21.022	18.66	5	11	359	40.6294	6.66846
SF4020	katG catalase/hydroperoxidase HPI(I)	3.44	1	2	2	4		0			5.36238	3.44	2	4	726	80.0391	5.31299
SF2373	pta phosphate acetyltransferase	17.93	1	10	10	85	1178.14	17.93	10	42	101.358	17.93	10	43	714	77.1239	5.41455
General function prediction only and poorly characterized protein
SF3269	sspA stringent starvation protein A	26.42	1	4	4	17	170.944	26.42	4	9	16.2935	22.64	3	8	212	24.2894	5.33838
SF0974	hyaB hydrogenase 1 large subunit,Xenobiotics biodegradation and metabolism	4.19	1	2	2	10	113.974	4.19	2	5	14.4323	4.19	2	5	597	66.211	5.97314
SF3989	yiiM 6-N-hydroxylaminopurine resistance protein	9.38	1	2	2	12	146.106	9.38	2	6	10.1562	9.38	2	6	224	25.3287	6.22705
SF3380	fic cell filamentation protein Fic	11.5	1	2	2	2	46.21	11.5	2	2		0			200	22.9615	5.2749
SF0555	ybgF tol-pal system protein YbgF, periplasmic TolA-binding protein	10.27	1	2	2	15	73.1603	10.27	2	8	11.8877	10.27	2	7	263	28.3452	8.20654
SF1735	xasA acid sensitivity protein transporter	4.89	1	2	2	50	316.636	4.89	2	23	60.7399	4.89	2	27	511	55.0405	8.646
SF0856	ycaC hypothetical protein	10.58	1	2	2	8	39.9691	10.58	2	4	3.32227	10.58	2	4	208	23.0898	5.41455
	Sequence	# PSMs	# Proteins	# Protein Groups	Protein Group Accessions	Modifications	MH+ [Da]	q-Value	PEP	A2	IonScore A2	Exp Value A2	A4	XCorr A4	# Missed Cleavages
	NNVLALGDLAK	4	1	1	SF0856		1127.64	0	0.0001146	High	27.71	0.00279566	High	1.67343	0
	NLMTSYDTLTK	4	1	1	SF0856		1286.63	0	0.002222	High	16.12	0.0280995	High	1.39426	0
	Sequence	# PSMs	# Proteins	# Protein Groups	Protein Group Accessions	Modifications	MH+ [Da]	q-Value	PEP	A2	IonScore A2	Exp Value A2	A4	XCorr A4	# Missed Cleavages
	MNVPFQLADSALDK	14	1	1	SF0902		1548.78	0	2.596e-09	High	63.76	9.04562e-07	High	2.55403	0
	YGVIYAGAQK	14	1	1	SF0902		1069.56	0	1.829e-07	High	57.45	2.15865e-06	High	2.17758	0
	GQFAAVPLNILGDK	16	1	1	SF0902		1442.8	0	0.0002823	High	41.83	0.000147633	High	2.33358	0
	DLLNVPSNYK	12	1	1	SF0902		1162.61	0	0.001258	High	41.11	0.000135531	High	2.16755	0
	ASIYNAMPLEGVK	8	1	1	SF0902		1392.71	0	0.0006152	High	37.26	0.000469829	High	2.19309	0
	AQIFNFSSGPAMLPAEVLK	2	1	1	SF0902		2020.05	0	4.443e-06	High	35.73	0.000654887			0
	ASIYNAMPLEGVK	6	1	1	SF0902	M7(Oxidation)	1408.71	0	0.007739	High	19.83	0.0223583	High	1.76884	0
	AQIFNFSSGPAMLPAEVLK	1	1	1	SF0902	M12(Oxidation)	2036.06	0.003	0.07472	High	15.17	0.0714608			0
	Sequence	# PSMs	# Proteins	# Protein Groups	Protein Group Accessions	Modifications	MH+ [Da]	q-Value	PEP	A2	IonScore A2	Exp Value A2	A4	XCorr A4	# Missed Cleavages
	MTESFAQLFEESLK	4	1	1	SF0907		1659.79	0	4.351e-12	High	97.73	2.02386e-10	High	3.13188	0
	DQLLENLQEGMEVK	13	1	1	SF0907		1645.81	0	1.127e-08	High	87.71	4.57471e-09	High	3.97455	0
	AKDEADEKDAIATVNK	3	1	1	SF0907		1717.86	0	1.274e-06	High	65.24	7.03182e-07	High	3.51009	2
	TESFAQLFEESLK	2	1	1	SF0907		1528.75	0	3.092e-08	High	57.44	2.70453e-06			0
	DQLLENLQEGMEVK	10	1	1	SF0907	M11(Oxidation)	1661.81	0	1.093e-06	High	47.41	3.72181e-05	High	2.85581	0
	SESAIPAEQFK	18	1	1	SF0907		1206.6	0	1.688e-05	High	35.61	0.000590797	High	2.11357	0
	GVVVAIDK	11	1	1	SF0907		800.487	0	0.00399	High	34.54	0.000896479	High	1.8567	0
	QLGEDPWVAIAK	1	1	1	SF0907		1326.7	0.006	0.1418	High	12.43	0.125725			0
	Sequence	# PSMs	# Proteins	# Protein Groups	Protein Group Accessions	Modifications	MH+ [Da]	q-Value	PEP	A2	IonScore A2	Exp Value A2	A4	XCorr A4	# Missed Cleavages
	AIWEQELTDMR	2	1	1	SF0925		1391.66	0	0.0002115	High	26.8	0.00208435	High	1.53482	0
	VAADFLAK	2	1	1	SF0925		834.471	0.001	0.02061	High	18.47	0.0184903	High	1.40499	0
	GLEEDAEGLR	2	1	1	SF0925		1088.52	0.001	0.0178	High	18.46	0.0156817	High	1.83413	0
	TAQTPGGTGALR	2	1	1	SF0925		1129.59	0.001	0.02814	High	16.6	0.0503185	High	1.69107	0
	ELIVASSYSK	1	1	1	SF0925		1096.59	0.006	0.1403	High	18.25	0.0920185			0
	Sequence	# PSMs	# Proteins	# Protein Groups	Protein Group Accessions	Modifications	MH+ [Da]	q-Value	PEP	A2	IonScore A2	Exp Value A2	A4	XCorr A4	# Missed Cleavages
	YADVGSFDYGR	6	1	1	SF0926	N-Term(Acetyl)	1291.56	0	0.0001248	High	36.03	0.000248869	High	2.93191	0
	YADVGSFDYGR	4	1	1	SF0926		1249.55	0	0.0001005	High	25.87	0.00258208	High	2.00447	0
	VGGVATYR	3	1	1	SF0926		822.445	0	0.005805	High	22.8	0.00523564	High	1.80736	0
	FTNTSGFANK	2	1	1	SF0926		1086.52	0	0.006461	High	21.96	0.00636796	High	1.40961	0
	Sequence	# PSMs	# Proteins	# Protein Groups	Protein Group Accessions	Modifications	MH+ [Da]	q-Value	PEP	A2	IonScore A2	Exp Value A2	A4	XCorr A4	# Missed Cleavages
	VVASPGQGQQFEIQASK	18	1	1	SF0927		1773.91	0	2.263e-13	High	112.51	2.18809e-11	High	4.30658	0
	TVAAMDVLAPGIGEIIGGSQR	8	1	1	SF0927		2055.09	0	1.048e-09	High	60.79	2.04252e-06	High	3.94929	0
	VSTLDLENLPR	8	1	1	SF0927		1256.68	0	0.001193	High	29.83	0.00239182	High	1.85857	0
	SVVPVADVLQGR	2	1	1	SF0927		1239.71	0	0.001224	High	28.47	0.00170679			0
	IYTFGPTFR	4	1	1	SF0927		1101.57	0	0.002197	High	23.76	0.0105182	High	1.8794	0
	TNLIGAVAR	3	1	1	SF0927		914.539	0.001	0.02104	High	26.24	0.00808126			0
	LDVLDER	1	1	1	SF0927		859.452	0.002	0.05623	High	15.51	0.0688916			0
	Sequence	# PSMs	# Proteins	# Protein Groups	Protein Group Accessions	Modifications	MH+ [Da]	q-Value	PEP	A2	IonScore A2	Exp Value A2	A4	XCorr A4	# Missed Cleavages
	WYSQSGTPVVTVK	12	1	1	SF0929		1451.75	0	6.219e-08	High	60.32	1.76504e-06	High	3.0206	0
	TVVTAVSQAVR	8	1	1	SF0929		1130.65	0	4.604e-07	High	58.69	1.48728e-06	High	2.47976	0
	GLENLSGDLYEK	9	1	1	SF0929		1337.66	0	0.0005192	High	47.73	2.61416e-05	High	2.78906	0
	SFTMSNPNR	2	1	1	SF0929		1053.48	0.001	0.02262	High	21.48	0.00709529	High	1.25179	0
	LIEPLIR	1	1	1	SF0929		853.55	0.007	0.1537	High	15.29	0.0295101			0
	Sequence	# PSMs	# Proteins	# Protein Groups	Protein Group Accessions	Modifications	MH+ [Da]	q-Value	PEP	A2	IonScore A2	Exp Value A2	A4	XCorr A4	# Missed Cleavages
	DHDTGVSPVFAGGVEYAITPEIATR	521	1	1	SF0957		2602.26	0	3.682e-11	High	117.7	2.88701e-12	High	6.36116	0
	GMGESNPVTGNTCDNVK	384	1	1	SF0957	C13(Carbamidomethyl)	1779.76	0	3.007e-10	High	101.61	1.51853e-10	High	4.84216	0
	LGYPITDDLDIYTR	346	1	1	SF0957		1654.83	0	3.039e-08	High	99.48	1.52172e-10	High	4.18547	0
	FGQGEAAPVVAPAPAPEVQTK	807	1	1	SF0957		2064.07	0	1.627e-12	High	99.2	2.22419e-10	High	5.8111	0
	GMGESNPVTGNTCDNVK	158	1	1	SF0957	M2(Oxidation); C13(Carbamidomethyl)	1795.75	0	2.92e-08	High	97.53	1.76185e-10	High	5.16834	0
	IGSDAYNQGLSER	450	1	1	SF0957		1409.66	0	2.07e-10	High	94.92	5.63687e-10	High	4.84536	0
	DGSVVVLGYTDR	127	1	1	SF0957		1280.65	0	3.761e-08	High	81.73	1.34286e-08	High	2.98147	0
	AALIDCLAPDR	257	1	1	SF0957	C6(Carbamidomethyl)	1214.62	0	1.791e-07	High	74.42	5.05974e-08	High	3.24666	0
	AQSVVDYLISK	199	1	1	SF0957		1222.67	0	2.9e-07	High	69.54	1.27849e-07	High	2.67434	0
	SDVLFNFNK	216	1	1	SF0957		1083.55	0	0.001597	High	63.25	8.98987e-07	High	2.59897	0
	LGGMVWR	81	1	1	SF0957	M4(Oxidation)	834.427	0	0.005603	High	60.32	1.30055e-06	High	2.29816	0
	LGGMVWR	52	1	1	SF0957		818.433	0	0.003291	High	58.68	3.11694e-06	High	2.14198	0
	ANVPGGASFK	400	1	1	SF0957		947.492	0	0.0007981	High	53.55	1.2364e-05	High	2.47682	0
	DNTWYTGAK	274	1	1	SF0957		1055.48	0	6.89e-05	High	48.11	1.54159e-05	High	2.21617	0
	AQGVQLTAK	358	1	1	SF0957		915.524	0	2.909e-06	High	47.97	3.9897e-05	High	2.1631	0
	DVVTQPQA	52	1	1	SF0957		857.433	0	0.0006965	High	46.85	2.06538e-05	High	2.00275	0
	ATLKPEGQAALDQLYSQLSNLDPK	13	1	1	SF0957		2600.35	0	1.273e-07	High	46.78	5.45724e-05	High	4.54688	0
	GIKDVVTQPQA	4	1	1	SF0957		1155.63	0	0.002272	High	32.19	0.00126829	High	1.48726	1
	RAQSVVDYLISK	2	1	1	SF0957		1378.77	0.002	0.03711	High	34.77	0.00038344	High	1.46874	1
	HFTLK	1	1	1	SF0957		645.372	0.003	0.06663	High	19.62	0.0223745			0
	RVEIEVK	3	1	1	SF0957		872.517	0.005	0.1203	High	39.48	0.000349431			1
	GIPADK	2	1	1	SF0957		600.334	0.005	0.1196	High	13.58	0.0437492			0
SF0967	SF0967 hypothetical protein	16.13	1	1	2	2	31.7275	16.13	2	2		0			155	16.6437	5.52881
SF1270	yciO hypothetical protein	16.97	1	3	3	15	123.142	16.97	3	7	11.1935	16.97	3	8	218	24.4866	6.40479
	Sequence	# PSMs	# Proteins	# Protein Groups	Protein Group Accessions	Modifications	MH+ [Da]	q-Value	PEP	A2	IonScore A2	Exp Value A2	A4	XCorr A4	# Missed Cleavages
	LINQAVEIVR	10	1	1	SF1270		1154.69	0	6.492e-06	High	39.66	0.000189251	High	1.92719	0
	EGVGDVKPFL	2	1	1	SF1270		1060.56	0	0.0003925	High	29.21	0.00329862	High	1.59588	0
	GGVIVYPTDSGYALGCK	3	1	1	SF1270	C16(Carbamidomethyl)	1756.86	0	2.132e-05	High	27.72	0.00481776	High	2.4053	0
	Sequence	# PSMs	# Proteins	# Protein Groups	Protein Group Accessions	Modifications	MH+ [Da]	q-Value	PEP	A2	IonScore A2	Exp Value A2	A4	XCorr A4	# Missed Cleavages
	APLVEELYR	3	1	1	SF1276		1089.59	0	2.544e-05	High	35.3	0.000678778	High	2.0168	0
	YLADAPQQDPEGNK	2	1	1	SF1276		1545.71	0.002	0.03799	High	28.61	0.00137395	High	2.15519	0
	Sequence	# PSMs	# Proteins	# Protein Groups	Protein Group Accessions	Modifications	MH+ [Da]	q-Value	PEP	A2	IonScore A2	Exp Value A2	A4	XCorr A4	# Missed Cleavages
	FCGAEGLNNVITLSTFR	11	1	1	SF1330	C2(Carbamidomethyl)	1898.94	0	6.858e-10	High	75.3	7.0829e-08	High	4.33514	0
	DLSDVTLGQFAGK	18	1	1	SF1330		1350.69	0	1.621e-09	High	73.29	9.14186e-08	High	4.26364	0
	VLNIFPSIDTGVCAASVR	37	1	1	SF1330	C13(Carbamidomethyl)	1919	0	5.697e-10	High	52.18	1.51335e-05	High	3.81429	0
	SQTVHFQGNPVTVANSIPQAGSK	6	1	1	SF1330		2367.2	0	2.894e-05	High	36.76	0.000390096			0
	AQTFTLVAK	9	1	1	SF1330		978.559	0	0.003323	High	33.8	0.000416869	High	1.24802	0
	NAEFLQAYGVAIADGPLK	3	1	1	SF1330		1876.97	0	0.001638	High	21.41	0.0314405	High	2.76506	0
	GLAAR	1	1	1	SF1330		487.298	0.009	0.1913	High	23.63	0.0192912			0
SF1389	SF1389 hypothetical protein	33.33	1	2	2	2	25.419	33.33	2	2		0			78	8.74719	4.66553
	Sequence	# PSMs	# Proteins	# Protein Groups	Protein Group Accessions	Modifications	MH+ [Da]	q-Value	PEP	A2	IonScore A2	Exp Value A2	A4	XCorr A4	# Missed Cleavages
	IGAFEIDDGELHGESPGDR	1	1	1	SF1389		2013.9	0	0.0002522	High	20.65	0.00858954			0
	TLTIPCK	1	1	1	SF1389	C6(Carbamidomethyl)	832.46	0.005	0.1298	High	19.72	0.0261316			0
SF1394	yebJ hypothetical protein	19.4	1	3	3	11	118.665	19.4	3	5	11.7551	19.4	3	6	232	25.8466	9.64209
SF1441	yeaF hypothetical protein	11.29	1	2	2	8		0			24.4959	11.29	2	8	248	27.8135	5.84619
SF1674	SF1674 hypothetical protein	8.39	1	2	2	8	93.2746	8.39	2	4	9.95248	8.39	2	4	298	33.6543	6.17627
SF2148	SF2148 hypothetical protein	34.4	1	4	4	13	137.495	34.4	4	8	8.59495	28.8	3	5	125	13.8231	8.45557
	Sequence	# PSMs	# Proteins	# Protein Groups	Protein Group Accessions	Modifications	MH+ [Da]	q-Value	PEP	A2	IonScore A2	Exp Value A2	A4	XCorr A4	# Missed Cleavages
	LDNQYYTEAEASLAR	4	1	1	SF2148		1743.81	0	3.545e-08	High	53.41	4.54957e-06	High	4.12547	0
	NDAAHFCVTQGK	2	1	1	SF2148	C7(Carbamidomethyl)	1347.61	0	1.005e-07	High	51.48	7.09529e-06	High	2.51097	0
	ISGAENIVK	5	1	1	SF2148		930.525	0	4.541e-05	High	37.63	0.000371055	High	1.48428	0
	MQIVDLK	2	1	1	SF2148		846.475	0	0.006024	High	27.91	0.00550147			0
	Sequence	# PSMs	# Proteins	# Protein Groups	Protein Group Accessions	Modifications	MH+ [Da]	q-Value	PEP	A2	IonScore A2	Exp Value A2	A4	XCorr A4	# Missed Cleavages
	EAPLAIELDHDK	9	1	1	SF2272		1350.69	0	6.243e-07	High	48.83	2.16015e-05	High	3.40858	0
	FPAIIYGGK	8	1	1	SF2272		965.545	0	0.0001488	High	37.23	0.000188786	High	2.08617	0
	LQHIDFVR	4	1	1	SF2272		1027.57	0.001	0.03257	High	15.03	0.0314051	High	1.70949	0
	Sequence	# PSMs	# Proteins	# Protein Groups	Protein Group Accessions	Modifications	MH+ [Da]	q-Value	PEP	A2	IonScore A2	Exp Value A2	A4	XCorr A4	# Missed Cleavages
	TDDQNFGLNR	371	1	1	SF2299		1179.54	0	2.904e-09	High	94.28	3.72366e-10	High	3.77379	0
	INLLDDNQFTR	360	1	1	SF2299		1348.68	0	1.793e-06	High	82.13	1.25532e-08	High	3.55262	0
	YVDVGATYYFNK	223	1	1	SF2299		1439.68	0	1.183e-09	High	81.8	6.59128e-09	High	4.51688	0
	YDANNIYLAAQYTQTYNATR	39	1	1	SF2299		2354.1	0	1.903e-12	High	80.96	8.81846e-09	High	4.80776	0
	VGNLGWANK	312	1	1	SF2299		958.51	0	1.451e-06	High	76.74	4.55448e-08	High	3.07521	0
	SVDGDQTYMR	148	1	1	SF2299		1171.5	0	5.933e-08	High	71.93	6.39691e-08	High	2.89818	0
	FQDVGSFDYGR	310	1	1	SF2299		1290.57	0	2.241e-07	High	70.01	9.95337e-08	High	3.64181	0
	NMSTYVDYK	106	1	1	SF2299	M2(Oxidation)	1136.49	0	0.0003165	High	61.74	6.68298e-07	High	2.53836	0
	VDGLHYFSDDK	64	1	1	SF2299		1295.59	0	5.33e-06	High	56.92	2.02754e-06	High	3.09532	0
	NMSTYVDYK	227	1	1	SF2299		1120.49	0	0.0003403	High	53.06	4.9314e-06	High	2.67293	0
	NYDDEDILK	171	1	1	SF2299		1124.51	0	8.108e-05	High	47.42	1.80705e-05	High	2.74479	0
	AETYTGGLK	188	1	1	SF2299		939.476	0	0.002117	High	44.53	6.16649e-05	High	1.95744	0
	RTDDQNFGLNR	10	1	1	SF2299		1335.64	0	8.025e-05	High	40.63	0.000207592	High	3.23302	1
	VAFAGLK	50	1	1	SF2299		705.428	0	0.01071	High	40.27	0.000140958	High	1.23549	0
	SVDGDQTYMR	10	1	1	SF2299	M9(Oxidation)	1187.5	0	0.0007831	High	36.07	0.000246587	High	2.2609	0
	DAGINTDNIVALGLVYQF	16	1	1	SF2299		1922.99	0	6.725e-05	High	27.74	0.00454322	High	2.18063	0
	LDLYGK	9	2	2	SF2299;SF1977		708.39	0.001	0.03483	High	29.68	0.0013994	High	1.78033	0
	GNGFATYR	13	1	1	SF2299		885.422	0.001	0.01221	High	21.88	0.00647098	High	1.4815	0
	STDFFGLVDGLNFAVQYQGK	1	1	1	SF2299		2206.07	0.003	0.06135				High	1.03351	0
	Sequence	# PSMs	# Proteins	# Protein Groups	Protein Group Accessions	Modifications	MH+ [Da]	q-Value	PEP	A2	IonScore A2	Exp Value A2	A4	XCorr A4	# Missed Cleavages
	ITAILPVTEFEEGVK	4	1	1	SF2311		1645.9	0	4.921e-05	High	15.54	0.0586434	High	2.00443	0
	EITPVNIEEELK	2	1	1	SF2311		1413.75	0.001	0.01235	High	22.17	0.0106179	High	1.48579	0
	VVSLIVPR	1	1	1	SF2311		882.575	0.008	0.1786	High	22.55	0.00554587			0
SF2345	elaB hypothetical protein	27.72	1	2	2	121	1865.2	27.72	2	59	133.752	27.72	2	62	101	11.2798	5.52881
	Sequence	# PSMs	# Proteins	# Protein Groups	Protein Group Accessions	Modifications	MH+ [Da]	q-Value	PEP	A2	IonScore A2	Exp Value A2	A4	XCorr A4	# Missed Cleavages
	IDDDLTLLSETLEEVLR	2	1	1	SF2345		1974.02	0	8.202e-15	High	102.75	2.15008e-10	High	4.15464	0
	VSQASDSYYYR	119	1	1	SF2345		1338.59	0	4.235e-07	High	63.74	4.21667e-07	High	3.00763	0
	Sequence	# PSMs	# Proteins	# Protein Groups	Protein Group Accessions	Modifications	MH+ [Da]	q-Value	PEP	A2	IonScore A2	Exp Value A2	A4	XCorr A4	# Missed Cleavages
	VAMLSYSTGTSGAGSDVEK	28	1	1	SF2373		1859.87	0	1.599e-12	High	91.26	7.4817e-10	High	4.924	0
	GIATCVLLGNPAEINR	11	1	1	SF2373	C5(Carbamidomethyl)	1697.9	0	1.135e-08	High	71.73	1.67857e-07	High	4.65649	0
	LNAPVDEQGR	10	1	1	SF2373		1098.55	0	9.581e-07	High	58.56	2.36837e-06	High	2.68952	0
	NTNITGVIVNK	4	1	1	SF2373		1172.66	0	0.0003464	High	37.06	0.000383738	High	2.25085	0
	APNSPVAGR	7	1	1	SF2373		868.46	0	0.00598	High	34.65	0.000411321	High	1.57935	0
	MSYVEGLLSSNQK	2	1	1	SF2373		1455.72	0	9.528e-05	High	34.46	0.00048343	High	2.48371	0
	YQLTELAR	13	1	1	SF2373		993.536	0	0.0002333	High	32.39	0.00112469	High	1.91427	0
	SADLISIGPMLQGMR	2	1	1	SF2373		1588.82	0	1.582e-05	High	31.31	0.00166411	High	2.21583	0
	IVLPEGDEPR	6	1	1	SF2373		1124.59	0	0.0007054	High	27.43	0.00343363	High	1.58689	0
	ATVFIFPDLNTGNTTYK	2	1	1	SF2373		1901.97	0	0.0004751	High	15.41	0.0561093	High	2.40151	0
	Sequence	# PSMs	# Proteins	# Protein Groups	Protein Group Accessions	Modifications	MH+ [Da]	q-Value	PEP	A2	IonScore A2	Exp Value A2	A4	XCorr A4	# Missed Cleavages
	IDAAFQDEVAASEGFLK	2	1	1	SF2385		1810.88	0	4.467e-11	High	62.04	1.46916e-06	High	4.20683	0
	NSDIQPTVESLK	14	1	1	SF2385		1330.68	0	0.0004936	High	58.99	2.58675e-06	High	2.22382	0
	INTQCTFVENPLDALIPSLK	4	1	1	SF2385	C5(Carbamidomethyl)	2273.18	0	1.67e-06	High	55.24	8.67757e-06	High	3.56868	0
	VGVLQGTTQETFGNEHWAPK	4	1	1	SF2385		2199.08	0	4.086e-08	High	36.92	0.000528413	High	2.35843	0
	IGTDPTYAPFESK	2	1	1	SF2385		1425.69	0	0.0006139	High	26.49	0.00448776	High	1.97638	0
	Sequence	# PSMs	# Proteins	# Protein Groups	Protein Group Accessions	Modifications	MH+ [Da]	q-Value	PEP	A2	IonScore A2	Exp Value A2	A4	XCorr A4	# Missed Cleavages
	QLSGLSGVVMGYTPN	1	1	1	SF2390	N-Term(Acetyl)	1564.77	0.001	0.01148				High	1.92108	0
	VYTSPSTPVQGK	1	1	1	SF2390		1263.66	0.004	0.06973				High	1.75778	0
	Sequence	# PSMs	# Proteins	# Protein Groups	Protein Group Accessions	Modifications	MH+ [Da]	q-Value	PEP	A2	IonScore A2	Exp Value A2	A4	XCorr A4	# Missed Cleavages
	GFDECSPYVNVK	6	1	1	SF2441	C5(Carbamidomethyl)	1414.63	0	9.863e-06	High	42.34	5.82063e-05	High	2.2519	0
	FSAFTPDIK	3	1	1	SF2441		1025.53	0	0.0004168	High	38.34	0.000146208	High	1.39527	0
	IERPGVGDVTR	8	1	1	SF2441		1198.65	0	0.0002367	High	35.59	0.000400284	High	2.86011	0
SF2442	SF2442 hypothetical protein	21.74	1	3	3	10	116.52	21.74	3	5	10.6162	21.74	3	5	207	22.5366	5.49072
SF4334	vacB hypothetical protein	2.3	1	2	2	2	30.3991	2.3	2	2		0			827	93.5862	8.39697
SF4267	ytfM hypothetical protein	3.99	1	2	2	9	73.07	3.99	2	4	4.38042	3.99	2	5	577	64.8071	8.646
SF4256	yjgA hypothetical protein	14.21	1	2	2	6	84.0884	14.21	2	3	4.38048	14.21	2	3	183	21.4204	5.60498
SF4226	yjgR hypothetical protein	9.88	1	4	4	10	88.0952	9.88	4	6	8.95144	5.81	2	4	516	56.2152	6.56592
SF4160	yjbJ hypothetical protein	28.99	1	2	2	35	610.501	28.99	2	17	47.1761	28.99	2	18	69	8.32009	5.5542
SF3683	yicC hypothetical protein	8.01	1	2	2	7	41.7373	8.01	2	3	3.7705	8.01	2	4	287	33.1383	5.18604
SF3635a	SF3635a hypothetical protein	42.03	1	2	2	8	85.1959	42.03	2	3	7.69517	42.03	2	5	69	7.99025	9.40771
SF3490	SF3490 hypothetical protein	14.78	1	2	2	3					3.46758	14.78	2	3	203	22.1174	6.02393
SF2956	yggL hypothetical protein	22.03	1	2	2	8	101.343	22.03	2	4	11.0981	22.03	2	4	118	13.9299	4.81787
SF2926	yggG hypothetical protein	12.24	1	2	2	11	127.664	12.24	2	5	12.1494	12.24	2	6	294	31.7106	7.03467
SF0638	ybeL hypothetical protein	11.88	1	2	2	11	52.1675	11.88	2	5	4.98385	11.88	2	6	160	18.8664	5.09717
SF1743	osmC osmotically inducible protein	54.55	1	6	6	413	5516.81	54.55	6	203	606.084	54.55	6	210	143	15.0787	5.85889
SF4407	osmY periplasmic protein	28.36	1	5	5	89	1366.39	28.36	5	44	85.5217	28.36	5	45	201	21.0519	7.38623
SF2692	ygaU LysM domain/BON superfamily protein	32.21	1	4	4	59	789.902	24.83	3	28	74.5092	32.21	4	31	149	16.0263	5.99854
SF3218	hflB ATP-dependent metalloprotease	16.61	1	8	8	40	359.163	16.61	8	21	33.8338	16.61	8	19	644	70.6634	6.23975
SF4423	yjjK ABC transporter ATP-binding protein	21.8	1	10	10	39	259.467	21.8	10	20	28.941	20.36	9	19	555	62.4043	5.60498
SF1337	ycjY hypothetical protein	14.05	1	3	3	18	208.087	9.15	2	8	23.4063	14.05	3	10	306	33.6714	5.021
	Sequence	# PSMs	# Proteins	# Protein Groups	Protein Group Accessions	Modifications	MH+ [Da]	q-Value	PEP	A2	IonScore A2	Exp Value A2	A4	XCorr A4	# Missed Cleavages
	AIGTVSAVNIGSMFR	4	1	1	SF1337		1522.8	0	6.037e-10	High	76.55	4.86881e-08	High	3.23075	0
	AIGTVSAVNIGSMFR	2	1	1	SF1337	M13(Oxidation)	1538.8	0	1.742e-07	High	49.21	2.75885e-05	High	2.40057	0
	AQYPTAPGYATLR	10	1	1	SF1337		1408.72	0	6.57e-05	High	35.75	0.000545449	High	2.28613	0
	QYPAIVVSHPGGGVK	2	1	1	SF1337		1508.82	0	2.362e-05				High	2.6305	0
	Sequence	# PSMs	# Proteins	# Protein Groups	Protein Group Accessions	Modifications	MH+ [Da]	q-Value	PEP	A2	IonScore A2	Exp Value A2	A4	XCorr A4	# Missed Cleavages
	LSDEVTDSPMVDK	6	1	1	SF1441		1435.66	0	7.399e-07				High	4.18755	0
	LSDEVTDSPMVDK	1	1	1	SF1441	M10(Oxidation)	1451.65	0	0.0001923				High	2.882	0
	GLGGGYYLWNDATDK	1	1	1	SF1441		1629.75	0	0.001094				High	1.57016	0
SF1443	yeaD hypothetical protein	16.33	1	2	3	14	285.266	16.33	3	8	18.3382	11.56	2	6	294	32.6326	6.22705
	Sequence	# PSMs	# Proteins	# Protein Groups	Protein Group Accessions	Modifications	MH+ [Da]	q-Value	PEP	A2	IonScore A2	Exp Value A2	A4	XCorr A4	# Missed Cleavages
	IFALPVIEQISPVLSR	8	1	1	SF1443		1782.05	0	1.728e-12	High	92.73	1.68e-09	High	3.47561	0
	VYLNPQDCSVINDEALNR	4	1	1	SF1443	C8(Carbamidomethyl)	2120	0	1.372e-09	High	55.48	3.53924e-06	High	4.28555	0
	EDVLTDGIQTFPDR	2	1	1	SF1443		1605.77	0	2.676e-06	High	36.48	0.000483547			0
	Sequence	# PSMs	# Proteins	# Protein Groups	Protein Group Accessions	Modifications	MH+ [Da]	q-Value	PEP	A2	IonScore A2	Exp Value A2	A4	XCorr A4	# Missed Cleavages
	YATLSGTNTPR	6	1	1	SF1557		1180.59	0	0.002255	High	30.59	0.00192054	High	1.15916	0
	ASDELASIQAVIDK	2	1	1	SF1557		1459.76	0	0.005336	High	12.4	0.146737	High	1.81526	0
	ASDELASIQAVIDK	1	1	1	SF1557	N-Term(Acetyl)	1501.77	0.006	0.1032				High	1.7127	0
SF1625	SF1625 hypothetical protein	20.7	1	6	6	88	1145.51	20.7	6	43	107.674	20.7	6	45	314	33.8515	9.40771
	Sequence	# PSMs	# Proteins	# Protein Groups	Protein Group Accessions	Modifications	MH+ [Da]	q-Value	PEP	A2	IonScore A2	Exp Value A2	A4	XCorr A4	# Missed Cleavages
	KVEIPGVATTASPSSEVGR	17	1	1	SF1625		1885	0	1.81e-12	High	101.46	2.50074e-10	High	5.15044	1
	VEIPGVATTASPSSEVGR	14	1	1	SF1625		1756.91	0	5.943e-10	High	88.46	2.20969e-09	High	4.8853	0
	IVQSPDVIPADSEAGR	35	1	1	SF1625		1653.84	0	1.758e-09	High	68.97	2.78883e-07	High	3.49813	0
	FNAIGEAVK	7	1	1	SF1625		948.511	0	0.001111	High	31.78	0.00275453	High	1.64891	0
	YTVTLPDGTK	12	1	1	SF1625		1094.57	0	0.0002599	High	30.71	0.00148607	High	1.60455	0
	SQPEVNDAITK	3	1	1	SF1625		1201.6	0.001	0.03066	High	27.51	0.00257257	High	1.31329	0
	Sequence	# PSMs	# Proteins	# Protein Groups	Protein Group Accessions	Modifications	MH+ [Da]	q-Value	PEP	A2	IonScore A2	Exp Value A2	A4	XCorr A4	# Missed Cleavages
	TPEGYASGSLGPTTAGR	1	1	1	SF1635		1621.77	0	9.696e-08	High	44.61	4.32424e-05			0
	GVLPTCQDTGTAIIVGK	4	2	2	SF4101;SF1635	C6(Carbamidomethyl)	1729.92	0	5.367e-05	High	34.2	0.000988492	High	2.43443	0
	Sequence	# PSMs	# Proteins	# Protein Groups	Protein Group Accessions	Modifications	MH+ [Da]	q-Value	PEP	A2	IonScore A2	Exp Value A2	A4	XCorr A4	# Missed Cleavages
	VQNAAGDIVSLR	8	1	1	SF1636		1242.68	0	9.182e-08	High	50.92	2.18456e-05	High	2.58975	0
	SALDSQQGEPWQTIR	11	1	1	SF1636		1715.83	0	5.764e-06	High	37.67	0.000367653	High	3.0633	0
	YIDIPELVANVK	3	1	1	SF1636		1373.76	0	2.322e-05	High	27.49	0.00392123	High	1.54427	0
	GSQQLQLKPGESAFIAANESPVTVK	4	1	1	SF1636		2599.37	0	0.00113	High	18.99	0.029022	High	2.20823	0
	VLCAAQPLSIQVHPNK	1	1	1	SF1636	C3(Carbamidomethyl)	1774.96	0	0.0004969				High	1.57267	0
	LISEFYPEDSGLFSPLLLNVVK	1	1	1	SF1636		2480.33	0.004	0.07004				High	1.95598	0
SF1637	ydgA hypothetical protein	16.73	1	6	6	25	196.383	16.73	6	12	15.0563	16.73	6	13	502	54.5929	5.10986
	Sequence	# PSMs	# Proteins	# Protein Groups	Protein Group Accessions	Modifications	MH+ [Da]	q-Value	PEP	A2	IonScore A2	Exp Value A2	A4	XCorr A4	# Missed Cleavages
	LTIPVDMATELMTQVAK	2	1	1	SF1637		1860.98	0	9.702e-08	High	57.87	7.51204e-06	High	3.27539	0
	IDAVNEYNQK	8	1	1	SF1637		1193.58	0	5.959e-05	High	46.78	3.14841e-05	High	2.43137	0
	EAPQTLAQEVDR	4	1	1	SF1637		1356.67	0	1.932e-05	High	35.88	0.000529363	High	1.49546	0
	TDGSSTLGSFGER	4	1	1	SF1637		1313.59	0	2.274e-05	High	32.74	0.000530848	High	1.5014	0
	SGQSVIFNESVDHGPFPLAQLK	4	1	1	SF1637		2370.21	0	9.476e-06	High	20.74	0.0193967	High	2.16544	0
	GETPFEINSR	3	1	1	SF1637		1149.55	0	0.002011	High	19.58	0.0176246	High	1.73073	0
	Sequence	# PSMs	# Proteins	# Protein Groups	Protein Group Accessions	Modifications	MH+ [Da]	q-Value	PEP	A2	IonScore A2	Exp Value A2	A4	XCorr A4	# Missed Cleavages
	MAERPEVQDALSAEGLK	4	1	1	SF1660		1843.93	0	9.953e-10	High	40.15	0.000207701	High	3.32552	0
	QLLAPVNSISR	6	1	1	SF1660		1197.69	0	0.001527	High	32.93	0.000560264	High	1.55379	0
	Sequence	# PSMs	# Proteins	# Protein Groups	Protein Group Accessions	Modifications	MH+ [Da]	q-Value	PEP	A2	IonScore A2	Exp Value A2	A4	XCorr A4	# Missed Cleavages
	AQYVLAEQVTR	10	1	1	SF1662		1277.68	0	4.337e-06	High	55.91	5.64186e-06	High	2.84124	0
	LVHGEEGLQAAK	6	1	1	SF1662		1251.67	0	0.0003136	High	39.05	0.000174232	High	2.26965	0
SF1668	slyB hypothetical protein	29.03	1	3	3	424	9439.22	29.03	3	207	841.181	29.03	3	217	155	15.5921	9.30518
	Sequence	# PSMs	# Proteins	# Protein Groups	Protein Group Accessions	Modifications	MH+ [Da]	q-Value	PEP	A2	IonScore A2	Exp Value A2	A4	XCorr A4	# Missed Cleavages
	SLATAAGAVAGGVAGQGVQSAMNK	245	1	1	SF1668		2116.08	0	9.644e-18	High	154.37	1.00539e-15	High	7.29335	0
	SLATAAGAVAGGVAGQGVQSAMNK	123	1	1	SF1668	M22(Oxidation)	2132.07	0	1.759e-07	High	142.2	2.01857e-14	High	6.50178	0
	KDDGNTIMVVQK	15	1	1	SF1668		1347.69	0	0.0001317	High	63.42	9.09976e-07	High	3.16916	1
	TQGVELEIR	41	1	1	SF1668		1044.57	0	0.003814	High	48.89	2.9698e-05	High	1.86647	0
	Sequence	# PSMs	# Proteins	# Protein Groups	Protein Group Accessions	Modifications	MH+ [Da]	q-Value	PEP	A2	IonScore A2	Exp Value A2	A4	XCorr A4	# Missed Cleavages
	GFQASTEQQNNPPVK	6	1	1	SF4226		1644.79	0	7.812e-08	High	47.16	2.69233e-05	High	2.95655	0
	IADDQGLLLLDFK	1	1	1	SF4226		1460.8	0	0.0002366	High	24.22	0.00851496			0
	GDLTGIAQAGTASEK	2	1	1	SF4226		1418.7	0	0.003419	High	20.4	0.0155042	High	2.07074	0
	QVTNQIVR	1	1	1	SF4226		957.546	0.001	0.02621	High	15.55	0.069653			0
	Sequence	# PSMs	# Proteins	# Protein Groups	Protein Group Accessions	Modifications	MH+ [Da]	q-Value	PEP	A2	IonScore A2	Exp Value A2	A4	XCorr A4	# Missed Cleavages
	AIQHGQAIAAGIK	14	1	1	SF4229		1277.73	0	2.2e-06	High	54.63	4.8209e-06	High	2.48413	0
	LSPIAEQLDK	8	1	1	SF4229		1113.61	0	0.001057	High	36.57	0.000363483	High	2.32501	0
	MVFNVPTR	1	1	1	SF4229		963.507	0.008	0.1299				High	1.85875	0
	AYRPGDVLTTMSGQTVEVLNTDAEGR	1	1	1	SF4229		2780.35	0.009	0.1557				High	1.56546	0
	Sequence	# PSMs	# Proteins	# Protein Groups	Protein Group Accessions	Modifications	MH+ [Da]	q-Value	PEP	A2	IonScore A2	Exp Value A2	A4	XCorr A4	# Missed Cleavages
	GNESDVYSSEIPAEFQK	10	1	1	SF4231		1899.86	0	2.296e-11	High	64.63	3.43534e-07	High	4.40924	0
	LANEGFVAR	2	1	1	SF4231		976.521	0	0.001659	High	37.44	0.000468785	High	1.50852	0
	LESITVLPADDK	2	1	1	SF4231		1300.7	0	0.0001864	High	29.44	0.00301471	High	2.05344	0
	TAISDLEVENR	10	1	1	SF4231		1246.62	0	0.0007628	High	27.88	0.0043991	High	2.5832	0
	FTMDEGLSNAVK	2	1	1	SF4231		1311.63	0	0.0002414	High	27.18	0.00287138	High	2.25074	0
	DIQDWCISRQLWWGHR	1	1	1	SF4231	C6(Carbamidomethyl)	2156.03	0.004	0.07641				High	2.46019	1
	Sequence	# PSMs	# Proteins	# Protein Groups	Protein Group Accessions	Modifications	MH+ [Da]	q-Value	PEP	A2	IonScore A2	Exp Value A2	A4	XCorr A4	# Missed Cleavages
	ITIGLNLPSGEMGR	1	1	1	SF4246	M12(Oxidation)	1473.77	0	0.0004797				High	2.57344	0
	IENTFLSEEQVDQLALYAPQATVNR	1	1	1	SF4246		2849.42	0.001	0.01808				High	1.92556	0
	ITIGLNLPSGEMGR	1	1	1	SF4246	N-Term(Acetyl)	1499.78	0.006	0.1053				High	1.65204	0
SF4247	yjgF hypothetical protein	40.43	1	3	3	72	419.735	40.43	3	33	69.2107	40.43	3	39	141	15.1609	6.11279
SF3747	yieF hypothetical protein	24.47	1	2	2	8	140.486	24.47	2	4	12.8292	24.47	2	4	188	20.3626	5.14795
SF3559	yhjJ hypothetical protein	19.48	1	7	7	28	161.227	16.47	6	14	34.7425	19.48	7	14	498	55.4776	5.85889
	Sequence	# PSMs	# Proteins	# Protein Groups	Protein Group Accessions	Modifications	MH+ [Da]	q-Value	PEP	A2	IonScore A2	Exp Value A2	A4	XCorr A4	# Missed Cleavages
	SLQNQVVDIAPEQYQK	8	1	1	SF3559		1859.94	0	2.147e-08	High	51.76	1.80038e-05	High	4.51066	0
	ETPAPVPTLSPLR	11	1	1	SF3559		1377.77	0	0.003109	High	26.07	0.00346041	High	2.04082	0
	AQCAINIESPNDK	2	1	1	SF3559	C3(Carbamidomethyl)	1459.68	0	0.0007415	High	23.9	0.00406415	High	2.81541	0
	AEAVSIMTDAVR	2	1	1	SF3559		1262.64	0	0.0009788	High	22.88	0.014684	High	1.87056	0
	GLPEEEFNALVAQK	2	1	1	SF3559		1544.8	0	2.228e-06	High	19.7	0.0300025	High	2.86719	0
	GSTLLGHDPADPLK	2	1	1	SF3559		1420.74	0.002	0.04427	High	13.36	0.133782	High	1.99669	0
	IALTQSGGLDAAQAR	1	1	1	SF3559		1471.78	0.006	0.1052				High	2.01171	0
SF3588	yiaF hypothetical protein	7.97	1	2	2	27	202.635	7.97	2	13	17.1798	7.97	2	14	276	30.1395	9.23193
	Sequence	# PSMs	# Proteins	# Protein Groups	Protein Group Accessions	Modifications	MH+ [Da]	q-Value	PEP	A2	IonScore A2	Exp Value A2	A4	XCorr A4	# Missed Cleavages
	LSFSLPADMTDQSGK	2	1	1	SF3490		1596.76	0	0.001932				High	1.64191	0
	AQTTAENIINTLVIQ	1	1	1	SF3490		1628.88	0.001	0.01321				High	1.82567	0
SF3503	yhiI hypothetical protein	12.11	1	4	4	21	191.019	12.11	4	11	10.8503	9.58	3	10	355	38.7486	6.85889
SF3426	yhgF hypothetical protein	2.84	1	2	2	3		0			0	2.84	2	3	740	81.4531	6.48096
SF3273	yhcB hypothetical protein	29.55	1	3	3	15	161.067	29.55	3	7	17.4122	29.55	3	8	132	14.9195	5.88428
SF3141	yqjD hypothetical protein	30.69	1	3	3	127	2829.1	30.69	3	67	158.059	25.74	2	60	101	11.0449	9.08545
SF3057	yqhE hypothetical protein	32.63	1	6	7	71	816.088	32.63	7	34	75.8483	29.66	6	37	236	26.9341	7.29834
	Sequence	# PSMs	# Proteins	# Protein Groups	Protein Group Accessions	Modifications	MH+ [Da]	q-Value	PEP	A2	IonScore A2	Exp Value A2	A4	XCorr A4	# Missed Cleavages
	TPAQIVIR	26	1	1	SF3057		897.552	0	0.0002405	High	67.01	1.98596e-07	High	2.93475	0
	IQTESWSPLAQGGK	31	1	1	SF3057		1501.76	0	1.528e-07	High	59.3	2.52603e-06	High	3.59896	0
	EALLDSLK	4	1	1	SF3057		888.502	0	0.0009158	High	39.14	0.000286463	High	1.7268	0
	LIDETGVTPVINQIELHPLMQQR	2	1	1	SF3057		2644.41	0	2.233e-09	High	36.84	0.00043473	High	2.4618	0
	SIDTAAAYK	3	1	1	SF3057		939.476	0	0.002526	High	17.1	0.0341223	High	1.54371	0
	LIDETGVTPVINQIELHPLMQQR	2	1	1	SF3057	M20(Oxidation)	2660.4	0	0.002936	High	13.68	0.100709	High	1.63567	0
	GMIELQK	1	1	1	SF3057		818.441	0.005	0.1141	High	13.15	0.113781			0
	EELFITTK	2	1	1	SF3057		980.529	0.006	0.1427	High	15.66	0.0421048	High	1.10204	0
SF3065	ygiW hypothetical protein	30	1	4	4	172	2070.81	30	4	88	107.652	30	4	84	130	14.0301	5.26221
SF2808	ygdH hypothetical protein	15.2	1	5	5	12	94.1487	15.2	5	6	12.2486	15.2	5	6	454	50.9392	6.48096
SF0155	yaeH hypothetical protein	50.78	1	6	6	31	242.047	50.78	6	17	29.0995	43.75	5	14	128	15.0869	7.18115
SF1707	ynhG hypothetical protein	20.36	1	6	6	300	3018.55	20.36	6	149	285.636	16.17	4	151	334	36.0319	9.40771
SF2559	SF2559 hypothetical protein	21.36	1	2	2	26	430.178	21.36	2	13	36.1657	21.36	2	13	206	22.1084	5.16064
SF0398	ybaY hypothetical protein	22.11	1	2	2	94	1355.61	22.11	2	45	112.697	22.11	2	49	190	19.4293	8.14795
	Sequence	# PSMs	# Proteins	# Protein Groups	Protein Group Accessions	Modifications	MH+ [Da]	q-Value	PEP	A2	IonScore A2	Exp Value A2	A4	XCorr A4	# Missed Cleavages
	VALPPDAVLTVTLSDASLADAPSK	70	1	1	SF0398		2351.26	0	1.098e-13	High	124.82	5.93297e-13	High	4.00508	0
	LVFITDTVQPVINQGGTK	24	1	1	SF0398		1930.06	0	2.924e-10	High	118.29	2.2979e-12	High	4.94125	0
	Sequence	# PSMs	# Proteins	# Protein Groups	Protein Group Accessions	Modifications	MH+ [Da]	q-Value	PEP	A2	IonScore A2	Exp Value A2	A4	XCorr A4	# Missed Cleavages
	AQAAANIAQLTVNR	6	1	1	SF0408		1440.79	0	2.128e-08	High	67.81	3.06317e-07	High	3.5378	0
	TEPLQITTELPGR	2	1	1	SF0408		1454.78	0	7.318e-07	High	51.06	1.17514e-05	High	2.38128	0
	AQEVTADNNQQAASGAQPEQSK	4	1	1	SF0408		2272.04	0	7.147e-07	High	30.09	0.00097717	High	3.26349	0
	IAEVRPQVSGIILK	1	1	1	SF0408		1522.93	0.002	0.04379	High	25.95	0.00253495			0
	Sequence	# PSMs	# Proteins	# Protein Groups	Protein Group Accessions	Modifications	MH+ [Da]	q-Value	PEP	A2	IonScore A2	Exp Value A2	A4	XCorr A4	# Missed Cleavages
	LTDTPAIVSTDADEMSTQMAK	35	1	1	SF0418		2225.02	0	5.045e-11	High	100.73	1.18339e-10	High	5.11435	0
	FASTYTDSSAQTVSLEDYVSR	78	1	1	SF0418		2327.06	0	3.96e-10	High	95.13	3.06175e-10	High	3.91441	0
	ALSNPDLYEGDGELR	56	1	1	SF0418		1648.78	0	3.662e-10	High	91.07	1.01612e-09	High	4.36835	0
	GLIDSSDLPLNVSR	75	1	1	SF0418		1485.79	0	3.879e-10	High	86.59	3.39885e-09	High	4.2352	0
	LTDTPAIVSTDADEMSTQMAK	17	1	1	SF0418	M15(Oxidation)	2241.02	0	4.463e-10	High	77.75	1.6788e-08	High	4.81906	0
	ELISNASDAADK	46	1	1	SF0418		1233.59	0	3.543e-08	High	66.56	2.76001e-07	High	3.09873	0
	DEVIDHLGTIAK	24	1	1	SF0418		1310.69	0	1.928e-07	High	66.51	5.36057e-07	High	3.23412	0
	EGPAEDFANQEAIAK	49	1	1	SF0418		1589.74	0	6.415e-08	High	62.98	5.79026e-07	High	3.3941	0
	EILQDSTVTR	40	1	1	SF0418		1161.61	0	2.404e-05	High	56.68	9.45045e-06	High	2.74351	0
	SSPHLELLR	6	1	1	SF0418		1051.59	0	0.005118	High	56.07	6.55007e-06	High	1.6777	0
	SFLESLGSDQAK	14	1	1	SF0418		1281.63	0	9.623e-07	High	54.32	4.43794e-06	High	3.38127	0
	YSDHIALPVEIEK	11	1	1	SF0418		1513.79	0	8.784e-08	High	44.45	0.000202791	High	3.4621	0
	IYYITADSYAAAK	20	1	1	SF0418		1449.72	0	9.636e-07	High	41.85	0.000182877	High	2.80938	0
	GTLEDPNLFIR	10	1	1	SF0418		1274.67	0	4.158e-05	High	35.59	0.00071775	High	2.04293	0
	SEITDEEYK	6	1	1	SF0418		1113.49	0	0.003234	High	32.06	0.000620826	High	1.99855	0
	DGETVISWAK	4	1	1	SF0418		1105.55	0	0.0001192	High	30.37	0.0019285	High	2.09101	0
	VLQMLEK	2	1	1	SF0418		860.491	0	0.005499	High	20.03	0.021352	High	1.86555	0
	YIFELNPDHVLVK	2	1	1	SF0418		1586.86	0.001	0.01134				High	1.36159	0
	EGEDEFLDDWR	5	1	1	SF0418		1410.58	0.002	0.03538	High	23.24	0.00473119	High	2.07192	0
	MNQLLVS	3	1	1	SF0418		804.425	0.004	0.1025	High	41.87	0.000292558			0
	ALTPFIDR	1	1	1	SF0418		932.518	0.004	0.09841	High	23.19	0.0117535			0
	LFAAAGQK	1	1	1	SF0418		805.455	0.004	0.07309				High	1.44054	0
	Sequence	# PSMs	# Proteins	# Protein Groups	Protein Group Accessions	Modifications	MH+ [Da]	q-Value	PEP	A2	IonScore A2	Exp Value A2	A4	XCorr A4	# Missed Cleavages
	TFQEILAALGTGDALASK	4	1	1	SF0437		1805.96	0	1.123e-06	High	37.13	0.000474423	High	3.66437	0
	TIPLQDQDTR	6	1	1	SF0437		1186.6	0	0.002373	High	29.19	0.00198831	High	1.69633	0
	AQQAMQLMQEGNYTDALPLLK	1	1	1	SF0437		2363.16	0.001	0.02063				High	1.7067	0
	Sequence	# PSMs	# Proteins	# Protein Groups	Protein Group Accessions	Modifications	MH+ [Da]	q-Value	PEP	A2	IonScore A2	Exp Value A2	A4	XCorr A4	# Missed Cleavages
	TVAPAGGEAFEAR	10	1	1	SF0457		1275.63	0	2.848e-06	High	41.19	0.000125454	High	2.39689	0
	SQLNYSEENLK	4	1	1	SF0457		1324.63	0	0.002613	High	24.55	0.00349921	High	2.29505	0
	Sequence	# PSMs	# Proteins	# Protein Groups	Protein Group Accessions	Modifications	MH+ [Da]	q-Value	PEP	A2	IonScore A2	Exp Value A2	A4	XCorr A4	# Missed Cleavages
	IEIPIFNAGRNQANLDIAEIR	4	1	1	SF0473		2367.26	0	3.607e-05				High	3.15754	1
	QVNEIYLYTALGGGWQQ	1	1	1	SF0473		1939.95	0.008	0.1382				High	1.87189	0
	Sequence	# PSMs	# Proteins	# Protein Groups	Protein Group Accessions	Modifications	MH+ [Da]	q-Value	PEP	A2	IonScore A2	Exp Value A2	A4	XCorr A4	# Missed Cleavages
	YTPNVADATEAQIQQATK	22	1	1	SF0564		1948.96	0	4.999e-11	High	122.6	1.73105e-12	High	5.07725	0
	YHFEQSSTTTQPAR	6	1	1	SF0564		1652.76	0	1.953e-09	High	74.36	3.6557e-08	High	4.39962	0
	Sequence	# PSMs	# Proteins	# Protein Groups	Protein Group Accessions	Modifications	MH+ [Da]	q-Value	PEP	A2	IonScore A2	Exp Value A2	A4	XCorr A4	# Missed Cleavages
	ISLDEAMASGYVK	4	1	1	SF0605		1383.68	0	3.464e-08	High	73.98	5.59923e-08	High	3.37758	0
	LSPEMVSASTLAGDPITAR	9	1	1	SF0605		1915.98	0	2.005e-10	High	73.41	1.11729e-07	High	4.79209	0
	TLVSSAMIDR	9	1	1	SF0605		1092.57	0	6.052e-06	High	54.93	6.74869e-06	High	2.00326	0
	NPQEHYNELAK	5	1	1	SF0605		1342.64	0	5.389e-06	High	43.69	5.13075e-05	High	2.4246	0
	LVEVPVGFK	13	1	1	SF0605		987.585	0	0.0006577	High	33.18	0.000745301	High	1.94185	0
	LQAAATSAQK	8	1	1	SF0605		988.542	0	0.001194	High	24.78	0.00715218	High	1.61067	0
	FGAPSYNR	7	1	1	SF0605		911.434	0.001	0.01664	High	30.29	0.00093319	High	1.78707	0
	LSPEMVSASTLAGDPITAR	1	1	1	SF0605	N-Term(Acetyl)	1957.98	0.005	0.08749				High	1.47446	0
	Sequence	# PSMs	# Proteins	# Protein Groups	Protein Group Accessions	Modifications	MH+ [Da]	q-Value	PEP	A2	IonScore A2	Exp Value A2	A4	XCorr A4	# Missed Cleavages
	SPVVDISFPEIEK	2	1	1	SF0621		1459.77	0	5.98e-07	High	56.01	6.26527e-06	High	2.22393	0
	LVAAIDGIDR	2	1	1	SF0621		1042.59	0	0.0001178	High	21.68	0.0115465	High	1.86415	0
	Sequence	# PSMs	# Proteins	# Protein Groups	Protein Group Accessions	Modifications	MH+ [Da]	q-Value	PEP	A2	IonScore A2	Exp Value A2	A4	XCorr A4	# Missed Cleavages
	VLEQSAESVPEYGK	12	1	1	SF0622		1535.76	0	4.135e-08	High	77.33	4.53071e-08	High	3.67096	0
	LLSLCGPFDDNIK	3	1	1	SF0622	C5(Carbamidomethyl)	1491.75	0	2.28e-05	High	33.41	0.00100328	High	2.47478	0
	AVITGDVTQIDLPR	2	1	1	SF0622		1497.82	0	0.002289	High	27.08	0.00528888	High	1.11186	0
	GQIQDIEPEQIHLAIK	3	1	1	SF0622		1831.99	0	0.006251	High	11.21	0.140014	High	1.85366	0
	LGIEINR	1	1	1	SF0622		814.478	0.001	0.01781	High	24.06	0.0104051			0
	SLYVDTAPMR	3	1	1	SF0622		1152.57	0.001	0.03453	High	20.31	0.0148977	High	1.66571	0

## Sheet: proteins specific for ΔpldA
Accession	Description	ΣCoverage	Σ# Proteins	Σ# Unique Peptides	Σ# Peptides	Σ# PSMs	Score A2	Coverage A2	# Peptides A2	# PSM A2	Score A4	Coverage A4	# Peptides A4	# PSM A4	# AAs	MW [kDa]	calc. pI
Type III related
CP0022	ospD1 protein OspD1	10.22	1	2	2	8	86.8478	10.22	2	5	6.09257	10.22	2	3	225	24.7926	6.96143
CP0032	parB plasmid segregation protein	8.9	1	2	2	8	61.6759	8.9	2	4	5.80701	8.9	2	4	326	36.8327	7.95752
CP0146	mxiC Mxi-Spa secretion machinery protein	9.3	1	3	3	14	115.931	9.3	3	7	15.1038	9.3	3	7	355	40.1664	4.94482
CP0190	phoN1 PhoN1, periplasmic non specific acid ohosphatase	17.27	1	2	2	11	31.92	17.27	2	5	14.5003	17.27	2	6	249	27.1948	7.44482
Replication, recombination and repair
SF3934	polA DNA polymerase I	4.31	1	2	2	7	45.2763	4.31	2	4	7.27538	4.31	2	3	928	103.074	5.65576
SF2311	gyrA DNA gyrase subunit A	4	1	2	3	7	30.4997	4	3	4	2.00443	3.09	2	3	875	96.9034	5.19873
SF3765	gyrB DNA gyrase subunit B	9.33	1	6	6	23	205.047	6.72	5	11	12.7068	9.33	6	12	804	89.8939	6.06201
SF1276	topA DNA topoisomerase I subunit omega	2.66	1	2	2	5	49.0962	2.66	2	2	4.17199	2.66	2	3	865	97.4724	8.42627
Transcription
SF1398	SF1398 DNA-binding transcriptional regulator KdgR	9.89	1	2	2	3		0			5.44893	9.89	2	3	263	29.9045	5.56689
SF4303	efp elongation factor P	11.17	1	2	2	5	142.07	11.17	2	5		0			188	20.5784	5.021
SF3991	cpxR DNA-binding transcriptional regulator CpxR	7.33	1	2	2	2					2.21974	7.33	2	2	232	26.2958	5.65576
SF3689	rpoZ DNA-directed RNA polymerase subunit omega	26.37	1	2	2	8	86.5589	26.37	2	4	5.49178	26.37	2	4	91	10.2154	4.91943
SF3376	crp DNA-binding transcriptional dual regulator Crp	16.67	1	3	3	12	127.252	16.67	3	6	8.03717	16.67	3	6	210	23.6254	8.25049
SF2638	srmB ATP-dependent RNA helicase SrmB	7.66	1	4	4	6	46.5085	6.31	3	3	5.94611	6.53	3	3	444	49.8675	9.24658
SF0657	cspE cold shock protein CspE	31.88	1	2	2	14	53.6933	31.88	2	7	14.8521	31.88	2	7	69	7.45881	8.54346
SF1004	cbpA curved DNA-binding protein CbpA	15.36	1	4	4	45	73.1629	15.36	4	19	23.6685	9.8	2	26	306	34.4337	6.81494
SF1519	ihfA integration host factor subunit alpha	20.2	1	2	2	17	192.415	20.2	2	10	14.5778	20.2	2	7	99	11.347	9.34912
Translation, ribosomal structure and biogenesis
SF0613	glnS glutaminyl-tRNA synthetase	9.03	1	3	3	9	67.2727	9.03	3	4	8.08568	9.03	3	5	554	63.4358	6.27783
SF0621	yleA (dimethylallyl)adenosine tRNA methylthiotransferase	4.85	1	2	2	4	61.5378	4.85	2	2	4.08808	4.85	2	2	474	53.6611	5.33838
SF1662	tyrS tyrosyl-tRNA synthetase	5.42	1	2	2	16	235.02	5.42	2	8	15.3116	5.42	2	8	424	47.814	5.46533
SF2462	gltX glutamyl-tRNA synthetase	14.01	1	5	5	29	456.463	14.01	5	13	42.154	14.01	5	16	471	53.8629	6.01123
SF3208	rbfA ribosome-binding factor A	15.04	1	2	2	10	62.2075	15.04	2	5	1.91278	15.04	2	5	133	15.1448	6.20166
SF3339	rpsN 30S ribosomal protein S14	19.8	1	2	2	20	472.925	19.8	2	20		0			101	11.5733	11.1655
SF3820	gidB 16S rRNA methyltransferase GidB	13.04	1	2	2	5	24.91	13.04	2	2	3.618	13.04	2	3	207	23.4024	6.53662
SF3225	rpmA 50S ribosomal protein L27	21.18	1	2	2	32	170.169	21.18	2	19	2.98066	21.18	2	13	85	9.11888	10.5796
SF3243	yhbH ribosome hibernation promoting factor HPF	16.84	1	2	2	4	25.96	16.84	2	2	1.7252	16.84	2	2	95	10.7436	7.04932
SF1518	pheT phenylalanyl-tRNA synthetase subunit beta	3.4	1	2	2	4	37.9611	3.4	2	2	3.79097	3.4	2	2	795	87.3564	5.2749
SF2407	yfcB N5-glutamine S-adenosyl-L-methionine-dependent methyltransferase	7.74	1	2	2	16	158.409	7.74	2	8	5.59961	7.74	2	8	310	34.9755	4.76709
Posttranslational modification, protein turnover, chaperones
SF0015	dnaJ molecular chaperone DnaJ	10.37	1	4	4	23	207.005	10.37	4	11	12.844	10.37	4	12	376	41.1134	7.47412
SF4296	groES co-chaperonin GroES	42.27	1	3	3	287	3759.96	42.27	3	142	337.658	42.27	3	145	97	10.3806	5.23682
SF4010	hslV ATP-dependent protease subunit HslV	10.8	1	2	2	8	255.357	10.8	2	8		0			176	19.081	6.39209
SF3776	ibpA heat shock protein IbpA	12.41	1	2	2	3		0			3.59621	12.41	2	3	137	15.7641	5.8335
SF3419	hslO heat shock protein 33	9.34	1	2	2	23	151.022	9.34	2	11	21.5104	9.34	2	12	289	32.1797	4.44971
SF1070	grxB glutaredoxin,Chaperone	18.6	1	3	3	27	194.925	18.6	3	13	18.5069	18.6	3	14	215	24.3618	8.33838
SF1682	ydhD glutaredoxin-4,Chaperones and folding catalysts	35.65	1	3	3	15	147.149	35.65	3	7	18.7939	35.65	3	8	115	12.8705	4.75439
SF0437	ybbN thioredoxin-like protein,Chaperone	16.55	1	3	3	11	81.0796	9.46	2	5	8.94902	16.55	3	6	296	33.063	4.66553
SF0050	surA peptidyl-prolyl cis-trans isomerase SurA,Chaperone	14.72	1	5	5	27	283.921	14.72	5	14	22.0818	14.72	5	13	428	47.2543	6.97607
SF0842	clpA ATP-dependent Clp protease ATP-binding subunit,Chaperone	4.49	1	2	2	8	81.2433	4.49	2	4	8.78872	4.49	2	4	758	84.139	6.37939
SF3931	dsbA periplasmic protein disulfide isomerase I	9.13	1	2	2	2					0	9.13	2	2	208	23.0907	5.64307
SF1660	gst glutathionine S-transferase	13.93	1	2	2	10	84.1837	13.93	2	5	6.19163	13.93	2	5	201	22.8958	6.40479
Cell cycle control, cell division, chromosome partitioning
SF1162	minD cell division inhibitor MinD	10	1	2	2	9	96.7653	10	2	4	8.625	10	2	5	270	29.5956	5.37646
SF2562	yfgA cytoskeletal protein RodZ	7.72	1	2	2	8	41.0334	7.72	2	4	4.34584	7.72	2	4	337	36.1504	5.74463
Intracellular trafficking, secretion, and vesicular transport
SF0095	secA preprotein translocase subunit SecA	4.77	1	3	3	7	63.6601	4.77	3	3	7.20636	4.77	3	4	901	101.989	5.60498
SF0557	tolB translocation protein TolB,Transporter, Electrochemical potential-driven transporters	6.28	1	2	2	22	107.83	6.28	2	11	25.9897	6.28	2	11	430	45.9212	7.63525
Signal transduction mechanisms
SF3540	slp carbon starvation outer membrane protein	19.1	1	3	3	54	330.343	19.1	3	28	50.473	19.1	3	26	199	22.1964	6.78564
Cell wall/membrane/envelope biogenesis
SF0653	lipA lipoyl synthase	15.89	1	4	4	19	118.618	15.89	4	10	15.1297	15.89	4	9	321	36.0484	7.94287
SF0473	ylcB copper/silver efflux system outer membrane protein CusC	8.26	1	2	2	5		0			12.336	8.26	2	5	460	50.7589	6.07471
SF2520	nlpB lipoprotein	22.67	1	5	5	9	112.447	19.19	4	4	11.5185	22.67	5	5	344	36.8196	5.56689
SF2390	dedD lipoprotein	12.8	1	2	2	2					1.75778	12.8	2	2	211	22.1679	9.15869
SF2652	SF2652 outer membrane biogenesis protein BamD	10.2	1	2	2	9	66.1454	10.2	2	4	3.62014	10.2	2	5	245	27.8258	6.59521
SF1977	nmpC porin,outer membrane porin protein LC	14.72	1	3	4	26	252.049	14.72	4	13	28.6044	14.72	4	13	360	39.628	4.79248
SF3759	yidC insertase,Protein export	4.38	1	2	2	4		0			6.85284	4.38	2	4	548	61.5144	7.98682
SF3810	glmU bifunctional N-acetylglucosamine-1-phosphate uridyltransferase/glucosamine-1-phosphate acetyltransferase	4.82	1	2	2	4	28.1	4.82	2	2	4.10391	4.82	2	2	456	49.1736	6.53662
SF1557	dcp dipeptidyl carboxypeptidase II	3.67	1	2	2	9	31.8855	3.67	2	5	3.52795	3.67	2	4	681	77.4539	5.66846
SF2101	rfbC dTDP-6-deoxy-L-mannose-dehydrogenase	18.78	1	3	3	4	29.89	11.05	2	2	1.98409	14.36	2	2	181	20.8095	5.65576
	Sequence	# PSMs	# Proteins	# Protein Groups	Protein Group Accessions	Modifications	MH+ [Da]	q-Value	PEP	A2	IonScore A2	Exp Value A2	A4	XCorr A4	# Missed Cleavages
	TEIPDVLIFEPK	2	1	1	SF2101		1400.76	0	1.185e-05	High	29.89	0.0035385	High	1.98409	0
	VFEEAVGR	1	1	1	SF2101		906.468	0.002	0.05205	High	13.17	0.122897			0
	CVVGEVFDVAVDIR	1	1	1	SF2101	N-Term(Acetyl); C1(Carbamidomethyl)	1619.8	0.003	0.06237				High	0.243334	0
	Sequence	# PSMs	# Proteins	# Protein Groups	Protein Group Accessions	Modifications	MH+ [Da]	q-Value	PEP	A2	IonScore A2	Exp Value A2	A4	XCorr A4	# Missed Cleavages
	GELEITDINR	2	1	1	SF2102		1159.6	0	9.723e-05	High	25.88	0.0040025	High	1.60615	0
	VSCPEEIAHR	3	1	1	SF2102	C3(Carbamidomethyl)	1197.57	0.001	0.01667	High	24.5	0.00745108	High	1.83012	0
SF2103	rfbD dTDP-4-dehydrorhamnose reductase	7.69	1	2	2	11	241.808	7.69	2	11		0			299	32.5447	6.44287
SF1395	prc carboxy-terminal protease for penicillin-binding protein 3	6.18	1	3	3	6	32.7105	6.18	3	3	2.2499	6.18	3	3	680	76.3906	7.09326
Defense mechanisms
SF0525	ahpF alkyl hydroperoxide reductase	11.3	1	4	4	13	203.265	11.3	4	7	13.3113	8.29	3	6	531	57.3506	5.68115
Nucleotide transport and metabolism
SF2880	xerD site-specific tyrosine recombinase XerD	8.72	1	2	2	3		0			2.13309	8.72	2	3	298	34.2391	8.80713
SF2553	guaA GMP synthase	9.14	1	3	3	11	135.867	9.14	3	5	11.6265	9.14	3	6	525	58.6419	5.38916
SF2697	stpA DNA binding protein, nucleoid-associated	23.88	1	2	2	7	184.634	23.88	2	7		0			134	15.338	8.39697
SF4414	deoA thymidine phosphorylase	15	1	4	4	24	254.977	15	4	12	25.5799	15	4	12	440	47.112	5.23682
SF1218	kdsA 2-dehydro-3-deoxyphosphooctonate aldolase	11.97	1	4	4	14	81.6481	11.97	4	8	6.10314	7.39	2	6	284	30.8129	6.80029
Carbohydrate transport and metabolism
SF2253	fruK 1-phosphofructokinase	8.01	1	3	3	9	96.9683	8.01	3	4	6.81362	8.01	3	5	312	33.7344	5.5415
SF4413	deoC deoxyribose-phosphate aldolase	9.65	1	2	2	16	297.576	9.65	2	8	19.9187	9.65	2	8	259	27.7313	5.5542
SF4258	fbp fructose-1,6-bisphosphatase	13.86	1	3	3	14	221.293	13.86	3	6	18.1746	13.86	3	8	332	36.8107	5.98584
SF3451	glgP glycogen phosphorylase	3.8	1	2	2	2					1.77508	3.8	2	2	815	93.1141	5.89697
SF2580	suhB inositol monophosphatase	10.49	1	2	2	6	87.7831	10.49	2	3	7.56021	10.49	2	3	267	29.117	6.7124
SF2506	talA transaldolase A	13.61	1	4	4	18	140.71	13.61	4	9	16.1265	13.61	4	9	316	35.6294	6.07471
SF3651	yibO phosphoglyceromutase	5.06	1	2	2	4	48.9733	5.06	2	4		0			514	56.0663	5.43994
SF3453	glgC glucose-1-phosphate adenylyltransferase	7.89	1	3	3	18	200.521	7.89	3	8	20.3234	7.89	3	10	431	48.6665	6.13818
SF3093	SF3093 bifunctional heptose 7-phosphate kinase/heptose 1-phosphate adenyltransferase	5.66	1	2	2	2					2.03366	5.66	2	2	477	51.0967	5.41455
Amino acid transport and metabolism
SF0925	aspC aromatic amino acid aminotransferase	12.88	1	5	5	9	39.3995	12.88	5	5	3.5252	10.35	4	4	396	43.5901	5.77002
SF4229	pepA multifunctional aminopeptidase A	11.33	1	4	4	24	233.292	4.57	2	11	23.5019	11.33	4	13	503	54.89	7.2251
SF4151	tyrB aromatic amino acid aminotransferase	9.57	1	3	3	5	66.3068	7.56	2	2	4.65656	9.57	3	3	397	43.5642	5.47803
SF3923	pepQ proline dipeptidase	5.87	1	2	2	14	199.829	5.87	2	7	18.5257	5.87	2	7	443	50.2044	5.98584
SF0004	thrC threonine synthase	7.24	1	2	2	12	218.32	7.24	2	6	15.4569	7.24	2	6	428	47.1892	5.33838
SF0430	ybaS glutaminase	8.71	1	2	2	5		0			6.22217	8.71	2	5	310	32.8545	4.97021
SF1521	btuE glutathione peroxidase	24.04	1	3	3	20	202.666	24.04	3	10	34.267	18.03	2	10	183	20.4424	4.90674
SF2228	cdd cytidine deaminase	14.97	1	3	3	8	103.122	14.97	3	4	10.1716	14.97	3	4	294	31.5199	5.73193
SF3809	glmS glucosamine--fructose-6-phosphate aminotransferase	8.54	1	5	5	15	76.7039	8.54	5	8	7.32217	6.9	4	7	609	66.8246	5.87158
SF3848	ilvC ketol-acid reductoisomerase	5.09	1	2	2	6	27.5185	5.09	2	3	1.98992	5.09	2	3	491	54.0623	5.31299
SF3531	gor glutathione reductase	8.44	1	3	3	16	95.0036	8.44	3	8	17.6755	8.44	3	8	450	48.7217	5.99854
SF0285	pepD aminoacyl-histidine dipeptidase	10.1	1	4	5	12	85.8838	8.25	4	5	8.95584	9.07	4	7	485	52.8841	5.32568
	Sequence	# PSMs	# Proteins	# Protein Groups	Protein Group Accessions	Modifications	MH+ [Da]	q-Value	PEP	A2	IonScore A2	Exp Value A2	A4	XCorr A4	# Missed Cleavages
	NLALLLDSVANDK	2	1	1	SF0285		1385.76	0	5.231e-09	High	67.44	4.14694e-07	High	3.30589	0
	SLVNTYQEILK	3	1	1	SF0285		1307.72	0	5.179e-05	High	31.6	0.000968563	High	1.90016	0
	EAVPAGFETFK	2	1	1	SF0285		1195.6	0	0.0007271	High	17.7	0.028021	High	1.1419	0
	LAGAK	2	1	1	SF0285		459.293	0.002	0.04498	High	13.85	0.148355			0
	DQVGNILIR	3	1	1	SF0285		1027.59	0.004	0.07036				High	2.13502	0
SF0322	proC pyrroline-5-carboxylate reductase	18.59	1	4	4	50	601.876	18.59	4	25	59.2905	18.59	4	25	269	28.1265	5.89697
SF0028	dapB dihydrodipicolinate reductase	15.75	1	3	3	21	179.069	10.62	2	10	15.6844	15.75	3	11	273	28.7526	5.75732
SF3145	yqjG transferase	12.5	1	3	3	8	117.098	12.5	3	4	9.98452	12.5	3	4	328	37.3847	6.63916
SF1459	selD selenophosphate synthetase	13.54	1	4	4	22	245.751	13.54	4	10	26.5441	13.54	4	12	347	36.6937	5.42725
SF0817	artI arginine ABC transporter substrate-binding protein	29.22	1	5	5	35	458.66	25.1	4	16	42.6326	29.22	5	19	243	26.9528	6.1001
SF1244	oppA oligopeptide ABC transporter substrate-binding protein OppA	5.89	1	2	2	6	34.3833	5.89	2	3	1.63244	5.89	2	3	543	60.981	6.49365
SF2385	hisJ histidine ABC transporter substrate-binding protein HisJ	31.06	1	5	5	26	279.287	31.06	5	13	31.4609	31.06	5	13	264	28.953	7.28369
SF1125	potD spermidine/putrescine ABC transporter substrate-binding protein	8.62	1	3	3	7	34.2156	8.62	3	3	1.93671	8.62	3	4	348	38.8425	5.38916
SF2396	pdxB erythronate-4-phosphate dehydrogenase	11.38	1	3	3	12	167.795	11.38	3	5	19.2639	11.38	3	7	378	41.3108	6.60986
Coenzyme transport and metabolism
SF2238	folE GTP cyclohydrolase I	10.81	1	2	2	21	269	10.81	2	10	21.9716	10.81	2	11	222	24.8149	7.32764
SF0777	moeA molybdopterin biosynthesis protein MoeA	11.68	1	3	3	26	421.439	11.68	3	13	34.9807	11.68	3	13	411	44.1546	5.21143
SF3911	ubiE ubiquinone/menaquinone biosynthesis methyltransferase	20.32	1	4	4	12	103.321	20.32	4	6	12.2313	20.32	4	6	251	28.0553	7.98682
SF0352	ribH 6,7-dimethyl-8-ribityllumazine synthase	19.23	1	2	2	12	165.39	19.23	2	6	15.9985	19.23	2	6	156	16.1466	5.24951
Lipid transport and metabolism
SF3232	yrbC ABC transporter substrate-binding protein MlaC	11.37	1	2	2	13	114.34	11.37	2	7	10.8619	11.37	2	6	211	23.9475	9.36377
Energy production and conversion
SF0568	sucD succinyl-CoA synthetase subunit alpha	12.46	1	3	3	9	61.8197	12.46	3	5	10.1573	9	2	4	289	29.7445	6.78564
SF1107	ycfF purine nucleoside phosphoramidase	25.21	1	2	2	4	46.24	25.21	2	2	2.21377	25.21	2	2	119	13.2329	6.17627
SF1864	pykA pyruvate kinase	4.79	1	2	2	5		0			4.99358	4.79	2	5	480	51.2867	6.58057
SF2102	rfbA glucose-1-phosphate thymidylyltransferase	6.85	1	2	2	5	34.8069	6.85	2	2	1.60615	6.85	2	3	292	32.4665	5.2876
SF1635	fumA fumarate hydratase FumA	6.2	1	1	2	5	75.9604	6.2	2	3		0			548	60.2756	6.66846
SF1507	pfkB 6-phosphofructokinase	16.83	1	4	4	26	369.722	16.83	4	13	31.1526	16.83	4	13	309	32.4358	5.24951
SF1280	acnA aconitate hydratase	4.04	1	3	3	11	61.2144	1.91	2	5	3.59105	4.04	3	6	891	97.6859	5.96045
SF3970	fdoG formate dehydrogenase-O major subunit	2.36	1	2	2	3		0			5.9026	2.36	2	3	1016	112.501	7.29834
SF3644	lldD L-lactate dehydrogenase	15.91	1	4	4	15	157.037	15.91	4	7	18.8489	15.91	4	8	396	42.731	6.81494
SF3422	pckA phosphoenolpyruvate carboxykinase	4.81	1	2	2	3	54.71	4.81	2	3		0			540	59.601	5.80811
SF3291	yhdH dehydrogenase	11.73	1	3	3	14	115.38	11.73	3	7	12.036	11.73	3	7	324	34.6859	5.90967
SF1113	ndh respiratory NADH dehydrogenase	13.13	1	4	4	36	271.511	13.13	4	16	39.0779	13.13	4	20	434	47.3427	8.85107
SF4153	qor NADPH-dependent quinone oxidoreductase	10.09	1	2	2	25	134.872	10.09	2	11	11.0322	10.09	2	14	327	35.1455	8.30908
SF1458	ydjA oxidoreductase	15.25	1	2	2	12	94.6188	15.25	2	7	4.36654	15.25	2	5	177	19.3377	8.19189
SF1695	SF1695 monooxygenase	32.67	1	3	3	27	295.749	32.67	3	14	28.5022	32.67	3	13	101	11.2808	5.14795
SF3647	gpsA NAD(P)H-dependent glycerol-3-phosphate dehydrogenase	8.26	1	2	2	4	27.11	8.26	2	2	2.90005	8.26	2	2	339	36.3387	6.53662
SF1486	nadE NAD synthetase	8.73	1	2	2	21	207.041	8.73	2	10	16.2251	8.73	2	11	275	30.7758	5.59229
Inorganic ion transport and metabolism
SF3719	iutA ferric siderophore receptor	3.01	1	1	2	3		0			6.231	3.01	2	3	731	80.9069	5.2876
SF3437	yhgI Fe/S biogenesis protein NfuA	12.04	1	2	2	10	246.939	12.04	2	10		0			191	20.9843	4.64014
SF2479	cysP thiosulfate transporter subunit	19.82	1	6	6	20	159.084	19.82	6	11	14.6637	16.86	5	9	338	37.6194	8.51416
SF0148	yadR iron-sulfur cluster insertion protein ErpA	18.42	1	2	2	6	41.3	18.42	2	4	2.63376	18.42	2	2	114	12.0928	4.31006
SF0587	ybgI metal-binding protein	19.84	1	3	3	33	488.963	19.84	3	17	44.8189	19.84	3	16	247	26.8937	5.18604
SF3727	pstS phosphate ABC transporter substrate-binding protein	11.56	1	3	3	6		0			10.497	11.56	3	6	346	37.0011	8.47021
SF0982	appA phosphoanhydride phosphorylase	7.18	1	2	2	3					1.94272	7.18	2	3	432	47.0762	6.354
General function prediction only and poorly characterized protein
SF3269	sspA stringent starvation protein A	26.42	1	4	4	17	170.944	26.42	4	9	16.2935	22.64	3	8	212	24.2894	5.33838
SF0974	hyaB hydrogenase 1 large subunit,Xenobiotics biodegradation and metabolism	4.19	1	2	2	10	113.974	4.19	2	5	14.4323	4.19	2	5	597	66.211	5.97314
SF3989	yiiM 6-N-hydroxylaminopurine resistance protein	9.38	1	2	2	12	146.106	9.38	2	6	10.1562	9.38	2	6	224	25.3287	6.22705
SF3380	fic cell filamentation protein Fic	11.5	1	2	2	2	46.21	11.5	2	2		0			200	22.9615	5.2749
SF0555	ybgF tol-pal system protein YbgF, periplasmic TolA-binding protein	10.27	1	2	2	15	73.1603	10.27	2	8	11.8877	10.27	2	7	263	28.3452	8.20654
SF1735	xasA acid sensitivity protein transporter	4.89	1	2	2	50	316.636	4.89	2	23	60.7399	4.89	2	27	511	55.0405	8.646
SF0856	ycaC hypothetical protein	10.58	1	2	2	8	39.9691	10.58	2	4	3.32227	10.58	2	4	208	23.0898	5.41455
	Sequence	# PSMs	# Proteins	# Protein Groups	Protein Group Accessions	Modifications	MH+ [Da]	q-Value	PEP	A2	IonScore A2	Exp Value A2	A4	XCorr A4	# Missed Cleavages
	NNVLALGDLAK	4	1	1	SF0856		1127.64	0	0.0001146	High	27.71	0.00279566	High	1.67343	0
	NLMTSYDTLTK	4	1	1	SF0856		1286.63	0	0.002222	High	16.12	0.0280995	High	1.39426	0
	Sequence	# PSMs	# Proteins	# Protein Groups	Protein Group Accessions	Modifications	MH+ [Da]	q-Value	PEP	A2	IonScore A2	Exp Value A2	A4	XCorr A4	# Missed Cleavages
	MNVPFQLADSALDK	14	1	1	SF0902		1548.78	0	2.596e-09	High	63.76	9.04562e-07	High	2.55403	0
	YGVIYAGAQK	14	1	1	SF0902		1069.56	0	1.829e-07	High	57.45	2.15865e-06	High	2.17758	0
	GQFAAVPLNILGDK	16	1	1	SF0902		1442.8	0	0.0002823	High	41.83	0.000147633	High	2.33358	0
	DLLNVPSNYK	12	1	1	SF0902		1162.61	0	0.001258	High	41.11	0.000135531	High	2.16755	0
	ASIYNAMPLEGVK	8	1	1	SF0902		1392.71	0	0.0006152	High	37.26	0.000469829	High	2.19309	0
	AQIFNFSSGPAMLPAEVLK	2	1	1	SF0902		2020.05	0	4.443e-06	High	35.73	0.000654887			0
	ASIYNAMPLEGVK	6	1	1	SF0902	M7(Oxidation)	1408.71	0	0.007739	High	19.83	0.0223583	High	1.76884	0
	AQIFNFSSGPAMLPAEVLK	1	1	1	SF0902	M12(Oxidation)	2036.06	0.003	0.07472	High	15.17	0.0714608			0
	Sequence	# PSMs	# Proteins	# Protein Groups	Protein Group Accessions	Modifications	MH+ [Da]	q-Value	PEP	A2	IonScore A2	Exp Value A2	A4	XCorr A4	# Missed Cleavages
	MTESFAQLFEESLK	4	1	1	SF0907		1659.79	0	4.351e-12	High	97.73	2.02386e-10	High	3.13188	0
	DQLLENLQEGMEVK	13	1	1	SF0907		1645.81	0	1.127e-08	High	87.71	4.57471e-09	High	3.97455	0
	AKDEADEKDAIATVNK	3	1	1	SF0907		1717.86	0	1.274e-06	High	65.24	7.03182e-07	High	3.51009	2
	TESFAQLFEESLK	2	1	1	SF0907		1528.75	0	3.092e-08	High	57.44	2.70453e-06			0
	DQLLENLQEGMEVK	10	1	1	SF0907	M11(Oxidation)	1661.81	0	1.093e-06	High	47.41	3.72181e-05	High	2.85581	0
	SESAIPAEQFK	18	1	1	SF0907		1206.6	0	1.688e-05	High	35.61	0.000590797	High	2.11357	0
	GVVVAIDK	11	1	1	SF0907		800.487	0	0.00399	High	34.54	0.000896479	High	1.8567	0
	QLGEDPWVAIAK	1	1	1	SF0907		1326.7	0.006	0.1418	High	12.43	0.125725			0
	Sequence	# PSMs	# Proteins	# Protein Groups	Protein Group Accessions	Modifications	MH+ [Da]	q-Value	PEP	A2	IonScore A2	Exp Value A2	A4	XCorr A4	# Missed Cleavages
	AIWEQELTDMR	2	1	1	SF0925		1391.66	0	0.0002115	High	26.8	0.00208435	High	1.53482	0
	VAADFLAK	2	1	1	SF0925		834.471	0.001	0.02061	High	18.47	0.0184903	High	1.40499	0
	GLEEDAEGLR	2	1	1	SF0925		1088.52	0.001	0.0178	High	18.46	0.0156817	High	1.83413	0
	TAQTPGGTGALR	2	1	1	SF0925		1129.59	0.001	0.02814	High	16.6	0.0503185	High	1.69107	0
	ELIVASSYSK	1	1	1	SF0925		1096.59	0.006	0.1403	High	18.25	0.0920185			0
	Sequence	# PSMs	# Proteins	# Protein Groups	Protein Group Accessions	Modifications	MH+ [Da]	q-Value	PEP	A2	IonScore A2	Exp Value A2	A4	XCorr A4	# Missed Cleavages
	YADVGSFDYGR	6	1	1	SF0926	N-Term(Acetyl)	1291.56	0	0.0001248	High	36.03	0.000248869	High	2.93191	0
	YADVGSFDYGR	4	1	1	SF0926		1249.55	0	0.0001005	High	25.87	0.00258208	High	2.00447	0
	VGGVATYR	3	1	1	SF0926		822.445	0	0.005805	High	22.8	0.00523564	High	1.80736	0
	FTNTSGFANK	2	1	1	SF0926		1086.52	0	0.006461	High	21.96	0.00636796	High	1.40961	0
	Sequence	# PSMs	# Proteins	# Protein Groups	Protein Group Accessions	Modifications	MH+ [Da]	q-Value	PEP	A2	IonScore A2	Exp Value A2	A4	XCorr A4	# Missed Cleavages
	VVASPGQGQQFEIQASK	18	1	1	SF0927		1773.91	0	2.263e-13	High	112.51	2.18809e-11	High	4.30658	0
	TVAAMDVLAPGIGEIIGGSQR	8	1	1	SF0927		2055.09	0	1.048e-09	High	60.79	2.04252e-06	High	3.94929	0
	VSTLDLENLPR	8	1	1	SF0927		1256.68	0	0.001193	High	29.83	0.00239182	High	1.85857	0
	SVVPVADVLQGR	2	1	1	SF0927		1239.71	0	0.001224	High	28.47	0.00170679			0
	IYTFGPTFR	4	1	1	SF0927		1101.57	0	0.002197	High	23.76	0.0105182	High	1.8794	0
	TNLIGAVAR	3	1	1	SF0927		914.539	0.001	0.02104	High	26.24	0.00808126			0
	LDVLDER	1	1	1	SF0927		859.452	0.002	0.05623	High	15.51	0.0688916			0
	Sequence	# PSMs	# Proteins	# Protein Groups	Protein Group Accessions	Modifications	MH+ [Da]	q-Value	PEP	A2	IonScore A2	Exp Value A2	A4	XCorr A4	# Missed Cleavages
	WYSQSGTPVVTVK	12	1	1	SF0929		1451.75	0	6.219e-08	High	60.32	1.76504e-06	High	3.0206	0
	TVVTAVSQAVR	8	1	1	SF0929		1130.65	0	4.604e-07	High	58.69	1.48728e-06	High	2.47976	0
	GLENLSGDLYEK	9	1	1	SF0929		1337.66	0	0.0005192	High	47.73	2.61416e-05	High	2.78906	0
	SFTMSNPNR	2	1	1	SF0929		1053.48	0.001	0.02262	High	21.48	0.00709529	High	1.25179	0
	LIEPLIR	1	1	1	SF0929		853.55	0.007	0.1537	High	15.29	0.0295101			0
	Sequence	# PSMs	# Proteins	# Protein Groups	Protein Group Accessions	Modifications	MH+ [Da]	q-Value	PEP	A2	IonScore A2	Exp Value A2	A4	XCorr A4	# Missed Cleavages
	DHDTGVSPVFAGGVEYAITPEIATR	521	1	1	SF0957		2602.26	0	3.682e-11	High	117.7	2.88701e-12	High	6.36116	0
	GMGESNPVTGNTCDNVK	384	1	1	SF0957	C13(Carbamidomethyl)	1779.76	0	3.007e-10	High	101.61	1.51853e-10	High	4.84216	0
	LGYPITDDLDIYTR	346	1	1	SF0957		1654.83	0	3.039e-08	High	99.48	1.52172e-10	High	4.18547	0
	FGQGEAAPVVAPAPAPEVQTK	807	1	1	SF0957		2064.07	0	1.627e-12	High	99.2	2.22419e-10	High	5.8111	0
	GMGESNPVTGNTCDNVK	158	1	1	SF0957	M2(Oxidation); C13(Carbamidomethyl)	1795.75	0	2.92e-08	High	97.53	1.76185e-10	High	5.16834	0
	IGSDAYNQGLSER	450	1	1	SF0957		1409.66	0	2.07e-10	High	94.92	5.63687e-10	High	4.84536	0
	DGSVVVLGYTDR	127	1	1	SF0957		1280.65	0	3.761e-08	High	81.73	1.34286e-08	High	2.98147	0
	AALIDCLAPDR	257	1	1	SF0957	C6(Carbamidomethyl)	1214.62	0	1.791e-07	High	74.42	5.05974e-08	High	3.24666	0
	AQSVVDYLISK	199	1	1	SF0957		1222.67	0	2.9e-07	High	69.54	1.27849e-07	High	2.67434	0
	SDVLFNFNK	216	1	1	SF0957		1083.55	0	0.001597	High	63.25	8.98987e-07	High	2.59897	0
	LGGMVWR	81	1	1	SF0957	M4(Oxidation)	834.427	0	0.005603	High	60.32	1.30055e-06	High	2.29816	0
	LGGMVWR	52	1	1	SF0957		818.433	0	0.003291	High	58.68	3.11694e-06	High	2.14198	0
	ANVPGGASFK	400	1	1	SF0957		947.492	0	0.0007981	High	53.55	1.2364e-05	High	2.47682	0
	DNTWYTGAK	274	1	1	SF0957		1055.48	0	6.89e-05	High	48.11	1.54159e-05	High	2.21617	0
	AQGVQLTAK	358	1	1	SF0957		915.524	0	2.909e-06	High	47.97	3.9897e-05	High	2.1631	0
	DVVTQPQA	52	1	1	SF0957		857.433	0	0.0006965	High	46.85	2.06538e-05	High	2.00275	0
	ATLKPEGQAALDQLYSQLSNLDPK	13	1	1	SF0957		2600.35	0	1.273e-07	High	46.78	5.45724e-05	High	4.54688	0
	GIKDVVTQPQA	4	1	1	SF0957		1155.63	0	0.002272	High	32.19	0.00126829	High	1.48726	1
	RAQSVVDYLISK	2	1	1	SF0957		1378.77	0.002	0.03711	High	34.77	0.00038344	High	1.46874	1
	HFTLK	1	1	1	SF0957		645.372	0.003	0.06663	High	19.62	0.0223745			0
	RVEIEVK	3	1	1	SF0957		872.517	0.005	0.1203	High	39.48	0.000349431			1
	GIPADK	2	1	1	SF0957		600.334	0.005	0.1196	High	13.58	0.0437492			0
SF0967	SF0967 hypothetical protein	16.13	1	1	2	2	31.7275	16.13	2	2		0			155	16.6437	5.52881
SF1270	yciO hypothetical protein	16.97	1	3	3	15	123.142	16.97	3	7	11.1935	16.97	3	8	218	24.4866	6.40479
	Sequence	# PSMs	# Proteins	# Protein Groups	Protein Group Accessions	Modifications	MH+ [Da]	q-Value	PEP	A2	IonScore A2	Exp Value A2	A4	XCorr A4	# Missed Cleavages
	LINQAVEIVR	10	1	1	SF1270		1154.69	0	6.492e-06	High	39.66	0.000189251	High	1.92719	0
	EGVGDVKPFL	2	1	1	SF1270		1060.56	0	0.0003925	High	29.21	0.00329862	High	1.59588	0
	GGVIVYPTDSGYALGCK	3	1	1	SF1270	C16(Carbamidomethyl)	1756.86	0	2.132e-05	High	27.72	0.00481776	High	2.4053	0
	Sequence	# PSMs	# Proteins	# Protein Groups	Protein Group Accessions	Modifications	MH+ [Da]	q-Value	PEP	A2	IonScore A2	Exp Value A2	A4	XCorr A4	# Missed Cleavages
	APLVEELYR	3	1	1	SF1276		1089.59	0	2.544e-05	High	35.3	0.000678778	High	2.0168	0
	YLADAPQQDPEGNK	2	1	1	SF1276		1545.71	0.002	0.03799	High	28.61	0.00137395	High	2.15519	0
	Sequence	# PSMs	# Proteins	# Protein Groups	Protein Group Accessions	Modifications	MH+ [Da]	q-Value	PEP	A2	IonScore A2	Exp Value A2	A4	XCorr A4	# Missed Cleavages
	FCGAEGLNNVITLSTFR	11	1	1	SF1330	C2(Carbamidomethyl)	1898.94	0	6.858e-10	High	75.3	7.0829e-08	High	4.33514	0
	DLSDVTLGQFAGK	18	1	1	SF1330		1350.69	0	1.621e-09	High	73.29	9.14186e-08	High	4.26364	0
	VLNIFPSIDTGVCAASVR	37	1	1	SF1330	C13(Carbamidomethyl)	1919	0	5.697e-10	High	52.18	1.51335e-05	High	3.81429	0
	SQTVHFQGNPVTVANSIPQAGSK	6	1	1	SF1330		2367.2	0	2.894e-05	High	36.76	0.000390096			0
	AQTFTLVAK	9	1	1	SF1330		978.559	0	0.003323	High	33.8	0.000416869	High	1.24802	0
	NAEFLQAYGVAIADGPLK	3	1	1	SF1330		1876.97	0	0.001638	High	21.41	0.0314405	High	2.76506	0
	GLAAR	1	1	1	SF1330		487.298	0.009	0.1913	High	23.63	0.0192912			0
SF1389	SF1389 hypothetical protein	33.33	1	2	2	2	25.419	33.33	2	2		0			78	8.74719	4.66553
	Sequence	# PSMs	# Proteins	# Protein Groups	Protein Group Accessions	Modifications	MH+ [Da]	q-Value	PEP	A2	IonScore A2	Exp Value A2	A4	XCorr A4	# Missed Cleavages
	IGAFEIDDGELHGESPGDR	1	1	1	SF1389		2013.9	0	0.0002522	High	20.65	0.00858954			0
	TLTIPCK	1	1	1	SF1389	C6(Carbamidomethyl)	832.46	0.005	0.1298	High	19.72	0.0261316			0
SF1394	yebJ hypothetical protein	19.4	1	3	3	11	118.665	19.4	3	5	11.7551	19.4	3	6	232	25.8466	9.64209
SF1441	yeaF hypothetical protein	11.29	1	2	2	8		0			24.4959	11.29	2	8	248	27.8135	5.84619
SF1674	SF1674 hypothetical protein	8.39	1	2	2	8	93.2746	8.39	2	4	9.95248	8.39	2	4	298	33.6543	6.17627
SF2148	SF2148 hypothetical protein	34.4	1	4	4	13	137.495	34.4	4	8	8.59495	28.8	3	5	125	13.8231	8.45557
	Sequence	# PSMs	# Proteins	# Protein Groups	Protein Group Accessions	Modifications	MH+ [Da]	q-Value	PEP	A2	IonScore A2	Exp Value A2	A4	XCorr A4	# Missed Cleavages
	LDNQYYTEAEASLAR	4	1	1	SF2148		1743.81	0	3.545e-08	High	53.41	4.54957e-06	High	4.12547	0
	NDAAHFCVTQGK	2	1	1	SF2148	C7(Carbamidomethyl)	1347.61	0	1.005e-07	High	51.48	7.09529e-06	High	2.51097	0
	ISGAENIVK	5	1	1	SF2148		930.525	0	4.541e-05	High	37.63	0.000371055	High	1.48428	0
	MQIVDLK	2	1	1	SF2148		846.475	0	0.006024	High	27.91	0.00550147			0
	Sequence	# PSMs	# Proteins	# Protein Groups	Protein Group Accessions	Modifications	MH+ [Da]	q-Value	PEP	A2	IonScore A2	Exp Value A2	A4	XCorr A4	# Missed Cleavages
	EAPLAIELDHDK	9	1	1	SF2272		1350.69	0	6.243e-07	High	48.83	2.16015e-05	High	3.40858	0
	FPAIIYGGK	8	1	1	SF2272		965.545	0	0.0001488	High	37.23	0.000188786	High	2.08617	0
	LQHIDFVR	4	1	1	SF2272		1027.57	0.001	0.03257	High	15.03	0.0314051	High	1.70949	0
	Sequence	# PSMs	# Proteins	# Protein Groups	Protein Group Accessions	Modifications	MH+ [Da]	q-Value	PEP	A2	IonScore A2	Exp Value A2	A4	XCorr A4	# Missed Cleavages
	TDDQNFGLNR	371	1	1	SF2299		1179.54	0	2.904e-09	High	94.28	3.72366e-10	High	3.77379	0
	INLLDDNQFTR	360	1	1	SF2299		1348.68	0	1.793e-06	High	82.13	1.25532e-08	High	3.55262	0
	YVDVGATYYFNK	223	1	1	SF2299		1439.68	0	1.183e-09	High	81.8	6.59128e-09	High	4.51688	0
	YDANNIYLAAQYTQTYNATR	39	1	1	SF2299		2354.1	0	1.903e-12	High	80.96	8.81846e-09	High	4.80776	0
	VGNLGWANK	312	1	1	SF2299		958.51	0	1.451e-06	High	76.74	4.55448e-08	High	3.07521	0
	SVDGDQTYMR	148	1	1	SF2299		1171.5	0	5.933e-08	High	71.93	6.39691e-08	High	2.89818	0
	FQDVGSFDYGR	310	1	1	SF2299		1290.57	0	2.241e-07	High	70.01	9.95337e-08	High	3.64181	0
	NMSTYVDYK	106	1	1	SF2299	M2(Oxidation)	1136.49	0	0.0003165	High	61.74	6.68298e-07	High	2.53836	0
	VDGLHYFSDDK	64	1	1	SF2299		1295.59	0	5.33e-06	High	56.92	2.02754e-06	High	3.09532	0
	NMSTYVDYK	227	1	1	SF2299		1120.49	0	0.0003403	High	53.06	4.9314e-06	High	2.67293	0
	NYDDEDILK	171	1	1	SF2299		1124.51	0	8.108e-05	High	47.42	1.80705e-05	High	2.74479	0
	AETYTGGLK	188	1	1	SF2299		939.476	0	0.002117	High	44.53	6.16649e-05	High	1.95744	0
	RTDDQNFGLNR	10	1	1	SF2299		1335.64	0	8.025e-05	High	40.63	0.000207592	High	3.23302	1
	VAFAGLK	50	1	1	SF2299		705.428	0	0.01071	High	40.27	0.000140958	High	1.23549	0
	SVDGDQTYMR	10	1	1	SF2299	M9(Oxidation)	1187.5	0	0.0007831	High	36.07	0.000246587	High	2.2609	0
	DAGINTDNIVALGLVYQF	16	1	1	SF2299		1922.99	0	6.725e-05	High	27.74	0.00454322	High	2.18063	0
	LDLYGK	9	2	2	SF2299;SF1977		708.39	0.001	0.03483	High	29.68	0.0013994	High	1.78033	0
	GNGFATYR	13	1	1	SF2299		885.422	0.001	0.01221	High	21.88	0.00647098	High	1.4815	0
	STDFFGLVDGLNFAVQYQGK	1	1	1	SF2299		2206.07	0.003	0.06135				High	1.03351	0
	Sequence	# PSMs	# Proteins	# Protein Groups	Protein Group Accessions	Modifications	MH+ [Da]	q-Value	PEP	A2	IonScore A2	Exp Value A2	A4	XCorr A4	# Missed Cleavages
	ITAILPVTEFEEGVK	4	1	1	SF2311		1645.9	0	4.921e-05	High	15.54	0.0586434	High	2.00443	0
	EITPVNIEEELK	2	1	1	SF2311		1413.75	0.001	0.01235	High	22.17	0.0106179	High	1.48579	0
	VVSLIVPR	1	1	1	SF2311		882.575	0.008	0.1786	High	22.55	0.00554587			0
SF2345	elaB hypothetical protein	27.72	1	2	2	121	1865.2	27.72	2	59	133.752	27.72	2	62	101	11.2798	5.52881
	Sequence	# PSMs	# Proteins	# Protein Groups	Protein Group Accessions	Modifications	MH+ [Da]	q-Value	PEP	A2	IonScore A2	Exp Value A2	A4	XCorr A4	# Missed Cleavages
	IDDDLTLLSETLEEVLR	2	1	1	SF2345		1974.02	0	8.202e-15	High	102.75	2.15008e-10	High	4.15464	0
	VSQASDSYYYR	119	1	1	SF2345		1338.59	0	4.235e-07	High	63.74	4.21667e-07	High	3.00763	0
	Sequence	# PSMs	# Proteins	# Protein Groups	Protein Group Accessions	Modifications	MH+ [Da]	q-Value	PEP	A2	IonScore A2	Exp Value A2	A4	XCorr A4	# Missed Cleavages
	VAMLSYSTGTSGAGSDVEK	28	1	1	SF2373		1859.87	0	1.599e-12	High	91.26	7.4817e-10	High	4.924	0
	GIATCVLLGNPAEINR	11	1	1	SF2373	C5(Carbamidomethyl)	1697.9	0	1.135e-08	High	71.73	1.67857e-07	High	4.65649	0
	LNAPVDEQGR	10	1	1	SF2373		1098.55	0	9.581e-07	High	58.56	2.36837e-06	High	2.68952	0
	NTNITGVIVNK	4	1	1	SF2373		1172.66	0	0.0003464	High	37.06	0.000383738	High	2.25085	0
	APNSPVAGR	7	1	1	SF2373		868.46	0	0.00598	High	34.65	0.000411321	High	1.57935	0
	MSYVEGLLSSNQK	2	1	1	SF2373		1455.72	0	9.528e-05	High	34.46	0.00048343	High	2.48371	0
	YQLTELAR	13	1	1	SF2373		993.536	0	0.0002333	High	32.39	0.00112469	High	1.91427	0
	SADLISIGPMLQGMR	2	1	1	SF2373		1588.82	0	1.582e-05	High	31.31	0.00166411	High	2.21583	0
	IVLPEGDEPR	6	1	1	SF2373		1124.59	0	0.0007054	High	27.43	0.00343363	High	1.58689	0
	ATVFIFPDLNTGNTTYK	2	1	1	SF2373		1901.97	0	0.0004751	High	15.41	0.0561093	High	2.40151	0
	Sequence	# PSMs	# Proteins	# Protein Groups	Protein Group Accessions	Modifications	MH+ [Da]	q-Value	PEP	A2	IonScore A2	Exp Value A2	A4	XCorr A4	# Missed Cleavages
	IDAAFQDEVAASEGFLK	2	1	1	SF2385		1810.88	0	4.467e-11	High	62.04	1.46916e-06	High	4.20683	0
	NSDIQPTVESLK	14	1	1	SF2385		1330.68	0	0.0004936	High	58.99	2.58675e-06	High	2.22382	0
	INTQCTFVENPLDALIPSLK	4	1	1	SF2385	C5(Carbamidomethyl)	2273.18	0	1.67e-06	High	55.24	8.67757e-06	High	3.56868	0
	VGVLQGTTQETFGNEHWAPK	4	1	1	SF2385		2199.08	0	4.086e-08	High	36.92	0.000528413	High	2.35843	0
	IGTDPTYAPFESK	2	1	1	SF2385		1425.69	0	0.0006139	High	26.49	0.00448776	High	1.97638	0
	Sequence	# PSMs	# Proteins	# Protein Groups	Protein Group Accessions	Modifications	MH+ [Da]	q-Value	PEP	A2	IonScore A2	Exp Value A2	A4	XCorr A4	# Missed Cleavages
	QLSGLSGVVMGYTPN	1	1	1	SF2390	N-Term(Acetyl)	1564.77	0.001	0.01148				High	1.92108	0
	VYTSPSTPVQGK	1	1	1	SF2390		1263.66	0.004	0.06973				High	1.75778	0
	Sequence	# PSMs	# Proteins	# Protein Groups	Protein Group Accessions	Modifications	MH+ [Da]	q-Value	PEP	A2	IonScore A2	Exp Value A2	A4	XCorr A4	# Missed Cleavages
	GFDECSPYVNVK	6	1	1	SF2441	C5(Carbamidomethyl)	1414.63	0	9.863e-06	High	42.34	5.82063e-05	High	2.2519	0
	FSAFTPDIK	3	1	1	SF2441		1025.53	0	0.0004168	High	38.34	0.000146208	High	1.39527	0
	IERPGVGDVTR	8	1	1	SF2441		1198.65	0	0.0002367	High	35.59	0.000400284	High	2.86011	0
SF2442	SF2442 hypothetical protein	21.74	1	3	3	10	116.52	21.74	3	5	10.6162	21.74	3	5	207	22.5366	5.49072
SF4334	vacB hypothetical protein	2.3	1	2	2	2	30.3991	2.3	2	2		0			827	93.5862	8.39697
SF4267	ytfM hypothetical protein	3.99	1	2	2	9	73.07	3.99	2	4	4.38042	3.99	2	5	577	64.8071	8.646
SF4256	yjgA hypothetical protein	14.21	1	2	2	6	84.0884	14.21	2	3	4.38048	14.21	2	3	183	21.4204	5.60498
SF4226	yjgR hypothetical protein	9.88	1	4	4	10	88.0952	9.88	4	6	8.95144	5.81	2	4	516	56.2152	6.56592
SF4160	yjbJ hypothetical protein	28.99	1	2	2	35	610.501	28.99	2	17	47.1761	28.99	2	18	69	8.32009	5.5542
SF3683	yicC hypothetical protein	8.01	1	2	2	7	41.7373	8.01	2	3	3.7705	8.01	2	4	287	33.1383	5.18604
SF3635a	SF3635a hypothetical protein	42.03	1	2	2	8	85.1959	42.03	2	3	7.69517	42.03	2	5	69	7.99025	9.40771
SF3490	SF3490 hypothetical protein	14.78	1	2	2	3					3.46758	14.78	2	3	203	22.1174	6.02393
SF2956	yggL hypothetical protein	22.03	1	2	2	8	101.343	22.03	2	4	11.0981	22.03	2	4	118	13.9299	4.81787
SF2926	yggG hypothetical protein	12.24	1	2	2	11	127.664	12.24	2	5	12.1494	12.24	2	6	294	31.7106	7.03467
SF0638	ybeL hypothetical protein	11.88	1	2	2	11	52.1675	11.88	2	5	4.98385	11.88	2	6	160	18.8664	5.09717
	Sequence	# PSMs	# Proteins	# Protein Groups	Protein Group Accessions	Modifications	MH+ [Da]	q-Value	PEP	A2	IonScore A2	Exp Value A2	A4	XCorr A4	# Missed Cleavages
	VALPPDAVLTVTLSDASLADAPSK	70	1	1	SF0398		2351.26	0	1.098e-13	High	124.82	5.93297e-13	High	4.00508	0
	LVFITDTVQPVINQGGTK	24	1	1	SF0398		1930.06	0	2.924e-10	High	118.29	2.2979e-12	High	4.94125	0
	Sequence	# PSMs	# Proteins	# Protein Groups	Protein Group Accessions	Modifications	MH+ [Da]	q-Value	PEP	A2	IonScore A2	Exp Value A2	A4	XCorr A4	# Missed Cleavages
	AQAAANIAQLTVNR	6	1	1	SF0408		1440.79	0	2.128e-08	High	67.81	3.06317e-07	High	3.5378	0
	TEPLQITTELPGR	2	1	1	SF0408		1454.78	0	7.318e-07	High	51.06	1.17514e-05	High	2.38128	0
	AQEVTADNNQQAASGAQPEQSK	4	1	1	SF0408		2272.04	0	7.147e-07	High	30.09	0.00097717	High	3.26349	0
	SEITDEEYK	6	1	1	SF0418		1113.49	0	0.003234	High	32.06	0.000620826	High	1.99855	0
	DGETVISWAK	4	1	1	SF0418		1105.55	0	0.0001192	High	30.37	0.0019285	High	2.09101	0
	VLQMLEK	2	1	1	SF0418		860.491	0	0.005499	High	20.03	0.021352	High	1.86555	0
	YIFELNPDHVLVK	2	1	1	SF0418		1586.86	0.001	0.01134				High	1.36159	0
	EGEDEFLDDWR	5	1	1	SF0418		1410.58	0.002	0.03538	High	23.24	0.00473119	High	2.07192	0
	MNQLLVS	3	1	1	SF0418		804.425	0.004	0.1025	High	41.87	0.000292558			0
	ALTPFIDR	1	1	1	SF0418		932.518	0.004	0.09841	High	23.19	0.0117535			0
	LFAAAGQK	1	1	1	SF0418		805.455	0.004	0.07309				High	1.44054	0
	Sequence	# PSMs	# Proteins	# Protein Groups	Protein Group Accessions	Modifications	MH+ [Da]	q-Value	PEP	A2	IonScore A2	Exp Value A2	A4	XCorr A4	# Missed Cleavages
	TFQEILAALGTGDALASK	4	1	1	SF0437		1805.96	0	1.123e-06	High	37.13	0.000474423	High	3.66437	0
	TIPLQDQDTR	6	1	1	SF0437		1186.6	0	0.002373	High	29.19	0.00198831	High	1.69633	0
	AQQAMQLMQEGNYTDALPLLK	1	1	1	SF0437		2363.16	0.001	0.02063				High	1.7067	0
	Sequence	# PSMs	# Proteins	# Protein Groups	Protein Group Accessions	Modifications	MH+ [Da]	q-Value	PEP	A2	IonScore A2	Exp Value A2	A4	XCorr A4	# Missed Cleavages
	TVAPAGGEAFEAR	10	1	1	SF0457		1275.63	0	2.848e-06	High	41.19	0.000125454	High	2.39689	0
	SQLNYSEENLK	4	1	1	SF0457		1324.63	0	0.002613	High	24.55	0.00349921	High	2.29505	0
	Sequence	# PSMs	# Proteins	# Protein Groups	Protein Group Accessions	Modifications	MH+ [Da]	q-Value	PEP	A2	IonScore A2	Exp Value A2	A4	XCorr A4	# Missed Cleavages
	IEIPIFNAGRNQANLDIAEIR	4	1	1	SF0473		2367.26	0	3.607e-05				High	3.15754	1
	QVNEIYLYTALGGGWQQ	1	1	1	SF0473		1939.95	0.008	0.1382				High	1.87189	0
	Sequence	# PSMs	# Proteins	# Protein Groups	Protein Group Accessions	Modifications	MH+ [Da]	q-Value	PEP	A2	IonScore A2	Exp Value A2	A4	XCorr A4	# Missed Cleavages
	YTPNVADATEAQIQQATK	22	1	1	SF0564		1948.96	0	4.999e-11	High	122.6	1.73105e-12	High	5.07725	0
	YHFEQSSTTTQPAR	6	1	1	SF0564		1652.76	0	1.953e-09	High	74.36	3.6557e-08	High	4.39962	0
	Sequence	# PSMs	# Proteins	# Protein Groups	Protein Group Accessions	Modifications	MH+ [Da]	q-Value	PEP	A2	IonScore A2	Exp Value A2	A4	XCorr A4	# Missed Cleavages
	ISLDEAMASGYVK	4	1	1	SF0605		1383.68	0	3.464e-08	High	73.98	5.59923e-08	High	3.37758	0
	LSPEMVSASTLAGDPITAR	9	1	1	SF0605		1915.98	0	2.005e-10	High	73.41	1.11729e-07	High	4.79209	0
	TLVSSAMIDR	9	1	1	SF0605		1092.57	0	6.052e-06	High	54.93	6.74869e-06	High	2.00326	0
	NPQEHYNELAK	5	1	1	SF0605		1342.64	0	5.389e-06	High	43.69	5.13075e-05	High	2.4246	0
	LVEVPVGFK	13	1	1	SF0605		987.585	0	0.0006577	High	33.18	0.000745301	High	1.94185	0
	LQAAATSAQK	8	1	1	SF0605		988.542	0	0.001194	High	24.78	0.00715218	High	1.61067	0
	FGAPSYNR	7	1	1	SF0605		911.434	0.001	0.01664	High	30.29	0.00093319	High	1.78707	0
	LSPEMVSASTLAGDPITAR	1	1	1	SF0605	N-Term(Acetyl)	1957.98	0.005	0.08749				High	1.47446	0
	Sequence	# PSMs	# Proteins	# Protein Groups	Protein Group Accessions	Modifications	MH+ [Da]	q-Value	PEP	A2	IonScore A2	Exp Value A2	A4	XCorr A4	# Missed Cleavages
	SPVVDISFPEIEK	2	1	1	SF0621		1459.77	0	5.98e-07	High	56.01	6.26527e-06	High	2.22393	0
	LVAAIDGIDR	2	1	1	SF0621		1042.59	0	0.0001178	High	21.68	0.0115465	High	1.86415	0
	Sequence	# PSMs	# Proteins	# Protein Groups	Protein Group Accessions	Modifications	MH+ [Da]	q-Value	PEP	A2	IonScore A2	Exp Value A2	A4	XCorr A4	# Missed Cleavages
	VLEQSAESVPEYGK	12	1	1	SF0622		1535.76	0	4.135e-08	High	77.33	4.53071e-08	High	3.67096	0
	LLSLCGPFDDNIK	3	1	1	SF0622	C5(Carbamidomethyl)	1491.75	0	2.28e-05	High	33.41	0.00100328	High	2.47478	0
	AVITGDVTQIDLPR	2	1	1	SF0622		1497.82	0	0.002289	High	27.08	0.00528888	High	1.11186	0
	GQIQDIEPEQIHLAIK	3	1	1	SF0622		1831.99	0	0.006251	High	11.21	0.140014	High	1.85366	0
	LGIEINR	1	1	1	SF0622		814.478	0.001	0.01781	High	24.06	0.0104051			0
	SLYVDTAPMR	3	1	1	SF0622		1152.57	0.001	0.03453	High	20.31	0.0148977	High	1.66571	0
