# Supplementary material for: The outer membrane phospholipase A is essential for membrane integrity and type III secretion in Shigella flexneri
Source: Open Biol. 2016 Sep 21;6(9):160073. doi: 10.1098/rsob.160073 (PMC5043575; doi:10.1098/rsob.160073)
Supplement: Supplemental table 3 [file rsob160073supp4.xlsx]

## Sheet: WT
Accession	Description	ΣCoverage	Σ# Proteins	Σ# Unique Peptides	Σ# Peptides	Σ# PSMs	Score A2	Coverage A2	# Peptides A2	# PSM A2	Score A4	Coverage A4	# Peptides A4	# PSM A4	# AAs	MW [kDa]	calc. pI
CP0014	CP0014 hypothetical protein	11.98	1	2	2	10	78.005	11.98	2	5	3.58801	11.98	2	5	192	21.8649	7.72314
CP0140	mxiK Mxi-Spa secretion machinery protein MxiK	22.29	1	3	3	8	149.818	22.29	3	4	7.10582	22.29	3	4	175	20.0423	7.97217
CP0143	mxiM Mxi-Spa secretion machinery protein MxiM	11.97	1	2	2	4	20.13	11.97	2	2	0	11.97	2	2	142	15.8424	9.29053
CP0144	mxiE AraC-like family protein MxiE	14.76	1	2	2	3					3.56921	14.76	2	3	210	24.5364	8.63135
CP0145	mxiD outermembrane protein MxiD	47.7	1	21	21	279	4960.32	47.7	21	138	369.793	47.7	21	141	566	63.148	5.71924
CP0182	icsA/virG hypothetical protein	25.32	1	17	17	107	1194.95	23.41	16	52	132.961	25.32	17	55	1102	116.173	5.60498
CP0237	virK hypothetical protein	73.1	1	22	22	358	5094.71	73.1	22	176	398.813	71.52	21	182	316	36.6929	9.30518
CP0271	icsP/sopA outer membrane protease	19.68	1	7	7	17	188.644	19.68	7	9	13.564	18.41	6	8	315	35.5749	9.0415
SF0051	imp LPS assembly outer membrane complex protein LptD	67.73	1	40	40	570	9562.78	67.73	40	273	763.48	65.69	39	297	784	89.6002	5.16064
SF0142	fhuA ferrichrome outer membrane transporter	56.36	1	30	30	542	9480.47	56.36	30	265	698.428	56.36	30	277	747	82.1453	5.69385
SF0167	yaeT outer membrane protein assembly factor YaeT	43.33	1	27	27	182	3675.15	43.33	27	90	238.461	42.59	26	92	810	90.4965	5.12256
SF0348	tsx nucleoside-specific channel-forming protein Tsx	48.98	1	8	8	246	3876.57	48.98	8	117	350.581	48.98	8	129	294	33.5679	5.32568
SF0378	yajG polymerase/proteinase	15.49	1	3	3	11	144.739	10.18	2	5	10.6276	15.49	3	6	226	24.8987	9.20264
SF0496	fepA outer membrane receptor FepA	19.17	1	8	9	31	398.399	19.17	9	16	32.8622	18.5	8	15	746	82.0355	5.45264
SF0556	pal peptidoglycan-associated outer membrane lipoprotein	61.27	1	14	14	532	7614.9	61.27	14	256	644.179	61.27	12	276	173	18.8122	6.80029
SF0640	rlpB LPS-assembly lipoprotein RlpB	55.96	1	11	11	155	2477.38	55.96	11	83	184.373	48.19	9	72	193	21.3731	8.67529
SF0719	SF0719 membrane protein	16.58	1	3	3	27	510.165	16.58	3	13	36.1717	16.58	3	14	199	21.7665	6.02393
SF0765	ompX outer membrane protein X	53.22	1	9	9	3413	72835.8	53.22	9	1680	5017.15	53.22	9	1733	171	18.5909	7.1665
SF0819	ybjP lipoprotein	50.88	1	6	6	184	2921.49	50.88	6	89	213.766	50.88	6	95	171	18.9094	6.90283
SF0926	ompF outer membrane protein F	35.36	1	11	12	135	2240.56	35.36	12	65	196.464	35.36	12	70	362	39.3391	4.95752
SF0952	pqiB paraquat-inducible protein B	26.92	1	10	10	43	616.122	26.92	10	22	43.0198	26.92	10	21	546	60.4555	8.08936
SF0957	ompA outer membrane protein OmpA	79.31	1	34	34	11882	183894	79.31	33	5849	14056.4	79.31	33	6033	348	37.2598	5.97314
SF1159	SF1159 hypothetical protein	53.19	1	3	3	146	2865.63	53.19	3	72	172.473	53.19	3	74	94	8.67977	10.521
SF1259	yciD outer membrane protein W	57.55	1	7	7	363	6654.17	57.55	7	172	568.138	57.55	7	191	212	22.9133	6.52197
SF1422	SF1422 hypothetical protein	43.01	1	7	7	109	2028.34	43.01	7	56	97.7835	39.38	6	53	193	20.9118	9.53955
SF1441	yeaF hypothetical protein	56.85	1	9	9	607	10062.9	56.85	9	290	749.743	56.85	9	317	248	27.8135	5.84619
SF1487	osmE DNA-binding transcriptional activator OsmE	37.5	1	4	4	16	167.079	37.5	4	8	12.175	37.5	4	8	112	12.0129	7.86963
SF1508	SF1508 hypothetical protein	7.05	1	2	2	3	24.7144	7.05	2	3					241	26.3874	4.94482
SF1625	SF1625 hypothetical protein	22.93	1	6	6	16	173.228	22.93	6	8	12.3359	22.93	6	8	314	33.8515	9.40771
SF1668	slyB hypothetical protein	70.32	1	6	6	1244	27847.2	70.32	6	602	1992.05	38.71	5	642	155	15.5921	9.30518
SF1706	lpp murein lipoprotein	92.31	1	11	11	2647	46589.9	92.31	11	1323	3689.67	92.31	11	1324	78	8.3183	9.24658
SF1755	SF1755 porin	22.68	1	6	9	90	1034.74	22.68	9	46	75.4523	22.68	9	44	366	41.0379	5.23682
SF1971	yedD lipoprotein	31.39	1	3	3	14	293.729	31.39	3	7	10.5324	31.39	3	7	137	14.9496	4.98291
SF1977	nmpC porin	48.89	1	10	12	166	2874.9	48.89	12	83	237.308	48.89	12	83	360	39.628	4.79248
SF2098	rfbG dTDP-rhamnosyl transferase	7.96	1	2	2	3					7.44361	7.96	2	3	289	33.7812	8.41162
SF2148	SF2148 hypothetical protein	36.8	1	4	4	22	590.114	36.8	4	11	29.9266	36.8	4	11	125	13.8231	8.45557
SF2165	thiD bifunctional hydroxy-methylpyrimidine kinase/ hydroxy-phosphomethylpyrimidine kinase	19.92	1	3	3	22	469.719	19.92	3	11	30.5069	19.92	3	11	266	28.6417	6.15088
SF2262	spr outer membrane lipoprotein	26.6	1	5	5	41	972.373	26.6	5	21	68.5033	26.6	5	20	188	21.0268	9.99365
SF2299	ompC porin	68.9	1	18	21	897	14108.2	68.9	21	437	1271.33	68.9	21	460	373	41.3768	4.77979
SF2421	fadL long-chain fatty acid outer membrane transporter	21.97	1	8	8	85	1425.55	21.97	8	41	102.407	21.97	8	44	446	48.4945	5.30029
SF2424	vacJ ABC transporter outer membrane lipoprotein	61.35	1	11	11	306	4288.11	61.35	11	152	363.145	61.35	11	154	251	28.0038	5.04639
SF2520	nlpB lipoprotein	40.12	1	11	11	78	1071.57	40.12	11	40	60.6256	40.12	11	38	344	36.8196	5.56689
SF2558	SF2558 outer membrane biogenesis protein BamB	33.16	1	10	10	55	872.066	33.16	10	27	64.979	33.16	10	28	392	41.8013	4.90674
SF2652	SF2652 outer membrane biogenesis protein BamD	52.24	1	11	11	47	691.671	47.76	10	25	42.3672	52.24	11	22	245	27.8258	6.59521
SF2692	ygaU LysM domain/BON superfamily protein	71.14	1	9	9	79	1277.84	71.14	9	38	86.0197	66.44	8	41	149	16.0263	5.99854
SF2765	nlpD lipoprotein NlpD	5.8	1	2	2	10	246.209	5.8	2	5	12.5758	5.8	2	5	379	40.1244	9.51025
SF2973	pic serine protease	2.77	1	2	2	2	23.3737	2.77	2	2					1372	146.363	6.84424
SF3075	tolC outer membrane channel protein	59.43	1	21	21	602	11814.2	54.36	20	292	752.469	56.59	19	310	493	53.7662	5.51611
SF3141	yqjD hypothetical protein	25.74	1	2	2	16	302.388	25.74	2	8	21.1067	25.74	2	8	101	11.0449	9.08545
SF3143	SF3143 hypothetical protein	47.47	1	6	6	22	211.797	47.47	6	11	17.5134	47.47	6	11	99	11.7733	11.9419
SF3233	vpsC cytoplasmic membrane protein	20.77	1	3	3	14	344.715	20.77	3	7	18.1061	20.77	3	7	183	19.5541	4.93213
SF3406	damX cell division protein DamX	8.14	1	3	3	8	31.4703	8.14	3	4	2.42667	8.14	3	4	430	46.3745	5.64307
SF3485	yhhM receptor	26.05	1	2	2	22	328.615	26.05	2	11	24.8538	26.05	2	11	119	13.506	10.0669
SF3540	slp carbon starvation outer membrane protein	52.26	1	6	6	119	2211.11	52.26	6	58	173.055	52.26	6	61	199	22.1964	6.78564
SF3650	yibN hypothetical protein	36.36	1	4	4	10	129.31	36.36	4	5	11.6738	36.36	4	5	143	15.5765	9.33447
SF3672	kdtA 3-deoxy-D-manno-octulosonic-acid transferase	22.12	1	7	7	22	392.827	22.12	7	11	24.5145	22.12	7	11	425	47.2456	9.84717
SF3719	iutA ferric siderophore receptor	56.22	1	29	29	259	3819.98	52.53	28	126	300.279	56.22	29	133	731	80.9069	5.2876
SF3886	yifL outer membrane lipoprotein	65.67	1	4	4	45	326.806	65.67	4	21	10.8309	65.67	4	24	67	7.1727	8.79248
SF3899	pldA phospholipase A	53.63	1	11	11	226	3538.5	53.63	11	110	296.894	53.63	11	116	289	33.1422	5.32568
SF4048	btuB vitamin B12/cobalamin outer membrane transporter	47.56	1	17	17	109	1867.91	45.93	16	53	155.857	47.56	17	56	614	68.3945	5.49072
SF4267	ytfM hypothetical protein	28.6	1	13	13	64	1064.31	25.48	12	32	73.6252	27.04	12	32	577	64.8071	8.646
SF4344	yjfO hypothetical protein	14.08	1	2	2	5	65.5794	14.08	2	3	4.07105	14.08	2	2	142	16.0515	9.99365
SF4429	creA hypothetical protein	10.83	1	2	2	3	74.9202	10.83	2	3					157	17.097	8.95361

## Sheet: delta pldA
Accession	Description	ΣCoverage	Σ# Proteins	Σ# Unique Peptides	Σ# Peptides	Σ# PSMs	Score A2	Coverage A2	# Peptides A2	# PSM A2	Score A4	Coverage A4	# Peptides A4	# PSM A4	# AAs	MW [kDa]	calc. pI
CP0137	mxiH Mxi-Spa secretion machinery protein MxiH	30.12	1	2	2	8	146.973	30.12	2	4	10.0767	30.12	2	4	83	9.25968	4.65283
CP0145	mxiD outermembrane protein MxiD	47.7	1	21	21	279	4960.32	47.7	21	138	369.793	47.7	21	141	566	63.148	5.71924
CP0182	icsA/virG hypothetical protein	25.32	1	17	17	107	1194.95	23.41	16	52	132.961	25.32	17	55	1102	116.173	5.60498
CP0237	virK hypothetical protein	73.1	1	22	22	358	5094.71	73.1	22	176	398.813	71.52	21	182	316	36.6929	9.30518
SF0051	imp LPS assembly outer membrane complex protein LptD	67.73	1	40	40	570	9562.78	67.73	40	273	763.48	65.69	39	297	784	89.6002	5.16064
SF0142	fhuA ferrichrome outer membrane transporter	56.36	1	30	30	542	9480.47	56.36	30	265	698.428	56.36	30	277	747	82.1453	5.69385
SF0167	yaeT outer membrane protein assembly factor YaeT	43.33	1	27	27	182	3675.15	43.33	27	90	238.461	42.59	26	92	810	90.4965	5.12256
SF0348	tsx nucleoside-specific channel-forming protein Tsx	48.98	1	8	8	246	3876.57	48.98	8	117	350.581	48.98	8	129	294	33.5679	5.32568
SF0496	fepA outer membrane receptor FepA	19.17	1	8	9	31	398.399	19.17	9	16	32.8622	18.5	8	15	746	82.0355	5.45264
SF0556	pal peptidoglycan-associated outer membrane lipoprotein	61.27	1	14	14	532	7614.9	61.27	14	256	644.179	61.27	12	276	173	18.8122	6.80029
SF0640	rlpB LPS-assembly lipoprotein RlpB	55.96	1	11	11	155	2477.38	55.96	11	83	184.373	48.19	9	72	193	21.3731	8.67529
SF0719	SF0719 membrane protein	16.58	1	3	3	27	510.165	16.58	3	13	36.1717	16.58	3	14	199	21.7665	6.02393
SF0765	ompX outer membrane protein X	53.22	1	9	9	3413	72835.8	53.22	9	1680	5017.15	53.22	9	1733	171	18.5909	7.1665
SF0819	ybjP lipoprotein	50.88	1	6	6	184	2921.49	50.88	6	89	213.766	50.88	6	95	171	18.9094	6.90283
SF0926	ompF outer membrane protein F	35.36	1	11	12	135	2240.56	35.36	12	65	196.464	35.36	12	70	362	39.3391	4.95752
SF0952	pqiB paraquat-inducible protein B	26.92	1	10	10	43	616.122	26.92	10	22	43.0198	26.92	10	21	546	60.4555	8.08936
SF0957	ompA outer membrane protein OmpA	79.31	1	34	34	11882	183894	79.31	33	5849	14056.4	79.31	33	6033	348	37.2598	5.97314
SF1159	SF1159 hypothetical protein	53.19	1	3	3	146	2865.63	53.19	3	72	172.473	53.19	3	74	94	8.67977	10.521
SF1259	yciD outer membrane protein W	57.55	1	7	7	363	6654.17	57.55	7	172	568.138	57.55	7	191	212	22.9133	6.52197
SF1422	SF1422 hypothetical protein	43.01	1	7	7	109	2028.34	43.01	7	56	97.7835	39.38	6	53	193	20.9118	9.53955
SF1441	yeaF hypothetical protein	56.85	1	9	9	607	10062.9	56.85	9	290	749.743	56.85	9	317	248	27.8135	5.84619
SF1625	SF1625 hypothetical protein	22.93	1	6	6	16	173.228	22.93	6	8	12.3359	22.93	6	8	314	33.8515	9.40771
SF1668	slyB hypothetical protein	70.32	1	6	6	1244	27847.2	70.32	6	602	1992.05	38.71	5	642	155	15.5921	9.30518
SF1706	lpp murein lipoprotein	92.31	1	11	11	2647	46589.9	92.31	11	1323	3689.67	92.31	11	1324	78	8.3183	9.24658
SF1755	SF1755 porin	22.68	1	6	9	90	1034.74	22.68	9	46	75.4523	22.68	9	44	366	41.0379	5.23682
SF1977	nmpC porin	48.89	1	10	12	166	2874.9	48.89	12	83	237.308	48.89	12	83	360	39.628	4.79248
SF2148	SF2148 hypothetical protein	36.8	1	4	4	22	590.114	36.8	4	11	29.9266	36.8	4	11	125	13.8231	8.45557
SF2262	spr outer membrane lipoprotein	26.6	1	5	5	41	972.373	26.6	5	21	68.5033	26.6	5	20	188	21.0268	9.99365
SF2299	ompC porin	68.9	1	18	21	897	14108.2	68.9	21	437	1271.33	68.9	21	460	373	41.3768	4.77979
SF2421	fadL long-chain fatty acid outer membrane transporter	21.97	1	8	8	85	1425.55	21.97	8	41	102.407	21.97	8	44	446	48.4945	5.30029
SF2424	vacJ ABC transporter outer membrane lipoprotein	61.35	1	11	11	306	4288.11	61.35	11	152	363.145	61.35	11	154	251	28.0038	5.04639
SF2520	nlpB lipoprotein	40.12	1	11	11	78	1071.57	40.12	11	40	60.6256	40.12	11	38	344	36.8196	5.56689
SF2558	SF2558 outer membrane biogenesis protein BamB	33.16	1	10	10	55	872.066	33.16	10	27	64.979	33.16	10	28	392	41.8013	4.90674
SF2652	SF2652 outer membrane biogenesis protein BamD	52.24	1	11	11	47	691.671	47.76	10	25	42.3672	52.24	11	22	245	27.8258	6.59521
SF2692	ygaU LysM domain/BON superfamily protein	71.14	1	9	9	79	1277.84	71.14	9	38	86.0197	66.44	8	41	149	16.0263	5.99854
SF3075	tolC outer membrane channel protein	59.43	1	21	21	602	11814.2	54.36	20	292	752.469	56.59	19	310	493	53.7662	5.51611
SF3141	yqjD hypothetical protein	25.74	1	2	2	16	302.388	25.74	2	8	21.1067	25.74	2	8	101	11.0449	9.08545
SF3143	SF3143 hypothetical protein	47.47	1	6	6	22	211.797	47.47	6	11	17.5134	47.47	6	11	99	11.7733	11.9419
SF3233	vpsC cytoplasmic membrane protein	20.77	1	3	3	14	344.715	20.77	3	7	18.1061	20.77	3	7	183	19.5541	4.93213
SF3540	slp carbon starvation outer membrane protein	52.26	1	6	6	119	2211.11	52.26	6	58	173.055	52.26	6	61	199	22.1964	6.78564
SF3672	kdtA 3-deoxy-D-manno-octulosonic-acid transferase	22.12	1	7	7	22	392.827	22.12	7	11	24.5145	22.12	7	11	425	47.2456	9.84717
SF3719	iutA ferric siderophore receptor	56.22	1	29	29	259	3819.98	52.53	28	126	300.279	56.22	29	133	731	80.9069	5.2876
SF3886	yifL outer membrane lipoprotein	65.67	1	4	4	45	326.806	65.67	4	21	10.8309	65.67	4	24	67	7.1727	8.79248
SF4048	btuB vitamin B12/cobalamin outer membrane transporter	47.56	1	17	17	109	1867.91	45.93	16	53	155.857	47.56	17	56	614	68.3945	5.49072
SF4267	ytfM hypothetical protein	28.6	1	13	13	64	1064.31	25.48	12	32	73.6252	27.04	12	32	577	64.8071	8.646
SF4344	yjfO hypothetical protein	14.08	1	2	2	5	65.5794	14.08	2	3	4.07105	14.08	2	2	142	16.0515	9.99365
