# Supplementary material for: The outer membrane phospholipase A is essential for membrane integrity and type III secretion in Shigella flexneri
Source: Open Biol. 2016 Sep 21;6(9):160073. doi: 10.1098/rsob.160073 (PMC5043575; doi:10.1098/rsob.160073)
Supplement: Supplemental table 4 [file rsob160073supp5.xlsx]

## Sheet: Table S3
GeneID	Fold	logFC	logCPM	pvalue	adj_pvalue	minFDR	color	Group	Location	Strand	Length	PID	Gene	Product
SF1837	-1472.97	-10.5245	7.87363	4.35444e-113	1.2089e-110	365.138	grey	NA	1876636..1877586	+	316	56479972	ydaA	universal stress protein UspE
SF1824	-1180.18	-10.2048	7.56112	5.59265e-91	1.08011e-88	292.218	grey	NA	1862500..1863006	+	168	56479968	ynaF	universal stress protein F
SF1836	-951.561	-9.89415	7.25961	1.04631e-73	1.29103e-71	235.488	grey	NA	1875732..1876484	+	250	56479971	fnr	fumarate/nitrate reduction transcriptional regulator
SF1779	-562.513	-9.13574	6.53173	2.79673e-44	1.51501e-42	138.922	grey	NA
SF1794	-510.373	-8.99541	6.39789	2.49009e-40	1.11727e-38	126.073	grey	NA	1830500..1831066	-	188	344915277	cybB	cytochrome b(561)
SF1765	-486.308	-8.92573	6.33284	1.65888e-38	7.01787e-37	120.1	grey	NA	1804336..1805058	-	240	24113119	-	colanic acid/biofilm transcriptional regulator
SF1822	-410.102	-8.67984	6.10323	9.96041e-33	3.65654e-31	101.109	grey	NA	1857411..1860935	+	1174	24113170	ydbK	oxidoreductase, Fe-S subunit
SF1771	-406.092	-8.66566	6.09127	2.0072e-32	7.30817e-31	100.11	grey	NA	1808748..1808981	-	77	24113125	-	hypothetical protein
SF1786	-382.027	-8.57753	6.00919	1.34558e-30	4.6696e-29	94.1126	grey	NA	1821434..1823089	-	551	24113138	mdoD	glucan biosynthesis protein D
SF1825	-382.027	-8.57753	6.00882	1.34558e-30	4.6696e-29	94.1126	grey	NA	1863182..1864117	+	311	24113173	ydaO	tRNA 2-thiocytidine biosynthesis protein TtcA
SF1802	-333.897	-8.38326	5.82919	6.08413e-27	1.86384e-25	82.1499	grey	NA	1837102..1840947	-	1281	56479964	hrpA	ATP-dependent RNA helicase HrpA
SF1835	-325.875	-8.34818	5.79788	2.47633e-26	7.43234e-25	80.1544	grey	NA	1875022..1875537	+	171	24113180	ogt	O-6-alkylguanine-DNA:cysteine-protein methyltransferase
SF1816	-321.865	-8.33031	5.78177	4.99646e-26	1.46982e-24	79.1706	grey	NA	1855071..1855256	+	61	24113165	ynbE	hypothetical protein
SF1783	-317.854	-8.31222	5.76507	1.0082e-25	2.94634e-24	78.1673	grey	NA	1820471..1821007	-	178	56479962	rimL	ribosomal-protein-L7/L12-serine acetyltransferase
SF1814	-309.832	-8.27534	5.73068	4.10603e-25	1.15437e-23	76.1972	grey	NA	1851238..1852227	-	329	24113163	ldhA	fermentative D-lactate dehydrogenase
SF1817	-297.8	-8.2182	5.67981	3.37676e-24	9.09064e-23	73.22	grey	NA	1855261..1855590	+	109	56479967	ydbL	hypothetical protein
SF1784	-297.8	-8.2182	5.67775	3.37676e-24	9.09064e-23	73.22	grey	NA	1821070..1821237	-	55	56479963	ydcH	hypothetical protein
SF1788	-285.767	-8.1587	5.62621	2.77921e-23	7.13599e-22	70.2473	grey	NA	1824733..1825797	+	354	24113140	-	LysR family transcriptional regulator
SF1821	-277.746	-8.11762	5.58834	1.13347e-22	2.81277e-21	68.2685	grey	NA	1856872..1857234	-	120	24113169	-	hypothetical protein
SF1766	-273.735	-8.09664	5.56925	2.28938e-22	5.52686e-21	67.294	grey	NA	1805163..1806359	-	398	24113120	yncB	oxidoreductase
SF1780	-273.735	-8.09664	5.56839	2.28938e-22	5.52686e-21	67.294	grey	NA	1817790..1818383	-	197	24113132	tehB	tellurite resistance protein TehB
SF1827	-269.724	-8.07534	5.55033	4.62457e-22	1.09852e-20	66.303	grey	NA	1866091..1867074	-	327	24113175	zntB	zinc transporter
SF1773	-253.681	-7.98687	5.47074	7.70841e-21	1.76499e-19	62.297	grey	NA	1809932..1810741	-	269	24113127	-	acetyltransferase
SF1815	-253.681	-7.98687	5.4703	7.70841e-21	1.76499e-19	62.297	grey	NA	1852435..1855074	+	879	24113164	ydbH	hypothetical protein
SF1770	-249.67	-7.96388	5.45137	1.55799e-20	3.54903e-19	61.2892	grey	NA	1808298..1808747	+	149	24113124	-	hypothetical protein
SF1826	-245.659	-7.94051	5.43082	3.14935e-20	7.06536e-19	60.2959	grey	NA	1864246..1865613	-	455	56479969	dbpA	ATP-dependent RNA helicase DbpA
SF1793	-245.659	-7.94051	5.42903	3.14934e-20	7.06536e-19	60.2959	grey	NA	1830082..1830255	-	57	24113145	ydcA	hypothetical protein
SF1795	-241.648	-7.91677	5.40861	6.36695e-20	1.3932e-18	59.3163	grey	NA	1831219..1831971	+	250	24113147	-	glyceraldehyde-3-phosphate dehydrogenase
SF1785	-237.638	-7.89262	5.3888	1.28736e-19	2.78948e-18	58.3147	grey	NA
SF1834	-217.584	-7.76543	5.27567	4.3599e-18	8.96605e-17	53.3083	grey	NA	1873663..1874478	+	271	532141249	-	hypothetical protein
SF1782	-213.573	-7.73858	5.25243	8.82337e-18	1.78965e-16	52.3112	grey	NA	1819496..1820476	+	326	24113134	-	hypothetical protein
SF1781	-213.573	-7.73858	5.25196	8.82337e-18	1.78965e-16	52.3112	grey	NA	1818380..1819372	-	330	56479961	tehA	potassium-tellurite ethidium and proflavin transporter
SF1774	-209.562	-7.71123	5.22833	1.78594e-17	3.52584e-16	51.3329	grey	NA	1810951..1812375	-	474	24113128	-	gamma-aminobutyraldehyde dehydrogenase
SF1789	-209.562	-7.71123	5.22737	1.78594e-17	3.52584e-16	51.3329	grey	NA	1825835..1827475	-	546	24113141	trg	methyl-accepting chemotaxis protein III
SF1803	-209.562	-7.71123	5.22737	1.78594e-17	3.52584e-16	51.3329	grey	NA	1841205..1841810	+	201	24113154	acpD	azoreductase
SF1787	-205.551	-7.68335	5.20478	3.61555e-17	7.04398e-16	50.3345	grey	NA	1823314..1824657	-	447	24113139	-	hypothetical protein
SF1769	-193.519	-7.59633	5.1287	3.00322e-16	5.51252e-15	47.3662	grey	NA	1807783..1808301	+	172	56479960	-	resistance protein
SF1797	-193.519	-7.59633	5.1287	3.00322e-16	5.51252e-15	47.3662	grey	NA	1832261..1833700	-	479	24113149	aldA	aldehyde dehydrogenase
SF1796	-189.508	-7.56611	5.10342	6.0846e-16	1.1077e-14	46.3594	grey	NA	1831968..1832219	+	83	24113148	gapC	glyceraldehyde-3-phosphate dehydrogenase
SF1775	-189.508	-7.56611	5.10194	6.0846e-16	1.1077e-14	46.3594	grey	NA	1812397..1813191	-	264	24113129	-	transport system permease
SF1810	-185.497	-7.53525	5.07519	1.23302e-15	2.20849e-14	45.3639	grey	NA	1847099..1847704	-	201	56479965	-	hypothetical protein
SF1811	-181.486	-7.50372	5.04794	2.49922e-15	4.42292e-14	44.362	grey	NA	1847875..1850184	-	769	532141248	ydbD	hypothetical protein
SF1808	-173.465	-7.4385	4.99289	1.0275e-14	1.76222e-13	42.3677	grey	NA	1844431..1846188	-	585	24113158	-	hypothetical protein
SF1772	-173.465	-7.4385	4.98984	1.0275e-14	1.76222e-13	42.3677	grey	NA	1809067..1809315	-	82	24113126	-	hypothetical protein
SF1807	-169.454	-7.40475	4.96403	2.08416e-14	3.5201e-13	41.3694	grey	NA	1843770..1844480	-	236	24113157	-	hypothetical protein
SF1830	-169.454	-7.40475	4.96403	2.08416e-14	3.5201e-13	41.3694	grey	NA	1869399..1870853	-	484	24113176	-	multidrug resistant protein-like protein
SF1809	-165.443	-7.37019	4.93562	4.22863e-14	7.00879e-13	40.3759	grey	NA
SF1823	-153.411	-7.26126	4.84465	3.53796e-13	5.57291e-12	37.3847	grey	NA
SF3899	-67.1182	-6.06863	6.64258	2.84801e-43	1.48834e-41	135.625	grey	NA	4018003..4018872	+	289	24115117	pldA	phospholipase A
SF2641	-46.6452	-5.54366	11.2895	0	0	Inf	grey	NA	2713106..2713489	-	127	56480144	yfiD	autonomous glycyl radical cofactor GrcA
SF3384	-5.45339	-2.44715	8.92912	2.6746e-90	4.95024e-88	290.022	grey	NA	3463229..3465772	+	847	56480319	nirB	nitrite reductase subunit NirD
SF0898	-4.6802	-2.22657	10.3396	2.9566e-200	3.2833e-197	652.705	grey	NA	933690..935972	-	760	24112311	pflB	formate acetyltransferase 1
CP0124	-4.59319	-2.1995	8.61247	2.10076e-62	2.0286e-60	198.295	grey	NA	106938..107174	-	78	31983788	acp	Acp, putative acyl carrier protein
SF1227	-4.56223	-2.18974	7.63878	4.52853e-32	1.62224e-30	98.9599	grey	NA	1275553..1279296	+	1247	24112623	narG	nitrate reductase 1 subunit alpha
CP0004	-4.44721	-2.1529	8.54972	6.84583e-58	5.52894e-56	183.561	grey	NA	2371..3111	+	246	31983594	phoN2/apy	PhoN2 (Apy), periplasmic phosphatase, apyrase, ATP diphosphohydrolase
CP0272	-4.40774	-2.14004	8.90646	4.18844e-73	4.89607e-71	233.565	grey	NA	221216..221383	-	55	31983769	-	IS629 ORF1
SF4312	-4.30227	-2.1051	9.13711	2.07923e-83	3.42072e-81	267.302	grey	NA	4484896..4486704	-	602	24115513	frdA	fumarate reductase flavoprotein subunit
CP0271	-4.27358	-2.09545	9.76774	6.3857e-125	2.02609e-122	404.257	grey	NA	220300..221247	+	315	56404036	icsP/sopA	outer membrane protease
CP0127	-4.11649	-2.04142	11.4551	3.08126e-228	4.56232e-225	745.244	red	T3SS_effector	110137..111228	-	363	56404015	ipaC	IpaC, secreted by the Mxi-Spa secretion machinery, required for entry into epithelial cells
SF2657	-4.09704	-2.03458	11.4748	1.80734e-82	2.76834e-80	264.285	grey	NA	2735805..2736146	+	113	24113936	yfiA	translation inhibitor protein RaiA
CP0126	-4.00741	-2.00267	10.081	1.4848e-137	5.99589e-135	445.876	blue	T3SS	109088..110086	-	332	31983586	ipaD	hypothetical protein
CP0125	-3.97577	-1.99123	9.64999	1.52964e-106	3.99685e-104	343.482	red	T3SS_effector	107178..109079	-	633	31983589	ipaA	hypothetical protein
SF4311	-3.92241	-1.97174	8.64667	5.20447e-54	3.85304e-52	170.794	grey	NA	4484169..4484903	-	244	56480580	frdB	fumarate reductase iron-sulfur subunit
CP0024	-3.84766	-1.94398	11.2871	4.02208e-162	2.97768e-159	526.612	blue	T3SS	20683..21249	+	188	56404000	ipgB2	hypothetical protein
CP0128	-3.72903	-1.8988	11.1569	4.00893e-142	1.97863e-139	460.764	red	T3SS_effector	111248..112990	-	580	31983588	ipaB	IpaB, secreted by the Mxi-Spa secretion machinery, required for entry into epithelial cells
CP0013	-3.71435	-1.89311	9.1523	2.25445e-71	2.4425e-69	227.925	grey	NA	11015..11218	+	67	31983713	-	IS1 ORF
SF3385	-3.70421	-1.88917	8.39225	1.35793e-42	6.85445e-41	133.422	grey	NA	3465769..3466095	+	108	24114631	nirD	nitrite reductase small subunit
SF1706	-3.67211	-1.87661	9.81253	3.2243e-106	7.95685e-104	342.488	grey	NA	1738999..1739235	+	78	24113066	lpp	murein lipoprotein
CP0129	-3.64483	-1.86585	11.1304	1.7049e-148	9.46645e-146	481.759	blue	T3SS	112996..113463	-	155	31983576	ipgC	IpgC, cytoplasmic chaperone for IpaB and IpaC
CP0010	-3.62177	-1.8567	8.7699	1.77195e-53	1.29033e-51	169.051	red	T3SS_effector	9576..10295	-	239	31983551	ospF	OspF
SF4310	-3.52202	-1.8164	8.42126	7.90898e-41	3.62182e-39	127.698	grey	NA	4483763..4484158	-	131	24115511	frdC	fumarate reductase subunit C
SF1259	-3.48759	-1.80223	7.23443	2.43091e-18	5.04584e-17	54.1377	grey	NA	1310342..1310980	+	212	24112655	yciD	outer membrane protein W
CP0123	-3.45123	-1.78711	9.80836	4.18106e-98	9.28613e-96	315.69	blue	T3SS	105792..106721	-	309	31983531	virB	transcriptional activator VirB
SF1008	-3.38968	-1.76115	8.52687	1.12919e-41	5.57316e-40	130.399	grey	NA	1055413..1056009	-	198	24112417	wrbA	NAD(P)H:quinone oxidoreductase
SF4309	-3.38216	-1.75795	8.40057	3.31758e-38	1.37726e-36	119.128	grey	NA	4483393..4483752	-	119	56480579	frdD	fumarate reductase subunit D
SF1007	-3.34876	-1.74363	8.08013	2.00141e-30	6.89167e-29	93.5511	grey	NA	1055165..1055392	-	75	24112416	yccJ	hypothetical protein
SF4293	-3.34072	-1.74016	10.3967	6.78428e-141	3.01358e-138	456.835	grey	NA	4470510..4471991	-	493	56480572	aspA	aspartate ammonia-lyase
CP0215	-3.32293	-1.73245	8.7834	2.60123e-48	1.65067e-46	152.086	grey	NA	176551..176841	-	96	31983753	-	hypothetical protein
SF0899	-3.31241	-1.72788	8.61494	7.23203e-43	3.69249e-41	134.314	grey	NA	936027..936884	-	285	56479767	focA	formate transporter
CP0216	-3.30187	-1.72328	8.9371	4.84189e-53	3.41392e-51	167.647	grey	NA	176810..177061	-	83	31983754	-	hypothetical protein
CP0115	-3.28813	-1.71727	8.4694	1.43938e-38	6.1478e-37	120.291	red	T3SS_effector	95295..96749	+	484	31983557	ospC3	OspC3
CP0022	-3.26141	-1.7055	9.16664	5.45915e-61	5.05199e-59	193.657	red	T3SS_effector	18898..19575	+	225	31983554	ospD1	protein OspD1
CP0063	-3.26054	-1.70511	9.44416	4.51599e-73	5.1436e-71	233.494	red	T3SS_effector	47740..49194	-	484	31983556	ospC2	hypothetical protein
SF2175	-3.25593	-1.70307	6.26266	4.47456e-09	5.67886e-08	24.0698	grey	NA	2197985..2198509	-	174	24113487	yehD	fimbrial-like protein
SF1515	-3.2474	-1.69928	9.98082	2.49078e-101	5.82318e-99	326.329	grey	NA	1547259..1547615	+	118	24112888	rplT	50S ribosomal protein L20
CP0014	-3.23482	-1.69368	9.11707	2.4638e-58	2.06495e-56	184.982	grey	NA	11327..11905	-	192	31983672	-	hypothetical protein
CP0130	-3.23232	-1.69257	10.1708	1.34288e-80	1.92421e-78	258.166	red	T3SS_effector	113520..114146	-	208	31983578	ipgB1	protein IpgB1
CP0131	-3.18125	-1.66959	9.56235	9.40684e-76	1.19386e-73	242.245	blue	T3SS	114162..114551	-	129	31983579	ipgA	chaperone IpgA
CP0005	-3.18113	-1.66954	8.55806	4.23225e-39	1.8431e-37	122.029	red	T3SS_effector	3471..4745	-	424	31983555	ospC4	OspC4
CP0003	-3.18076	-1.66937	7.54865	5.01555e-20	1.10841e-18	59.6462	grey	NA	1176..2042	+	288	31983559	ospB	OspB protein
CP0012	-3.13392	-1.64797	9.08345	1.75182e-54	1.31891e-52	172.341	grey	NA	10620..10997	-	125	56403998	-	hypothetical protein
CP0181	-3.10769	-1.63584	9.24823	4.63339e-60	4.20031e-58	190.601	red	T3SS_effector	147913..149115	-	400	56404024	virA	VirA protein
SF1514	-3.07106	-1.61874	10.9787	3.4606e-84	5.91229e-82	269.834	grey	NA	1547009..1547206	+	65	56479920	rpmI	50S ribosomal protein L35
CP0009	-3.03545	-1.60191	7.6512	4.68814e-20	1.04124e-18	59.7364	red	T3SS_effector	7435..9144	-	569	56403997	ospD2	hypothetical protein
CP0153	-2.98899	-1.57966	8.9922	1.03639e-47	6.484e-46	150.112	blue	T3SS	132695..133345	+	216	31983543	spaP	surface presentation of antigens protein SpaP
CP0132	-2.94668	-1.55909	8.91786	1.8729e-44	1.03993e-42	139.464	red	T3SS_effector	114564..116048	-	494	31983590	icsB	IcsB, invasion protein
SF0786	-2.9218	-1.54686	7.44211	1.55394e-16	2.91249e-15	48.2867	grey	NA	822405..822788	+	127	24112202	bssR	biofilm formation regulatory protein BssR
CP0021	-2.86096	-1.5165	8.40449	3.9077e-30	1.33523e-28	92.5969	grey	NA	18104..18310	+	68	31983715	-	transposase
CP0154	-2.84696	-1.50942	8.72702	4.64913e-37	1.8774e-35	115.359	blue	T3SS	133360..133620	+	86	31983792	spa9	Mxi-Spa secretion machinery protein Spa9
CP0182	-2.8285	-1.50004	10.1951	1.45122e-94	2.93014e-92	304.066	grey	NA	149644..152952	+	1102	31983529	icsA/virG	hypothetical protein
CP0156	-2.75598	-1.46256	8.8179	2.44261e-37	9.95421e-36	116.274	blue	T3SS	134397..135425	+	342	31983539	spa40	surface presentation of antigens protein SpaS
SF1444	-2.74799	-1.45838	11.7899	1.35275e-278	3.00446e-275	911.943	grey	NA	1478984..1479979	-	331	56479896	gapA	glyceraldehyde-3-phosphate dehydrogenase
CP0155	-2.74544	-1.45704	8.36244	2.0931e-27	6.54758e-26	83.6592	blue	T3SS	133620..134390	+	256	56404018	spa29	Mxi-Spa secretion machinery protein Spa29
SF0385	-2.73987	-1.45411	9.40494	1.70381e-54	1.30488e-52	172.356	grey	NA	396551..396823	+	90	24111824	hupB	transcriptional regulator HU subunit beta
CP0152	-2.73503	-1.45156	9.24492	5.31958e-49	3.58024e-47	154.291	blue	T3SS	131944..132690	+	248	31983540	spa33	Mxi-Spa secretion machinery protein Spa33
CP0094	-2.73411	-1.45107	7.05423	1.0319e-11	1.5078e-10	32.6268	red	T3SS_effector	79939..81351	-	470	31983558	ospC1	protein OspC1
SF4264	-2.71694	-1.44198	10.1168	1.23956e-82	1.96647e-80	264.779	grey	NA	4438852..4439382	+	176	56480564	ppa	inorganic pyrophosphatase
SF1614	-2.69867	-1.43225	6.96562	7.61153e-11	1.06995e-09	29.7998	grey	NA	1641153..1641848	-	231	56479937	bioD	dithiobiotin synthetase
SF1228	-2.69686	-1.43128	7.1151	6.65867e-12	9.82652e-11	33.2445	grey	NA	1279293..1280831	+	512	24112624	narH	nitrate reductase 1 subunit beta
CP0083	-2.65166	-1.4069	8.20858	2.20807e-23	5.70246e-22	70.5708	grey	NA	69660..69950	+	96	31983730	-	hypothetical protein
CP0046	-2.63516	-1.39789	8.25717	7.16089e-24	1.90471e-22	72.1528	grey	NA	36449..37237	-	262	56404005	virF	transcriptional activator VirF
CP0190	-2.58316	-1.36914	8.05579	3.24843e-20	7.25102e-19	60.2584	grey	NA	159087..159836	+	249	31983547	phoN1	PhoN1, periplasmic non specific acid ohosphatase
CP0011	-2.58306	-1.36908	8.62525	2.13014e-29	7.06127e-28	90.1941	grey	NA	10420..10794	-	124	31983712	-	hypothetical protein
SF4433	-2.56781	-1.36054	9.14243	6.27274e-41	2.95487e-39	127.992	grey	NA	4605140..4605856	-	238	56480614	arcA	two-component response regulator
CP0093	-2.56131	-1.35688	8.05764	5.83969e-20	1.28415e-18	59.4339	red	T3SS_effector	77913..79610	-	565	31983552	ospD3	hypothetical protein
CP0168	-2.5505	-1.35078	8.28604	5.60645e-23	1.42308e-21	69.2515	grey	NA	140876..141592	-	238	31983670	-	hypothetical protein
SF3526	-2.54118	-1.3455	9.35764	3.51817e-46	2.08369e-44	145.106	grey	NA	3615795..3616229	+	144	24114766	uspA	universal stress global response regulator UspA
SF2323	-2.53797	-1.34367	7.62083	8.1822e-15	1.41974e-13	42.6794	grey	NA	2369400..2371028	+	542	56480073	glpA	sn-glycerol-3-phosphate dehydrogenase subunit A
SF4356	-2.53371	-1.34125	9.80601	5.34245e-61	5.04918e-59	193.658	grey	NA	4530385..4530834	+	149	24115556	rplI	50S ribosomal protein L9
SF0526	-2.52996	-1.33912	8.47953	1.12709e-25	3.25101e-24	78.0254	grey	NA	547286..547714	-	142	24111955	ybdQ	universal stress protein UspG
SF0568	-2.52266	-1.33495	8.62656	3.63248e-28	1.14436e-26	86.1756	grey	NA	592185..593054	-	289	24111995	sucD	succinyl-CoA synthetase subunit alpha
SF1330	-2.51492	-1.33051	9.95761	8.4736e-66	8.75343e-64	209.474	grey	NA	1383186..1383692	-	168	24112719	tpx	lipid hydroperoxide peroxidase
SF1519	-2.51033	-1.32788	9.25219	3.01031e-42	1.50245e-40	132.29	grey	NA	1551455..1551754	+	99	24112892	ihfA	integration host factor subunit alpha
CP0100	-2.47849	-1.30946	7.25027	2.84256e-11	4.08629e-10	31.1885	grey	NA	83645..84118	-	157	31983736	-	hypothetical protein
SF0009	-2.47579	-1.30789	9.16501	7.72866e-39	3.33308e-37	121.174	grey	NA	8237..9190	+	317	56479582	talB	transaldolase B
CP0186	-2.45857	-1.29782	7.61862	5.28068e-14	8.59223e-13	40.082	grey	NA	156758..156943	+	61	31983783	-	hypothetical protein
CP0265a	-2.45554	-1.29604	7.22294	6.90239e-11	9.73346e-10	29.9363	red	T3SS_effector	215268..215534	-	88	157042768	ospE1	OspE1
CP0025	-2.43204	-1.28216	8.53313	1.0104e-24	2.80512e-23	74.9163	grey	NA	21746..22330	+	194	31983608	-	IS3 ORF2
CP0146	-2.42256	-1.27653	9.58268	2.01325e-48	1.29606e-46	152.435	blue	T3SS	125669..126736	+	355	31983568	mxiC	Mxi-Spa secretion machinery protein
SF0657	-2.41679	-1.27309	8.51898	3.42249e-24	9.15826e-23	73.2093	grey	NA	693021..693230	-	69	56479711	cspE	cold shock protein CspE
SF1487	-2.40856	-1.26817	7.4507	4.00144e-12	5.98464e-11	33.9599	grey	NA	1523195..1523533	+	112	24112862	osmE	DNA-binding transcriptional activator OsmE
SF4020	-2.4002	-1.26316	8.63148	1.03145e-25	2.99458e-24	78.1439	grey	NA	4148912..4151092	+	726	56480489	katG	catalase/hydroperoxidase HPI(I)
CP0149	-2.39544	-1.26029	10.6607	7.24114e-81	1.07217e-78	259.01	blue	T3SS	129227..130519	+	430	31983538	spa47	ATP synthase SpaL
CP0144	-2.38831	-1.25599	9.35297	6.38413e-41	2.95487e-39	127.992	blue	T3SS	123331..123963	+	210	31983566	mxiE	AraC-like family protein MxiE
CP0116	-2.38277	-1.25264	7.98758	1.10697e-16	2.09241e-15	48.7638	grey	NA	97087..97389	+	100	31983623	-	IS600 ORF1
CP0180	-2.37583	-1.24843	8.04327	3.4158e-17	6.68414e-16	50.4101	grey	NA	147516..147734	-	72	56404023	-	IS629 ORF1
CP0151	-2.37071	-1.24532	10.114	1.63053e-58	1.39285e-56	185.55	blue	T3SS	130937..131815	+	292	31983541	spa32	Mxi-Spa secretion machinery protein Spa32
CP0147	-2.36832	-1.24386	9.37268	9.5038e-41	4.30774e-39	127.448	blue	T3SS	126749..128809	+	686	31983569	mxiA	Mxi-Spa secretion machinery protein MxiA
CP0145	-2.36692	-1.24301	9.59153	1.28637e-46	7.72169e-45	146.538	blue	T3SS	123950..125650	+	566	31983567	mxiD	outermembrane protein MxiD
SF3994	-2.36113	-1.23948	9.62396	1.85825e-47	1.13073e-45	149.31	grey	NA	4122552..4123496	+	314	56480481	pfkA	6-phosphofructokinase
CP0270	-2.36098	-1.23939	7.88801	2.01433e-15	3.57906e-14	44.6674	grey	NA	218767..218919	+	50	31983768	-	IS3 ORF2
CP0070	-2.35949	-1.23847	9.02639	2.99319e-32	1.08095e-30	99.5455	grey	NA	52745..56839	-	1364	31983545	sepA	extracellular serine protease SepA
SF3270	-2.35218	-1.234	9.99071	1.08871e-58	9.48246e-57	186.105	grey	NA	3365687..3366079	-	130	24114517	rpsI	30S ribosomal protein S9
SF3343	-2.32049	-1.21443	11.2996	5.57045e-57	4.41856e-55	180.562	grey	NA	3432697..3432951	-	84	24114589	rpsQ	30S ribosomal protein S17
CP0060	-2.31122	-1.20866	7.80321	5.17214e-14	8.44655e-13	40.1067	grey	NA	45256..45558	-	100	56404008	-	hypothetical protein
SF3997	-2.30138	-1.2025	9.63009	4.76624e-45	2.74956e-43	141.384	grey	NA	4125722..4126489	-	255	24115214	tpiA	triosephosphate isomerase
CP0059	-2.29666	-1.19954	8.0755	1.94372e-16	3.62773e-15	47.9699	grey	NA	44783..45265	-	160	31983659	-	hypothetical protein
SF0020	-2.2871	-1.19352	8.94864	1.00086e-28	3.22162e-27	88.0043	grey	NA	19770..20033	-	87	532141202	rpsT	30S ribosomal protein S20
CP0150	-2.28136	-1.18989	10.2511	1.67484e-38	7.01852e-37	120.1	blue	T3SS	130612..130950	+	112	31983791	spa13	Mxi-Spa secretion machinery protein Spa13
CP0167	-2.27031	-1.18289	8.2409	7.78262e-18	1.59311e-16	52.479	grey	NA	139920..140324	-	134	56404019	-	hypothetical protein
CP0258	-2.2617	-1.17741	8.20593	2.52497e-17	4.96279e-16	50.8397	grey	NA	208897..209157	+	86	31983793	repB	replication protein
CP0148	-2.25959	-1.17606	10.8706	8.0163e-40	3.56084e-38	124.401	blue	T3SS	128822..129223	+	133	31983544	spa15	Mxi-Spa secretion machinery protein Spa15
CP0214	-2.25632	-1.17397	7.6567	3.56524e-12	5.35027e-11	34.1216	grey	NA	176266..176499	+	77	31983647	-	IS100 ORF2
CP0048	-2.2555	-1.17345	7.47067	7.63795e-11	1.07028e-09	29.7994	red	T3SS_effector	38249..38515	+	88	157042767	ospE2	OspE2
SF3675	-2.25034	-1.17015	10.8788	1.96008e-15	3.49666e-14	44.701	grey	NA	3781563..3781730	-	55	24114905	rpmG	50S ribosomal protein L33
SF1129	-2.23285	-1.15889	7.02043	4.25494e-08	5.10823e-07	20.9007	grey	NA	1172299..1173525	+	408	56479830	pepT	peptidase T
SF0570	-2.22936	-1.15663	8.67616	9.13352e-23	2.27927e-21	68.5719	grey	NA	594314..595531	-	405	24111997	sucB	dihydrolipoamide succinyltransferase
CP0062	-2.22312	-1.15259	7.65535	8.12798e-12	1.19157e-10	32.9664	grey	NA	47361..47591	+	76	31983726	-	ISSfl1 ORF2
CP0259	-2.20611	-1.14151	7.9587	4.82431e-14	7.90759e-13	40.2018	grey	NA	209381..209455	+	24	31983794	tap	leader peptide RepL
SF3198	-2.20191	-1.13876	9.09406	3.65661e-29	1.20316e-27	89.4252	grey	NA	3292958..3293482	-	174	56480274	yhbT	hypothetical protein
CP0185	-2.19342	-1.13319	8.10508	3.10969e-15	5.48144e-14	44.0524	grey	NA	155137..156789	+	550	56404025	ushA	bifunctional UDP-sugar hydrolase/5'-nucleotidase
CP0233	-2.19133	-1.1318	8.43007	1.06971e-18	2.27352e-17	55.2878	grey	NA	188108..188326	+	72	31983759	-	IS3 ORF2
CP0253	-2.18522	-1.12778	7.33749	2.19054e-09	2.84514e-08	25.0669	grey	NA	205985..206287	+	100	31983765	yigB	hypothetical protein
SF1155	-2.17921	-1.1238	8.96006	4.652e-26	1.38686e-24	79.2545	grey	NA	1196307..1197557	+	416	24112555	icdA	isocitrate dehydrogenase
SF3206	-2.17609	-1.12174	9.44953	1.21216e-35	4.60207e-34	110.743	grey	NA	3303621..3303890	-	89	24114456	rpsO	30S ribosomal protein S15
CP0217	-2.17456	-1.12072	7.93119	2.09628e-13	3.31377e-12	38.1347	grey	NA	177513..177797	+	94	31983595	-	hypothetical protein
CP0023	-2.17346	-1.11999	8.00941	4.51131e-14	7.42194e-13	40.2933	grey	NA	20087..20401	+	104	31983660	-	hypothetical protein
CP0169	-2.17322	-1.11983	7.94171	1.76223e-13	2.79566e-12	38.3799	grey	NA	142682..143110	+	142	56404021	-	hypothetical protein
CP0170	-2.17096	-1.11833	8.03015	3.18941e-14	5.30612e-13	40.7774	grey	NA	142609..142983	-	124	56404020	-	hypothetical protein
CP0245	-2.16897	-1.11701	8.11688	5.78089e-15	1.00701e-13	43.175	grey	NA	198117..198515	-	132	31983571	mvpA	plasmid maintenance protein
CP0166	-2.14854	-1.10336	7.93197	4.60021e-13	7.22055e-12	37.011	grey	NA	139651..139866	-	71	31983642	-	IS3 ORF1
CP0141	-2.14539	-1.10124	10.468	9.23791e-45	5.26087e-43	140.448	blue	T3SS	121694..122389	+	231	56404016	mxiN	Mxi-Spa secretion machinery protein MxiN
SF1743	-2.13927	-1.09712	7.93941	5.30758e-13	8.30151e-12	36.8098	grey	NA	1780325..1780756	-	143	24113098	osmC	osmotically inducible protein
CP0179	-2.13173	-1.09202	8.11045	2.37802e-14	4.0012e-13	41.1846	grey	NA	146846..147409	-	187	31983651	-	IS629 ORF2
CP0058	-2.13053	-1.09121	8.03376	1.10425e-13	1.77079e-12	39.0387	grey	NA	44413..44715	-	100	31983622	-	IS600 ORF1
CP0117	-2.12669	-1.08861	7.53977	4.93506e-10	6.64288e-09	27.1655	grey	NA	97417..98151	+	244	31983703	-	IS600 ORF2
SF4014	-2.11869	-1.08317	10.1788	1.73262e-23	4.50076e-22	70.9122	grey	NA	4142090..4142302	+	70	24115230	rpmE	50S ribosomal protein L31
SF1237	-2.11544	-1.08096	11.6912	7.09667e-131	2.62695e-128	423.813	grey	NA	1287548..1287961	-	137	24112633	hns	global DNA-binding transcriptional dual regulator H-NS
SF3676	-2.1134	-1.07956	10.7015	3.82208e-65	3.85856e-63	207.333	grey	NA	3781751..3781987	-	78	24114906	rpmB	50S ribosomal protein L28
SF1240	-2.10986	-1.07715	9.78733	5.96924e-41	2.85111e-39	128.044	grey	NA	1290923..1293598	-	891	24112636	adhE	bifunctional acetaldehyde-CoA/alcohol dehydrogenase
CP0054	-2.10327	-1.07263	7.38624	6.21122e-09	7.79385e-08	23.6131	red	T3SS_effector	41197..42888	+	563	31983584	ipaH2.5	invasion plasmid antigen
CP0158	-2.1029	-1.07238	7.97855	7.77307e-13	1.21151e-11	36.2644	grey	NA	137018..137320	-	100	31983621	-	IS600 ORF1
CP0157	-2.10219	-1.07189	7.57347	5.46423e-10	7.33296e-09	27.023	grey	NA	136257..136982	-	241	31983704	-	IS600 ORF2
CP0210	-2.09908	-1.06976	7.44985	3.06406e-09	3.93368e-08	24.5995	grey	NA	172967..173239	-	90	31983617	-	iso-IS1 ORF1
SF4416	-2.09711	-1.0684	9.29434	1.2243e-29	4.08897e-28	90.9823	grey	NA	4587532..4588251	+	239	56480611	deoD	purine nucleoside phosphorylase
SF1229	-2.09674	-1.06815	7.0691	2.37505e-07	2.68447e-06	18.5069	grey	NA	1280828..1281538	+	236	24112625	narJ	nitrate reductase 1 subunit delta
SF1668	-2.09665	-1.06809	9.85607	6.38603e-41	2.95487e-39	127.992	grey	NA	1697978..1698445	+	155	24113033	slyB	hypothetical protein
SF3651	-2.09451	-1.06661	9.05286	2.80659e-25	7.94068e-24	76.737	grey	NA	3757855..3759399	+	514	56480386	yibO	phosphoglyceromutase
SF0524	-2.09097	-1.06417	10.1133	5.72971e-49	3.79871e-47	154.205	grey	NA	544792..545355	+	187	24111953	ahpC	alkyl hydroperoxide reductase
SF0569	-2.08864	-1.06257	8.79829	2.72012e-21	6.32606e-20	63.7773	grey	NA	593054..594220	-	388	24111996	sucC	succinyl-CoA synthetase subunit beta
SF3326	-2.0873	-1.06164	10.2964	2.11349e-53	1.51421e-51	168.82	grey	NA	3423999..3424382	-	127	24114572	rplQ	50S ribosomal protein L17
CP0227	-2.08231	-1.05818	8.44477	7.65585e-17	1.4533e-15	49.2896	red	T3SS_effector	183824..184414	+	196	31983550	ospG	protein OspG
CP0026	-2.08146	-1.0576	7.75531	6.33533e-11	8.96228e-10	30.0554	grey	NA	23117..23899	+	260	31983605	-	IS100 ORF1
SF3386	-2.08047	-1.05691	7.94743	2.79388e-12	4.23563e-11	34.4586	grey	NA	3466221..3467027	+	268	532141301	nirC	nitrite reductase subunit NirC
CP0236	-2.07947	-1.05621	8.89051	2.28155e-22	5.52686e-21	67.294	grey	NA	192554..193642	+	362	31983662	rfbU	UDP-sugar hydrolase
CP0082	-2.07527	-1.0533	7.68589	2.08149e-10	2.84491e-09	28.389	grey	NA	68288..69691	+	467	31983644	ipgH	invasion plasmid gene product
CP0122	-2.07372	-1.05222	9.44887	8.54773e-32	3.03752e-30	98.0549	red	T3SS_effector	104066..104845	+	259	56404014	ipaJ	IpaJ, invasion plasmid antigen
SF2472	-2.0714	-1.05061	9.68111	1.14811e-36	4.55347e-35	114.081	grey	NA	2533134..2533643	+	169	24113762	crr	PTS system glucose-specific transporter subunit
CP0234	-2.06702	-1.04755	8.53732	1.45555e-17	2.92558e-16	51.6021	grey	NA	188314..191226	-	970	31983664	-	hypothetical protein
SF0843	-2.06128	-1.04354	8.39367	6.20942e-16	1.12581e-14	46.336	grey	NA	877597..877815	-	72	24112259	infA	translation initiation factor IF-1
CP0252	-2.06092	-1.04329	7.53956	2.25269e-09	2.91734e-08	25.0308	grey	NA	205589..205801	+	70	31983635	yigA	hypothetical protein
CP0137	-2.05973	-1.04246	11.3502	1.55921e-47	9.61943e-46	149.543	blue	T3SS	119940..120191	+	83	31983789	mxiH	Mxi-Spa secretion machinery protein MxiH
SF1948	-2.04044	-1.02888	7.49834	5.91416e-09	7.44213e-08	23.6797	grey	NA	1983208..1983711	+	167	24113282	yecI	ferritin
CP0102	-2.03816	-1.02727	6.97759	1.41129e-06	1.49975e-05	16.0249	grey	NA	85560..85979	-	139	31983737	-	hypothetical protein
SF2470	-2.03759	-1.02687	10.5904	1.59886e-62	1.57825e-60	198.657	grey	NA	2531064..2531321	+	85	24113760	ptsH	PTS system phosphohistidinoprotein-hexose phosphotransferase subunit Hpr
SF4247	-2.03461	-1.02476	9.28297	2.48865e-27	7.73046e-26	83.4196	grey	NA	4416165..4416590	+	141	56480558	yjgF	hypothetical protein
CP0110	-2.0315	-1.02255	9.05214	1.67021e-23	4.36416e-22	70.9567	grey	NA	90503..90787	-	94	56404012	-	hypothetical protein
SF3225	-2.03122	-1.02234	10.512	1.42196e-52	9.86932e-51	166.115	grey	NA	3325044..3325301	-	85	24114474	rpmA	50S ribosomal protein L27
SF1402	-2.02954	-1.02116	11.4652	6.24729e-78	8.40924e-76	249.395	grey	NA	1441929..1442072	+	47	24112786	-	hypothetical protein
SF1093	-2.02906	-1.02081	11.2338	1.2384e-56	9.65081e-55	179.435	grey	NA	1135084..1135257	+	57	24112495	rpmF	50S ribosomal protein L32
SF0008	-2.02807	-1.02011	8.69932	1.26777e-18	2.68164e-17	55.0497	grey	NA	8074..8358	+	94	24111457	-	hypothetical protein
CP0060a	-2.02783	-1.01994	7.63965	1.3606e-09	1.7881e-08	25.737	grey	NA	45830..46102	+	90	56404009	-	hypothetical protein
CP0237	-2.02773	-1.01987	8.2855	2.5943e-14	4.34864e-13	41.0645	grey	NA	193647..194597	+	316	31983528	virK	hypothetical protein
CP0028	-2.02633	-1.01887	7.76836	2.32083e-10	3.1623e-09	28.2364	grey	NA	23820..25043	-	407	56404001	-	ISSfl3 ORF
SF2345	-2.01591	-1.01143	8.13442	7.81825e-13	1.21429e-11	36.2611	grey	NA	2393451..2393756	-	101	24113642	elaB	hypothetical protein
CP0244	-2.00927	-1.00667	8.29514	4.44934e-14	7.3472e-13	40.3079	grey	NA
CP0265	-2.0078	-1.00562	7.34202	7.24696e-08	8.47132e-07	20.1709	red	T3SS_effector	213152..214879	-	575	56404034	ipaH1.4	invasion plasmid antigen, secreted by the Mxi-Spa secretion machinery
SF3848	-2.00176	-1.00127	8.88354	2.77527e-20	6.28966e-19	60.4637	grey	NA	3967354..3968829	+	491	56480431	ilvC	ketol-acid reductoisomerase
CP0089	-1.99862	-0.999001	7.62406	3.33557e-09	4.26992e-08	24.4812	grey	NA	73674..74336	+	220	31983606	-	transposase/IS protein
SF2274	-1.99825	-0.998738	7.58029	5.67852e-09	7.1659e-08	23.7343	grey	NA	2307332..2307559	+	75	24113576	yejL	hypothetical protein
CP0064	-1.99638	-0.997386	7.38643	5.72495e-08	6.7814e-07	20.4919	grey	NA	49511..49708	-	65	31983727	-	IS1 encoded protein
SF0723	-1.99183	-0.994091	8.34529	3.14407e-14	5.25036e-13	40.7926	grey	NA	750260..750736	-	158	56479723	ybhB	kinase inhibitor protein
SF0137	-1.98866	-0.991797	9.26895	1.3911e-25	3.98663e-24	77.7311	grey	NA	151927..152382	-	151	56479612	dksA	RNA polymerase-binding transcription factor
SF0765	-1.98716	-0.990707	10.7843	6.00563e-70	6.35167e-68	223.224	grey	NA	794512..795027	+	171	56479734	ompX	outer membrane protein X
CP0138	-1.98694	-0.990546	11.3612	2.90892e-41	1.4045e-39	129.065	blue	T3SS	120204..120497	+	97	31983790	mxiI	Mxi-Spa secretion machinery protein MxiI
CP0142	-1.98385	-0.988302	10.3316	2.67848e-33	9.91485e-32	102.992	blue	T3SS	122382..122789	+	135	31983562	mxiL	Mxi-Spa secretion machinery protein MxiL
SF0957	-1.98275	-0.987501	11.9943	1.19348e-157	7.57346e-155	511.978	grey	NA	1006082..1007128	-	348	56479781	ompA	outer membrane protein OmpA
CP0267	-1.98072	-0.986024	7.17323	6.56727e-07	7.21619e-06	17.0803	grey	NA	216373..216756	+	127	31983624	-	IS600 ORF1
SF4303	-1.98063	-0.985959	9.16974	8.85421e-24	2.3411e-22	71.8552	grey	NA	4480085..4480651	+	188	24115504	efp	elongation factor P
SF0965	-1.97966	-0.985253	8.01801	1.98021e-11	2.86518e-10	31.7007	grey	NA	1014480..1014947	-	155	344915241	mgsA	methylglyoxal synthase
CP0193	-1.97259	-0.980088	9.23043	1.90852e-24	5.26562e-23	74.0077	grey	NA	160896..161276	-	126	56404026	-	hypothetical protein
SF1098	-1.97247	-0.980004	11.3808	4.06357e-44	2.17474e-42	138.4	grey	NA	1139332..1139568	+	78	24112500	acpP	acyl carrier protein
CP0032	-1.97228	-0.979865	8.47047	5.09729e-15	8.91423e-14	43.3509	grey	NA	28154..29134	+	326	31983548	parB	plasmid segregation protein
CP0068	-1.96502	-0.974546	8.22159	9.84545e-13	1.51852e-11	35.9385	grey	NA	51442..51930	+	162	31983728	-	hypothetical protein
CP0050	-1.96447	-0.974137	7.45005	5.69202e-08	6.76041e-07	20.4964	grey	NA	38612..38824	-	70	56404006	-	IS1 encoded protein
CP0134	-1.96402	-0.973809	10.8915	1.16364e-36	4.57423e-35	114.074	blue	T3SS	117988..118350	+	120	31983574	ipgE	IpgE, cytoplasmic chaperone for IpgD
CP0246	-1.96401	-0.973801	8.68092	5.3184e-17	1.0227e-15	49.7965	grey	NA	198515..198742	-	75	31983570	mvpT	plasmid maintenance protein
CP0139	-1.96301	-0.97307	10.8895	5.96856e-36	2.28555e-34	111.753	blue	T3SS	120503..121228	+	241	31983564	mxiJ	Mxi-Spa secretion machinery protein MxiJ
CP0187	-1.96066	-0.97134	7.33551	1.98105e-07	2.2506e-06	18.7613	grey	NA	157296..157622	-	108	31983615	-	hypothetical protein
CP0140	-1.95262	-0.965411	10.6851	4.05137e-38	1.66631e-36	118.853	blue	T3SS	121225..121752	+	175	31983563	mxiK	Mxi-Spa secretion machinery protein MxiK
SF0972	-1.94257	-0.957966	8.50218	9.91534e-15	1.71377e-13	42.4079	grey	NA	1018682..1019341	-	219	24112383	yccA	HflBKC-binding inner membrane protein
SF0549	-1.94012	-0.956143	9.12295	7.51973e-22	1.76734e-20	65.617	grey	NA	570569..571321	+	250	56479689	gpmA	phosphoglyceromutase
CP0235	-1.93971	-0.955842	8.9735	7.849e-20	1.70908e-18	59.0215	grey	NA	191709..192551	+	280	31983663	shf	carbohydrate transport protein
CP0219	-1.93734	-0.954081	7.54179	3.90814e-08	4.70459e-07	21.0194	grey	NA	178125..178304	+	59	31983784	-	hypothetical protein
SF3106	-1.925	-0.944861	9.68619	5.63246e-30	1.90988e-28	92.0805	grey	NA	3199818..3200033	+	71	24114365	rpsU	30S ribosomal protein S21
CP0174	-1.92461	-0.944566	7.49012	8.86275e-08	1.0267e-06	19.8936	grey	NA	144329..144559	-	76	31983747	-	transposase
SF4007	-1.92157	-0.942289	8.97026	2.67543e-19	5.76906e-18	57.2664	grey	NA	4133922..4134407	-	161	24115223	menG	ribonuclease activity regulator protein RraA
CP0109	-1.91842	-0.939921	9.23433	9.05381e-23	2.27215e-21	68.5764	grey	NA	90030..90515	-	161	31983657	-	hypothetical protein
CP0225	-1.91233	-0.935333	7.29723	7.50104e-07	8.2068e-06	16.8947	grey	NA	180760..181065	+	101	229088122	ccdB	plasmid maintenance protein CcdB
CP0192	-1.90936	-0.933092	8.02382	1.70185e-10	2.33322e-09	28.675	grey	NA	160401..160850	-	149	31983683	-	ISSfl1 ORF1
CP0195	-1.90893	-0.932762	8.28883	2.42761e-12	3.7313e-11	34.6415	grey	NA	161854..162813	-	319	31983537	stbA	plasmid stable inheritance protein
SF1403	-1.90846	-0.932408	10.5638	3.32049e-45	1.94074e-43	141.886	grey	NA	1442085..1442294	+	69	24112787	cspC	cold shock-like protein CspC
CP0143	-1.90771	-0.93184	10.2042	1.19252e-23	3.13442e-22	71.4342	blue	T3SS	122773..123201	+	142	56404017	mxiM	Mxi-Spa secretion machinery protein MxiM
CP0047	-1.90696	-0.931271	7.5256	9.17203e-08	1.05824e-06	19.8499	grey	NA	37780..38067	+	95	31983705	-	IS2 ORF2
SF3344	-1.90321	-0.928432	11.7884	3.2972e-122	9.7641e-120	395.344	grey	NA	3432951..3433142	-	63	24114590	rpmC	50S ribosomal protein L29
CP0001	-1.90107	-0.926811	7.69434	1.61055e-08	1.98173e-07	22.2667	grey	NA	191..493	-	100	31983709	-	IS2 ORF2
CP0238	-1.89908	-0.925303	8.06791	1.23453e-10	1.71369e-09	29.1202	grey	NA	194662..195606	+	314	31983572	msbB2	lipid A biosynthesis (KDO)2-(lauroyl)-lipid IVA acyltransferase
SF1222	-1.89908	-0.925298	7.54984	8.52193e-08	9.90954e-07	19.9447	grey	NA	1269058..1269411	-	117	24112618	ychN	hypothetical protein
CP0111	-1.89771	-0.924257	8.21626	1.30032e-11	1.88759e-10	32.3027	grey	NA	91689..91853	+	54	31983777	-	hypothetical protein
SF1293	-1.8955	-0.922576	9.27909	1.17382e-22	2.89672e-21	68.2261	grey	NA	1344523..1345311	-	262	24112687	fabI	enoyl-ACP reductase
CP0266	-1.88915	-0.917735	7.54288	1.12689e-07	1.29011e-06	19.5641	grey	NA	216182..216334	-	50	56404035	-	hypothetical protein
CP0218	-1.88181	-0.912117	8.01957	4.3253e-10	5.83981e-09	27.3514	grey	NA	177797..178072	+	91	31983596	-	hypothetical protein
SF0925	-1.88006	-0.91078	8.62174	1.37211e-14	2.3442e-13	41.956	grey	NA	969743..970933	-	396	24112337	aspC	aromatic amino acid aminotransferase
CP0165	-1.86775	-0.901305	7.78725	1.31321e-08	1.6294e-07	22.5492	grey	NA	139297..139590	-	97	31983743	-	IS3 ORF2
SF3985	-1.86576	-0.899762	9.31763	3.30275e-22	7.88753e-21	66.7809	grey	NA	4114457..4115077	+	206	56480476	sodA	superoxide dismutase
SF1777	-1.86547	-0.899542	6.35272	0.000694235	0.00534453	7.54772	grey	NA	1813871..1815217	+	448	24113130	-	IS91 ORF
CP0079	-1.86152	-0.896484	7.35408	1.24676e-06	1.33771e-05	16.1899	red	T3SS_effector	64339..66063	+	574	31983583	ipaH4.5	invasion plasmid antigen
SF1112	-1.8607	-0.895846	7.79645	1.44679e-08	1.78518e-07	22.4174	grey	NA	1152860..1153402	+	180	56479823	ycfP	hypothetical protein
SF2484	-1.85986	-0.895196	7.62378	9.85366e-08	1.13394e-06	19.7502	grey	NA	2545581..2546480	-	299	56480104	-	hypothetical protein
CP0209	-1.85794	-0.893702	9.29253	1.30282e-21	3.04586e-20	64.8317	red	T3SS_effector	171972..172610	-	212	31983665	-	hypothetical protein
CP0027	-1.85685	-0.892854	7.90621	4.30707e-09	5.48195e-08	24.1207	grey	NA	25018..25449	+	143	56404002	-	IS100 ORF1
SF3747	-1.8558	-0.892043	8.36806	5.07528e-12	7.56523e-11	33.6218	grey	NA	3855497..3856063	-	188	24114974	yieF	hypothetical protein
CP0044	-1.85204	-0.889114	7.36443	1.37336e-06	1.46646e-05	16.0573	grey	NA	35565..36086	-	173	31983636	-	IS150 ORF1(ORF A)
CP0135	-1.85139	-0.888605	10.8666	7.47819e-27	2.27521e-25	81.8622	blue	T3SS	118350..118808	+	152	31983573	ipgF	periplasmic protein IpgF
SF3247	-1.85094	-0.888256	8.41932	2.56925e-12	3.92186e-11	34.5697	grey	NA	3340619..3341251	+	210	56480286	yrbL	hypothetical protein
CP0029	-1.84286	-0.881946	7.70335	6.48388e-08	7.61942e-07	20.3238	grey	NA	25446..26228	+	260	31983610	-	transposase/IS protein
SF4355	-1.84149	-0.880871	11.2288	6.0392e-76	7.89003e-74	242.843	grey	NA	4530116..4530343	+	75	24115555	rpsR	30S ribosomal protein S18
CP0160	-1.8409	-0.88041	7.36074	1.80287e-06	1.89771e-05	15.6854	grey	NA	137606..137770	+	54	31983778	-	IS1294 transposase
CP0045	-1.8395	-0.879312	7.52097	4.43846e-07	4.92891e-06	17.6303	grey	NA	36124..36507	+	127	31983722	-	IS100 ORF2
CP0247	-1.83923	-0.879101	7.93902	4.79375e-09	6.06662e-08	23.9745	grey	NA	198803..199195	+	130	31983763	-	oriT nicking and unwinding protein
CP0264	-1.83779	-0.877971	7.50676	5.29385e-07	5.86416e-06	17.3796	grey	NA	212967..213134	+	55	31983767	-	transposase
CP0020	-1.83745	-0.877704	8.09548	6.55098e-10	8.73857e-09	26.77	grey	NA	16028..17335	+	435	31983611	-	ISSfl4 ORF3
CP0159	-1.83705	-0.877389	7.32524	2.56868e-06	2.65351e-05	15.2017	grey	NA	137406..137594	+	62	31983740	-	IS600 ORF2
SF4415	-1.83646	-0.876926	8.95341	7.47742e-17	1.42552e-15	49.3174	grey	NA	4586252..4587475	+	407	24115613	deoB	phosphopentomutase
SF1607	-1.83522	-0.875953	6.45953	0.000586913	0.00456579	7.77492	grey	NA	1634343..1635509	+	388	24112976	-	anaerobic dimethyl sulfoxide reductase subunit A
CP0033	-1.83302	-0.874221	7.29179	3.66032e-06	3.70368e-05	14.7207	grey	NA	29516..29875	+	119	56404004	-	transposase
CP0095	-1.83093	-0.872579	7.27502	4.36965e-06	4.38149e-05	14.4782	grey	NA	81806..82105	-	99	31983733	-	ISSfl4 ORF3
SF1230	-1.83077	-0.872448	6.72187	0.00016641	0.00139208	9.48854	grey	NA	1281538..1282215	+	225	24112626	narI	nitrate reductase 1 cytochrome b(NR) subunit gamma
SF1394	-1.83034	-0.872113	8.64301	1.00906e-13	1.62991e-12	39.1583	grey	NA	1433987..1434685	+	232	344915261	yebJ	hypothetical protein
CP0092	-1.82764	-0.869981	6.94204	4.77104e-05	0.000423013	11.207	grey	NA	76328..77257	-	309	31983676	-	IS1294 transposase
SF3811	-1.82669	-0.869231	9.03691	1.62784e-17	3.25715e-16	51.4472	grey	NA	3922820..3923233	-	137	56480423	atpC	ATP synthase F0F1 subunit epsilon
CP0002	-1.82443	-0.867449	7.62094	2.42931e-07	2.73884e-06	18.478	grey	NA	485..949	+	154	31983710	-	resolvase
SF4058	-1.82397	-0.867078	12.5465	1.5366e-179	1.36511e-176	584.21	grey	NA	4199749..4200246	+	165	24115270	rplJ	50S ribosomal protein L10
CP0057	-1.82035	-0.864212	8.24618	1.40208e-10	1.94019e-09	28.9412	grey	NA	44189..44377	-	62	31983725	-	IS600 ORF2
CP0078	-1.81453	-0.8596	7.23311	8.14485e-06	7.89943e-05	13.6279	red	T3SS_effector	62214..63911	+	565	31983582	ipaH7.8	invasion plasmid antigen
SF4292	-1.81431	-0.859417	8.28376	9.95724e-11	1.38652e-09	29.4259	grey	NA	4469091..4470392	-	433	24115493	dcuA	anaerobic C4-dicarboxylate transporter
SF3644	-1.8122	-0.857738	9.165	1.54423e-18	3.25093e-17	54.7719	grey	NA	3752424..3753614	+	396	24114874	lldD	L-lactate dehydrogenase
SF4332	-1.80885	-0.855069	8.67044	1.71471e-13	2.73002e-12	38.4142	grey	NA	4509505..4510803	+	432	24115532	purA	adenylosuccinate synthetase
SF3367	-1.80497	-0.851972	9.21726	6.20811e-19	1.33219e-17	56.059	grey	NA	3447184..3447774	-	196	24114613	slyD	FKBP-type peptidylprolyl isomerase
SF4354	-1.79502	-0.844003	11.2897	5.27871e-73	5.862e-71	233.306	grey	NA	4529395..4529790	+	131	24115554	rpsF	30S ribosomal protein S6
CP0203	-1.79477	-0.843801	7.3985	3.37851e-06	3.44205e-05	14.8264	grey	NA	167032..167685	-	217	31983604	-	transposase
CP0076	-1.79333	-0.842645	7.45423	2.17668e-06	2.26436e-05	15.4305	grey	NA	60987..61271	+	94	31983616	-	iso-IS1 ORF1
SF2290	-1.79121	-0.840933	6.88258	0.000116854	0.000996289	9.97115	grey	NA	2322267..2324753	-	828	24113592	napA	nitrate reductase catalytic subunit
SF3345	-1.78766	-0.838074	12.1082	3.71305e-125	1.26872e-122	404.932	grey	NA	3433142..3433552	-	136	24114591	rplP	50S ribosomal protein L16
SF0897	-1.78758	-0.838004	7.91405	3.00973e-08	3.64284e-07	21.3884	grey	NA	932758..933498	-	246	56479766	pflA	pyruvate formate lyase-activating enzyme 1
CP0188	-1.78496	-0.835888	7.18495	1.96885e-05	0.000182581	12.4192	grey	NA	157675..158478	-	267	31983750	-	reverse transcriptase
SF3271	-1.7809	-0.83261	10.9365	1.89873e-48	1.24032e-46	152.498	grey	NA	3366095..3366523	-	142	56480292	rplM	50S ribosomal protein L13
CP0243	-1.77786	-0.83014	7.798	1.31538e-07	1.50203e-06	19.3447	grey	NA	197923..198108	+	61	31983762	traD	DNA transport protein
SF3197	-1.77709	-0.829517	8.13931	2.87019e-09	3.69547e-08	24.6897	grey	NA	3292461..3292964	-	167	24114447	yhbS	hypothetical protein
CP0232	-1.77627	-0.828854	7.58288	1.07159e-06	1.15534e-05	16.4013	grey	NA	186968..187636	+	222	31983603	-	IS629 ORF2
SF3215	-1.77437	-0.827306	9.47252	4.56343e-21	1.05577e-19	63.0383	grey	NA	3314356..3314688	-	110	24114464	secG	preprotein translocase subunit SecG
CP0248	-1.77322	-0.826373	7.8633	7.76848e-08	9.05711e-07	20.0744	grey	NA	199216..200580	+	454	31983764	-	oriT nicking and unwinding protein
CP0194	-1.77282	-0.826044	7.90542	5.0236e-08	6.01478e-07	20.665	grey	NA	161459..161854	-	131	31983536	stbB	plasmid stable inheritance protein
SF2471	-1.77279	-0.826022	9.9932	1.12834e-28	3.60583e-27	87.8417	grey	NA	2531366..2533093	+	575	24113761	ptsI	phosphoenolpyruvate-protein phosphotransferase
SF2324	-1.76869	-0.822683	7.29175	1.25511e-05	0.00011837	13.0444	grey	NA	2371018..2372277	+	419	56480074	glpB	anaerobic glycerol-3-phosphate dehydrogenase subunit B
CP0069	-1.76733	-0.821573	8.44185	5.79169e-11	8.21939e-10	30.1802	grey	NA	51950..52576	+	208	31983694	-	IS21 ORF2
CP0074	-1.75998	-0.815556	7.68645	6.24543e-07	6.88393e-06	17.1483	grey	NA	59270..59659	+	129	31983678	-	ISSfl1 ORF2
SF3299	-1.75724	-0.813311	8.43745	9.55206e-11	1.33428e-09	29.4813	grey	NA	3398842..3399138	+	98	24114546	fis	Fis family transcriptional regulator
SF2325	-1.75708	-0.813183	7.15341	3.94488e-05	0.000352579	11.4698	grey	NA	2372274..2373464	+	396	56480075	glpC	sn-glycerol-3-phosphate dehydrogenase subunit C
SF0180	-1.75496	-0.811441	8.07375	1.33184e-08	1.64793e-07	22.5328	grey	NA	204869..205087	-	72	24111625	yaeP	hypothetical protein
CP0177	-1.74799	-0.805694	7.51565	3.57291e-06	3.63178e-05	14.749	grey	NA	146245..146484	-	79	56404022	-	reverse transcriptase
CP0097	-1.74526	-0.803445	7.21357	3.26428e-05	0.000294116	11.7313	grey	NA	82115..82504	-	129	56404010	-	hypothetical protein
CP0250	-1.74509	-0.803304	7.69076	8.69884e-07	9.47065e-06	16.6881	grey	NA	204097..204843	+	248	56404032	traX	conjugal transfer pilus acetylation protein TraX
CP0176	-1.74488	-0.803124	7.44241	6.60424e-06	6.49028e-05	13.9114	grey	NA	145160..145582	-	140	31983639	-	IS91 ORF2
SF1660	-1.74482	-0.803081	7.86013	1.79353e-07	2.04279e-06	18.901	grey	NA	1691095..1691700	+	201	24113025	gst	glutathionine S-transferase
CP0224	-1.74217	-0.800885	7.42716	7.85465e-06	7.63465e-05	13.6771	grey	NA	180540..180758	+	72	31983593	ccdA	plasmid maintenance protein CcdA
CP0133	-1.73114	-0.791725	11.2884	5.20781e-27	1.60646e-25	82.3643	red	T3SS_effector	116362..117978	+	538	31983575	ipgD	hypothetical protein
CP0118	-1.72324	-0.785126	7.73915	9.94738e-07	1.07509e-05	16.5052	grey	NA	98573..98995	+	140	31983739	-	IS150 ORF B
SF1832	-1.72308	-0.784994	7.15433	7.08758e-05	0.000614903	10.6674	grey	NA	1871556..1872755	+	399	24113178	-	IS1294 ORF
SF2676	-1.71942	-0.78192	8.9393	1.07419e-13	1.72883e-12	39.0733	grey	NA	2752144..2752485	+	113	344915306	smpA	small membrane protein A
SF2719	-1.71882	-0.78142	9.78008	7.57393e-23	1.91156e-21	68.8257	grey	NA	2792460..2792645	-	61	24113994	csrA	carbon storage regulator
SF0416	-1.71852	-0.781163	8.47195	2.85963e-10	3.8727e-09	27.944	grey	NA	430601..430930	+	109	56479670	ybaB	hypothetical protein
CP0038	-1.7185	-0.78115	7.71304	1.40022e-06	1.49156e-05	16.0328	grey	NA	31392..31811	+	139	31983774	-	hypothetical protein
CP0121	-1.7171	-0.779976	7.6655	2.17169e-06	2.26436e-05	15.4305	grey	NA	101709..102713	-	334	31983607	-	IS100 ORF1
SF1831	-1.71623	-0.779241	7.48446	8.96617e-06	8.63942e-05	13.4987	grey	NA	1871358..1871546	+	62	24113177	-	hypothetical protein
CP0090	-1.714	-0.777368	7.56211	5.23293e-06	5.22352e-05	14.2246	grey	NA	74709..75071	+	120	31983732	-	IS1294 transposase
CP0178	-1.71267	-0.776244	7.71829	1.50716e-06	1.59781e-05	15.9335	grey	NA	146631..146873	-	80	31983748	-	IS3 ORF2
SF0363	-1.70931	-0.773411	8.3744	1.57305e-09	2.0612e-08	25.5319	grey	NA	374056..374547	+	163	56479652	yajQ	nucleotide-binding protein
CP0161	-1.70757	-0.771948	7.57195	5.63027e-06	5.57008e-05	14.1319	grey	NA	137785..137973	+	62	31983779	-	IS1294 transposase
SF3761	-1.70689	-0.771368	8.74685	6.99458e-12	1.02881e-10	33.1783	grey	NA	3868282..3868422	-	46	24114987	rpmH	50S ribosomal protein L34
SF0179	-1.70187	-0.767122	7.84854	6.57938e-07	7.21619e-06	17.0803	grey	NA	204622..204882	-	86	24111624	yaeO	Rho-binding antiterminator
CP0119	-1.70128	-0.766622	7.7383	1.74148e-06	1.83745e-05	15.7319	grey	NA	99455..100231	+	258	56404013	-	transposase
CP0162	-1.69987	-0.765425	6.7705	0.00072248	0.00555235	7.49269	grey	NA	137953..138309	-	118	31983780	-	hypothetical protein
CP0099	-1.69785	-0.76371	7.60465	5.48127e-06	5.43478e-05	14.1674	grey	NA	83086..83625	-	179	31983682	-	ISSfl1 ORF1
SF3226	-1.69494	-0.761234	11.4731	1.10908e-33	4.13994e-32	104.252	grey	NA	3325322..3325633	-	103	24114475	rplU	50S ribosomal protein L21
SF1669	-1.69201	-0.758738	8.21058	2.20522e-08	2.68372e-07	21.8293	grey	NA	1698492..1698932	-	146	344915275	slyA	transcriptional regulator
SF4053	-1.6885	-0.755743	11.8188	1.09995e-84	1.9544e-82	271.431	grey	NA	4195696..4196880	+	394	24115265	tuf	elongation factor Tu
SF4059	-1.68764	-0.755008	12.0343	9.7722e-98	2.06705e-95	314.536	grey	NA	4200313..4200678	+	121	24115271	rplL	50S ribosomal protein L7/L12
SF2299	-1.68755	-0.754931	11.8908	7.38952e-29	2.39593e-27	88.4315	grey	NA	2333031..2334152	-	373	24113600	ompC	porin
CP0222	-1.68736	-0.754764	7.42816	2.43814e-05	0.000222844	12.1317	grey	NA	179387..179605	+	72	31983756	-	hypothetical protein
SF1978	-1.68098	-0.7493	5.82551	0.0191779	0.10239	3.28786	grey	NA	2010525..2011262	-	245	24113310	-	regulator
SF1513	-1.67464	-0.743852	11.431	1.36216e-59	1.21014e-57	189.075	grey	NA	1546478..1546912	+	144	24112886	infC	translation initiation factor IF-3
CP0096	-1.67333	-0.742721	6.96144	0.000432031	0.00343306	8.18629	grey	NA	82466..82654	+	62	56404011	-	IS91 ORF2
CP0164	-1.66777	-0.737921	7.49838	2.28199e-05	0.000209868	12.2182	grey	NA	74712..74978	-	88	31983742	-	IS1294 transposase
CP0260	-1.66614	-0.736511	7.70824	5.33384e-06	5.31231e-05	14.2003	grey	NA	209448..210305	+	285	56404033	repA	replication protein
SF3298	-1.6659	-0.736298	8.7526	5.01821e-11	7.16748e-10	30.3778	grey	NA	3397974..3398816	+	280	56480301	yhdG	dehydrogenase
SF0115	-1.66334	-0.734081	8.75722	5.35191e-11	7.61962e-10	30.2896	grey	NA	129867..132464	+	865	56479606	acnB	bifunctional aconitate hydratase 2/2-methylisocitrate dehydratase
SF1099	-1.66286	-0.733667	9.20439	1.80881e-14	3.07845e-13	41.5629	grey	NA	1139654..1140895	+	413	24112501	fabF	3-oxoacyl-ACP synthase
CP0136	-1.66064	-0.731737	10.593	2.05233e-16	3.81441e-15	47.8975	blue	T3SS	118817..119932	+	371	31983565	mxiG	MxiG protein
SF2910	-1.6604	-0.731533	10.4591	3.0539e-31	1.07662e-29	96.2294	grey	NA	3004257..3005336	-	359	56480206	fba	fructose-bisphosphate aldolase
CP0085	-1.65659	-0.728217	7.59316	1.51435e-05	0.000141615	12.7857	grey	NA	71382..71573	-	63	31983649	-	IS100 ORF2
SF2539	-1.65371	-0.725703	7.3983	5.88375e-05	0.000516514	10.9189	grey	NA	2605767..2606126	+	119	24113823	-	oxidoreductase
SF2794	-1.65285	-0.724958	10.8027	9.69271e-40	4.26287e-38	124.141	grey	NA	2866264..2867562	-	432	24114065	eno	enolase
SF0162	-1.65236	-0.724529	9.50711	5.25415e-17	1.01474e-15	49.8078	grey	NA	183816..184373	+	185	24111607	frr	ribosome recycling factor
SF2201	-1.6498	-0.722287	7.16383	0.000231001	0.0018897	9.04763	grey	NA	2228274..2228942	+	222	24113509	-	hypothetical protein
CP0037	-1.6485	-0.721157	7.62824	1.4567e-05	0.000136512	12.8387	grey	NA	31156..31551	+	131	31983773	-	hypothetical protein
SF2079	-1.64767	-0.720428	8.98616	2.88429e-12	4.35783e-11	34.4176	grey	NA	2095787..2096059	-	90	24113402	yefM	antitoxin YefM
CP0007	-1.64724	-0.72005	7.40742	6.27553e-05	0.00054766	10.8344	grey	NA	5745..6095	-	116	31983711	-	IS600 ORF2
CP0077	-1.64724	-0.72005	7.41031	6.27553e-05	0.00054766	10.8344	grey	NA	61397..61579	+	60	31983729	-	iso-IS1 ORF2
SF1409	-1.64698	-0.719822	9.06077	8.24729e-13	1.27646e-11	36.1891	grey	NA	1445553..1446413	-	286	24112793	manZ	PTS system mannose-specific transporter subunit IID
SF2021	-1.64651	-0.719411	7.19568	0.000207979	0.00171082	9.1911	grey	NA	2045548..2046216	+	222	24113348	-	hypothetical protein
SF1347	-1.64643	-0.719339	5.04827	0.0956907	0.321226	1.63834	grey	NA	1395786..1396004	+	72	24112734	-	hypothetical protein
SF3357	-1.6464	-0.719318	11.8499	9.36097e-79	1.29942e-76	252.089	grey	NA	3439422..3440606	-	394	56480313	tuf	elongation factor Tu
CP0249	-1.64464	-0.717772	7.70788	9.04177e-06	8.69341e-05	13.4897	grey	NA	200577..204077	+	1166	31983654	-	conjugal transfer nickase/helicase TraI
CP0262	-1.64433	-0.7175	7.09402	0.000360546	0.00289088	8.43428	grey	NA	211427..212623	-	398	31983677	-	IS1294 transposase
SF3141	-1.64294	-0.716279	9.19312	8.65924e-14	1.40381e-12	39.3738	grey	NA	3241338..3241643	+	101	56480259	yqjD	hypothetical protein
SF0160	-1.64286	-0.716206	10.2954	2.27468e-24	6.23711e-23	73.7635	grey	NA	181801..182652	+	283	24111605	tsf	elongation factor Ts
SF1401	-1.64276	-0.716126	6.82852	0.00121568	0.00888169	6.81495	grey	NA	1440972..1441259	+	95	24112785	-	hypothetical protein
CP0049	-1.6415	-0.715014	7.89921	2.2609e-06	2.34648e-05	15.3791	grey	NA	38753..38980	+	75	56404007	insA	IS1 ORF1
SF2711	-1.63838	-0.712273	8.45715	9.67731e-09	1.20749e-07	22.9815	grey	NA
CP0073	-1.63447	-0.708823	7.81432	5.38445e-06	5.35073e-05	14.1899	grey	NA	58935..59264	+	109	31983681	-	ISSfl1 ORF1
CP0223	-1.63118	-0.705913	7.51843	4.39601e-05	0.000390542	11.3222	grey	NA	179624..180004	+	126	31983702	-	ISSfl4 ORF3
CP0006	-1.62957	-0.704491	7.73316	1.08831e-05	0.000103297	13.2409	grey	NA	5264..5665	-	133	56403996	-	hypothetical protein
SF2262	-1.62913	-0.704101	8.13852	3.99975e-07	4.47528e-06	17.7696	grey	NA	2293181..2293747	+	188	24113564	spr	outer membrane lipoprotein
SF2352	-1.62769	-0.702826	7.75487	9.8033e-06	9.36479e-05	13.3824	grey	NA	2398160..2399437	-	425	344915296	nuoN	NADH dehydrogenase I subunit N
CP0041	-1.62661	-0.701868	7.28231	0.000190875	0.00158776	9.29879	grey	NA	33299..33706	-	135	31983721	-	IS150 ORF B
SF2666	-1.62651	-0.701775	10.4851	5.44407e-29	1.77813e-27	88.8617	grey	NA	2742834..2743181	-	115	24113944	rplS	50S ribosomal protein L19
SF1573	-1.62531	-0.700714	6.75347	0.00203536	0.0142379	6.13412	grey	NA
CP0257	-1.62496	-0.700405	7.23517	0.000251053	0.00204619	8.93284	grey	NA	208067..208657	+	196	31983661	yihA	hypothetical protein
CP0098	-1.62477	-0.700235	7.59075	3.2067e-05	0.000289516	11.7541	grey	NA	82691..83080	-	129	31983679	-	ISSfl1 ORF2
SF2080	-1.62405	-0.699599	5.7089	0.0359075	0.165286	2.59696	grey	NA	2096342..2096383	+	13	24113403	hisL	his operon leader peptide
SF0556	-1.62284	-0.698519	10.0611	5.67592e-22	1.34109e-20	66.0152	grey	NA	577668..578189	-	173	56479690	pal	peptidoglycan-associated outer membrane lipoprotein
SF1952	-1.62059	-0.696518	7.21578	0.000296865	0.00240196	8.70157	grey	NA	1985534..1985773	-	79	24113286	yecH	hypothetical protein
SF0908	-1.61793	-0.694145	8.36986	5.76753e-08	6.79558e-07	20.4889	grey	NA	947619..947903	+	94	24112321	ihfB	integration host factor subunit beta
CP0043	-1.61657	-0.692936	7.1146	0.000514619	0.00406751	7.94164	grey	NA	33960..35159	+	399	31983673	-	IS1294 transposase
SF3044	-1.61519	-0.691707	7.75886	1.30131e-05	0.000122467	12.9953	grey	NA	3140580..3141698	-	372	24114305	-	hydrogenase 2 small subunit
SF1092	-1.61455	-0.691129	11.2835	2.08464e-44	1.14321e-42	139.328	grey	NA	1134511..1135032	+	173	24112494	yceD	hypothetical protein
CP0067	-1.61297	-0.689719	7.444	0.000100777	0.000860867	10.1819	grey	NA	50808..51476	+	222	31983600	-	IS629 ORF2
SF1695	-1.61124	-0.688171	7.3351	0.000193438	0.00160608	9.28224	grey	NA	1727683..1727988	+	101	24113056	-	monooxygenase
SF2286	-1.60931	-0.686441	6.95048	0.00118022	0.00865102	6.85291	grey	NA	2319657..2320259	-	200	24113588	napC	cytochrome c-type protein NapC
CP0191	-1.60901	-0.686173	7.78721	1.24098e-05	0.000117285	13.0577	grey	NA	160006..160395	-	129	31983680	-	ISSfl1 ORF2
CP0031	-1.60712	-0.684481	8.57493	8.82266e-09	1.10395e-07	23.1108	grey	NA	26955..28154	+	399	31983549	parA	plasmid segregation protein
CP0039	-1.60616	-0.683615	7.87859	6.91126e-06	6.76207e-05	13.8522	grey	NA	32084..32752	-	222	31983598	-	IS629 ORF2
SF0954	-1.60616	-0.683615	7.87801	6.91125e-06	6.76207e-05	13.8522	grey	NA	1003019..1003537	-	172	24112366	fabA	3-hydroxydecanoyl-ACP dehydratase
CP0071	-1.60587	-0.683352	7.72181	2.12583e-05	0.000195912	12.3175	grey	NA	57241..57429	+	62	31983776	-	IS1294 transposase
SF1574	-1.60435	-0.681986	7.1063	0.000645657	0.00498784	7.64737	grey	NA	1607071..1607259	-	62	24112945	-	hypothetical protein
CP0226	-1.60206	-0.67993	7.13915	0.000579204	0.00452166	7.78893	red	T3SS_effector	181458..183095	+	545	56404031	ipaH9.8	invasion plasmid antigen, secreted by the Mxi-Spa secretion machinery
SF1210	-1.60169	-0.679594	8.52258	2.05881e-08	2.51935e-07	21.9204	grey	NA	1257809..1258756	-	315	56479854	prsA	ribose-phosphate pyrophosphokinase
CP0034	-1.59891	-0.677086	7.353	0.000217204	0.00178011	9.13382	grey	NA	29339..29521	-	60	56404003	-	hypothetical protein
CP0042	-1.59597	-0.674437	7.47665	0.000119776	0.00101924	9.93828	grey	NA	33762..33950	+	62	31983775	-	IS1294 transposase
SF3269	-1.59507	-0.673619	9.03635	2.84238e-11	4.08629e-10	31.1885	grey	NA	3364654..3365292	-	212	24114516	sspA	stringent starvation protein A
SF1625	-1.58867	-0.667823	7.3469	0.000270866	0.00219961	8.82854	grey	NA	1653064..1654008	+	314	24112991	-	hypothetical protein
SF1678	-1.58777	-0.667005	8.48289	5.64763e-08	6.72568e-07	20.5038	grey	NA	1705939..1706346	+	135	24113042	gloA	glyoxalase
CP0263	-1.58583	-0.665237	7.63872	5.64219e-05	0.000497274	10.9737	grey	NA	212633..212821	-	62	31983786	-	IS1294 transposase
CP0256	-1.58555	-0.664982	6.99606	0.00140381	0.0101065	6.62857	grey	NA	207606..207773	+	55	31983766	-	hypothetical protein
SF4279	-1.58491	-0.664398	8.35996	2.22481e-07	2.52107e-06	18.5975	grey	NA	4458422..4459093	-	223	344915379	-	FKBP-type peptidylprolyl isomerase
SF3589	-1.57931	-0.659292	12.8968	4.20711e-15	7.38655e-14	43.6221	grey	NA	3691113..3691325	+	70	24114823	cspA	RNA chaperone/anti-terminator
SF3276	-1.5765	-0.656723	9.08639	3.91423e-11	5.60872e-10	30.7316	grey	NA	3371181..3372119	-	312	56480294	mdh	malate dehydrogenase
SF1864	-1.57627	-0.656518	7.04032	0.00132836	0.00957883	6.70594	grey	NA	1901522..1902964	+	480	56479976	pykA	pyruvate kinase
SF2067	-1.57543	-0.655744	9.99418	7.43962e-19	1.58879e-17	55.8049	grey	NA	2086551..2086946	-	131	24113391	yeeX	hypothetical protein
SF2566	-1.5746	-0.654981	7.07435	0.00118918	0.00870237	6.84438	grey	NA
SF2896	-1.57339	-0.653877	8.3288	4.41438e-07	4.91446e-06	17.6345	grey	NA	2989525..2989854	+	109	24114163	ygfE	Z-ring-associated protein
CP0251	-1.56911	-0.649942	7.89586	1.63768e-05	0.000152506	12.6788	grey	NA	204898..205458	+	186	31983591	finO	conjugal transfer fertility inhibition protein FinO
SF3376	-1.56875	-0.649617	9.4582	1.20501e-13	1.92542e-12	38.918	grey	NA	3455329..3455961	+	210	24114622	crp	DNA-binding transcriptional dual regulator Crp
SF3365	-1.56809	-0.649011	9.83398	6.33031e-17	1.21204e-15	49.5515	grey	NA	3445884..3446696	-	270	24114611	fkpA	FKBP-type peptidylprolyl isomerase
SF0491	-1.56676	-0.647782	7.48454	0.000205948	0.00169984	9.20038	grey	NA
SF1005	-1.56651	-0.64755	5.81216	0.0433634	0.187444	2.41547	grey	NA	1052337..1053593	+	418	24112414	yccE	hypothetical protein
CP0175	-1.56372	-0.644985	7.66435	8.18973e-05	0.000702293	10.4756	grey	NA	144804..145160	-	118	31983706	-	IS91 orf
SF2320	-1.56328	-0.644572	6.20307	0.0200348	0.105319	3.24716	grey	NA	2366440..2366646	+	68	24113618	yfaH	hypothetical protein
SF2268	-1.56071	-0.642204	7.52207	0.00019444	0.00161139	9.27748	grey	NA	2301095..2301439	-	114	24113570	yejG	hypothetical protein
SF1764	-1.55655	-0.638356	6.37597	0.0141076	0.0801353	3.64142	grey	NA	1802878..1804065	+	395	24113118	-	IS91 ORF
CP0061	-1.55629	-0.638112	7.22686	0.000848505	0.00642088	7.28301	grey	NA	46083..47291	+	402	31983674	-	IS1294 transposase
SF2673	-1.55438	-0.636338	8.57058	8.87555e-08	1.0267e-06	19.8936	grey	NA	2748654..2749247	-	197	24113951	grpE	heat shock protein GrpE
SF3065	-1.55233	-0.634437	7.98321	1.45045e-05	0.000136213	12.8418	grey	NA	3162494..3162886	-	130	56480242	ygiW	hypothetical protein
SF2954	-1.55069	-0.632911	7.3973	0.000437222	0.00346811	8.17164	grey	NA	3041780..3042826	-	348	24114218	ansB	L-asparaginase II
CP0199	-1.54942	-0.631732	7.26997	0.000798997	0.00606691	7.36482	grey	NA	165211..165432	+	73	31983525	yceA	hypothetical protein
SF3812	-1.54942	-0.631731	9.99815	1.08083e-17	2.1823e-16	52.025	grey	NA	3923260..3924642	-	460	24115035	atpD	ATP synthase F0F1 subunit beta
CP0086	-1.54885	-0.631198	7.61067	0.000154893	0.00130557	9.58111	grey	NA	71614..72117	-	167	31983731	-	hypothetical protein
SF1977	-1.54813	-0.630527	8.90047	2.71575e-09	3.5068e-08	24.7653	grey	NA	2008893..2009975	+	360	24113309	nmpC	porin
SF2292	-1.54809	-0.630489	6.89635	0.00338559	0.0227516	5.45789	grey	NA	2325003..2325497	-	164	24113594	napF	ferredoxin-type protein
SF1748	-1.54698	-0.629452	7.15983	0.0013109	0.00946833	6.72268	grey	NA	1784723..1785085	+	120	24113103	yddM	hypothetical protein
SF2714	-1.5446	-0.627235	7.7633	7.21506e-05	0.000624743	10.6445	grey	NA	2788115..2788630	-	171	24113989	ygaG	S-ribosylhomocysteinase
SF1443	-1.5441	-0.626769	7.03931	0.00215694	0.0150174	6.05722	grey	NA	1478016..1478900	-	294	56479895	yeaD	hypothetical protein
SF0093	-1.5438	-0.626488	8.93422	2.17318e-09	2.83087e-08	25.0742	grey	NA	105175..106092	+	305	24111541	lpxC	UDP-3-O-[3-hydroxymyristoyl] N-acetylglucosamine deacetylase
SF3069	-1.54233	-0.625108	8.23331	3.0281e-06	3.10643e-05	14.9744	grey	NA	3166277..3166591	+	104	24114330	ygiN	hypothetical protein
SF2027	-1.54159	-0.624424	6.87349	0.00398861	0.0262869	5.24951	grey	NA	2051918..2052400	-	160	24113353	-	hypothetical protein
SF0993	-1.54159	-0.624424	6.87346	0.00398861	0.0262869	5.24951	grey	NA	1039702..1039875	+	57	24112404	yccL	hypothetical protein
CP0173	-1.53981	-0.622757	6.94953	0.00317977	0.0215313	5.53742	grey	NA	144033..144326	+	97	31983746	-	IS629 ORF2
SF3346	-1.53834	-0.621375	12.1649	1.07842e-73	1.29469e-71	235.484	grey	NA	3433565..3434266	-	233	56480312	rpsC	30S ribosomal protein S3
SF1277	-1.53677	-0.619899	7.08842	0.00202541	0.0142356	6.13436	grey	NA	1328139..1329113	+	324	24112672	cysB	transcriptional regulator CysB
SF2372	-1.53584	-0.619032	8.73554	3.45059e-08	4.16509e-07	21.1951	grey	NA	2421582..2422784	+	400	56480085	ackA	acetate kinase A/propionate kinase 2
SF1400	-1.53545	-0.618665	7.15642	0.00161812	0.0115372	6.43756	grey	NA	1440754..1440897	+	47	24112784	-	PhoPQ regulatory protein
SF0347	-1.53476	-0.618011	7.68254	0.00014384	0.00121471	9.68517	grey	NA	360103..360450	+	115	24111788	yajD	hypothetical protein
SF2600	-1.53437	-0.61765	7.89527	4.13046e-05	0.000367686	11.4092	grey	NA	2671940..2672278	-	112	24113880	glnB	nitrogen regulatory protein P-II 1
SF2373	-1.53233	-0.615728	8.33654	1.82816e-06	1.91979e-05	15.6687	grey	NA	2422859..2425003	+	714	24113669	pta	phosphate acetyltransferase
SF0820	-1.53233	-0.615724	5.94884	0.0428978	0.186268	2.42455	grey	NA	851849..853618	+	589	56479749	-	hypothetical protein
SF1236	-1.53213	-0.615538	7.60106	0.000233934	0.00191017	9.03208	grey	NA	1286496..1287404	+	302	24112632	galU	UTP-glucose-1-phosphate uridylyltransferase
SF1105	-1.53103	-0.614501	9.18771	1.44151e-10	1.98241e-09	28.9101	grey	NA	1145585..1147018	+	477	24112507	ptsG	PTS system glucose-specific transporter subunits IIBC
CP0019	-1.52918	-0.612754	7.51435	0.000381063	0.00304987	8.35703	grey	NA	15661..16008	+	115	31983613	-	ISSfl4 ORF2
SF0456	-1.52807	-0.61171	9.20273	1.42477e-10	1.96548e-09	28.9225	grey	NA	472466..472960	-	164	24111893	ppiB	peptidyl-prolyl cis-trans isomerase B
SF2565	-1.52722	-0.610907	9.0549	1.13729e-09	1.50352e-08	25.9871	grey	NA	2634466..2636580	-	704	24113848	-	penicillin-binding protein 1B-like protein
SF2523	-1.52584	-0.609603	8.25378	4.45219e-06	4.45419e-05	14.4545	grey	NA	2588535..2589005	+	156	24113809	bcp	thioredoxin-dependent thiol peroxidase
SF4327	-1.52329	-0.607186	10.0069	1.13874e-16	2.14334e-15	48.7291	grey	NA	4505106..4505414	+	102	24115527	hfq	RNA-binding protein Hfq
SF4157	-1.52318	-0.607085	6.58637	0.0115984	0.0681483	3.87518	grey	NA	4328475..4329182	-	235	24115362	yjbM	hypothetical protein
CP0030	-1.52302	-0.606938	7.6648	0.000205986	0.00169984	9.20038	grey	NA	26244..26633	+	129	31983684	-	iso-IS1 ORF2
SF0417	-1.52064	-0.604679	7.90799	5.53429e-05	0.000489707	10.9958	grey	NA	430930..431535	+	201	24111855	recR	recombination protein RecR
SF0156	-1.52054	-0.604588	8.52745	5.42393e-07	5.9933e-06	17.3482	grey	NA	176067..176891	-	274	24111601	dapD	2,3,4,5-tetrahydropyridine-2,6-carboxylate N-succinyltransferase
CP0261	-1.51905	-0.603166	7.02549	0.00328035	0.0221449	5.49688	grey	NA	211006..211197	+	63	31983785	-	hypothetical protein
SF4298	-1.51733	-0.601532	8.34252	2.96848e-06	3.05231e-05	14.9997	grey	NA	4476395..4476781	+	128	56480575	yjeI	hypothetical protein
CP0196	-1.51637	-0.600621	7.41756	0.000761862	0.00579523	7.43092	grey	NA	163184..164155	+	323	31983526	yccB	hypothetical protein
CP0087	-1.51593	-0.600201	7.49567	0.000545851	0.00429447	7.8633	grey	NA	72090..72881	-	263	31983602	-	IS629 ORF2
CP0072	-1.51273	-0.59715	7.04136	0.00343544	0.0230517	5.43899	grey	NA	57439..58638	+	399	31983675	-	IS1294 transposase
SF2369	-1.5108	-0.595314	7.79556	0.000136001	0.00115069	9.76328	grey	NA	2419551..2420201	-	216	24113665	yfbT	phosphatase
SF2238	-1.51001	-0.594557	8.28923	5.79979e-06	5.72504e-05	14.0924	grey	NA	2265462..2266130	-	222	24113542	folE	GTP cyclohydrolase I
SF3347	-1.50707	-0.591749	11.9534	2.6805e-58	2.20496e-56	184.887	grey	NA	3434284..3434616	-	110	24114593	rplV	50S ribosomal protein L22
SF1751	-1.50592	-0.590644	6.57716	0.0143332	0.0812091	3.62221	grey	NA	1786856..1789903	-	1015	24113106	fdnG	formate dehydrogenase-N subunit alpha
SF3268	-1.50451	-0.589294	8.11818	2.31786e-05	0.000212726	12.1987	grey	NA	3364151..3364648	-	165	24114515	sspB	ClpXP protease specificity-enhancing factor
SF0346	-1.50345	-0.588274	7.75276	0.000206262	0.00169984	9.20038	grey	NA	359003..359974	+	323	56479648	secF	preprotein translocase subunit SecF
SF1873	-1.50223	-0.587106	7.42284	0.000972941	0.00725135	7.10754	grey	NA	1910725..1911246	-	173	56479977	ruvC	Holliday junction resolvase
SF0842	-1.5016	-0.586505	8.10789	2.69566e-05	0.00024437	11.9986	grey	NA	874577..876853	+	758	56479755	clpA	ATP-dependent Clp protease ATP-binding subunit
SF3854	-1.50147	-0.586376	8.98311	1.15877e-08	1.44181e-07	22.7256	grey	NA	3974271..3974654	+	127	56480434	trxA	thioredoxin
SF1208	-1.4967	-0.581787	6.50055	0.0189875	0.101495	3.30051	grey	NA	1255672..1255950	+	92	24112604	ychH	hypothetical protein
SF1593	-1.49458	-0.57974	8.26482	1.15e-05	0.000108919	13.1645	grey	NA	1623078..1623419	+	113	24112962	-	hypothetical protein
CP0075	-1.49314	-0.578345	7.44451	0.00105983	0.00783321	6.99618	grey	NA	59774..60805	+	343	31983620	-	IS630 orf
SF1790	-1.49205	-0.577299	6.03363	0.0497781	0.207619	2.26799	grey	NA	1827851..1828333	+	160	24113142	-	IS150 ORF1(ORF A)
SF0563	-1.49009	-0.575402	9.55219	1.13464e-11	1.65248e-10	32.4946	grey	NA	583051..584190	-	379	24111990	cydB	cytochrome d ubiquinol oxidase subunit 2
SF2634	-1.48934	-0.574675	9.65512	2.44094e-12	3.73884e-11	34.6386	grey	NA	2705968..2706618	-	216	56480142	rseA	anti-RNA polymerase sigma factor SigE
SF2744	-1.48798	-0.573352	7.02938	0.00514711	0.0333287	4.90709	grey	NA	2819349..2820221	+	290	24114018	hypB	hydrogenase nickel incorporation protein HypB
SF4112	-1.48753	-0.572923	8.12415	3.69221e-05	0.000331329	11.5594	grey	NA	4276552..4278054	-	500	56480513	proP	proline/glycine betaine transporter
CP0171	-1.48637	-0.571795	6.92237	0.00726088	0.0451721	4.46843	grey	NA	143116..143442	+	108	31983643	-	IS629 ORF1
SF2925	-1.48407	-0.569564	8.75889	2.9613e-07	3.33015e-06	18.196	grey	NA	3016791..3018782	-	663	56480212	tktA	transketolase
SF1149	-1.48334	-0.568852	7.85849	0.000190186	0.001585	9.3013	grey	NA	1190960..1191631	-	223	24112549	phoP	DNA-binding transcriptional regulator PhoP
SF3333	-1.48213	-0.567674	11.9063	3.20597e-52	2.19091e-50	164.965	grey	NA	3428488..3428922	-	144	24114579	rplO	50S ribosomal protein L15
SF2480	-1.48081	-0.566386	8.34232	1.05684e-05	0.00010074	13.2771	grey	NA	2541135..2541926	-	263	56480103	ucpA	short chain dehydrogenase
SF0352	-1.48049	-0.566074	8.55813	2.03796e-06	2.13002e-05	15.5188	grey	NA	364144..364614	+	156	56479650	ribH	6,7-dimethyl-8-ribityllumazine synthase
SF2353	-1.47853	-0.56416	8.22729	2.51266e-05	0.000228714	12.0942	grey	NA	2399624..2401153	-	509	24113649	nuoM	NADH:ubiquinone oxidoreductase subunit M
SF1919	-1.47795	-0.563599	7.36986	0.00187731	0.0132999	6.23244	grey	NA
SF1275	-1.47611	-0.5618	7.287	0.00263142	0.0180382	5.7928	grey	NA	1324701..1324952	-	83	24112670	yciN	hypothetical protein
SF1749	-1.4749	-0.560616	6.33088	0.0334334	0.156492	2.67583	grey	NA	1785313..1785966	-	217	56479958	fdnI	formate dehydrogenase-N subunit gamma
SF2291	-1.47478	-0.560502	6.98308	0.00703476	0.0438882	4.51002	grey	NA	2324750..2325013	-	87	24113593	napD	assembly protein for periplasmic nitrate reductase
CP0197	-1.47478	-0.560502	6.98358	0.00703476	0.0438882	4.51002	grey	NA	164152..164463	+	103	56404027	-	hypothetical protein
SF2598	-1.4734	-0.559149	9.2041	4.13011e-09	5.27182e-08	24.1771	grey	NA	2669125..2670378	-	417	56480132	glyA	serine hydroxymethyltransferase
CP0015	-1.47237	-0.558144	7.82416	0.000297689	0.00240424	8.7002	grey	NA	12871..13227	-	118	31983614	-	IS91 orf
SF0383	-1.47172	-0.557501	8.96175	7.07516e-08	8.29231e-07	20.2017	grey	NA	392526..393800	+	424	24111822	clpX	ATP-dependent protease ATP-binding subunit ClpX
SF0852	-1.4714	-0.557191	9.32632	1.02788e-09	1.36294e-08	26.1287	grey	NA	890834..892126	+	430	24112268	serS	seryl-tRNA synthetase
CP0239	-1.46906	-0.55489	7.39168	0.00203243	0.0142379	6.13412	grey	NA	195760..196716	-	318	31983619	-	IS630 orf
SF0159	-1.46825	-0.554098	11.7565	6.28035e-43	3.24387e-41	134.501	grey	NA	180818..181543	+	241	56479617	rpsB	30S ribosomal protein S2
SF0571	-1.46709	-0.55296	8.59179	2.65721e-06	2.73859e-05	15.1562	grey	NA	595546..598347	-	933	24111998	sucA	2-oxoglutarate dehydrogenase E1
SF2458	-1.46662	-0.552497	7.60961	0.000899036	0.00676868	7.20691	grey	NA	2515880..2517082	+	400	56480099	nupC	nucleosides permease
SF3327	-1.46522	-0.551122	12.0009	1.36957e-44	7.70078e-43	139.898	grey	NA	3424423..3425412	-	329	24114573	rpoA	DNA-directed RNA polymerase subunit alpha
SF0309	-1.4646	-0.550503	6.85207	0.0116208	0.0681899	3.8743	grey	NA	322643..323692	+	349	24111751	-	hypothetical protein
SF0659	-1.45833	-0.544315	6.86726	0.0120882	0.0705283	3.82565	grey	NA	694554..695939	+	461	56479712	dcuC	C4-dicarboxylate transporter DcuC
SF3648	-1.45759	-0.543588	9.40461	9.45433e-10	1.25737e-08	26.245	grey	NA	3756256..3756723	-	155	24114878	secB	preprotein translocase subunit SecB
SF0368	-1.45706	-0.543062	8.74905	1.09507e-06	1.17779e-05	16.3736	grey	NA	379972..380283	-	103	56479655	-	hypothetical protein
SF0836	-1.45628	-0.542286	7.75463	0.000600634	0.00466436	7.7441	grey	NA	869441..870433	-	330	24112252	ybjX	hypothetical protein
SF0148	-1.45491	-0.540932	7.61472	0.00112456	0.00829781	6.91305	grey	NA	168265..168609	+	114	56479616	yadR	iron-sulfur cluster insertion protein ErpA
SF1003	-1.45389	-0.539914	6.74568	0.0171428	0.0933191	3.42168	grey	NA	1050851..1051156	-	101	56479793	yccD	chaperone-modulator protein CbpM
SF0555	-1.45341	-0.539442	8.79121	8.84276e-07	9.6038e-06	16.668	grey	NA	576867..577658	-	263	24111982	ybgF	tol-pal system protein YbgF
SF0171	-1.45282	-0.538855	8.22715	5.6271e-05	0.00049693	10.9747	grey	NA	193504..194292	+	262	24111616	lpxA	UDP-N-acetylglucosamine acyltransferase
SF0577	-1.45265	-0.538688	8.72539	1.61866e-06	1.71192e-05	15.834	grey	NA	602585..603868	+	427	24112004	gltA	type II citrate synthase
SF3505	-1.45222	-0.538264	6.70337	0.0192741	0.10266	3.28405	grey	NA	3597495..3599270	-	591	24114747	-	hypothetical protein
SF3220	-1.45047	-0.536523	9.17904	2.17404e-08	2.65304e-07	21.8458	grey	NA	3319972..3320265	+	97	24114469	yhbY	RNA-binding protein YhbY
SF0367	-1.4503	-0.536348	7.49694	0.00196215	0.0138347	6.17556	grey	NA
SF0624	-1.44582	-0.531888	7.75997	0.000747359	0.00571389	7.45131	grey	NA	659935..660813	+	292	24112044	ybeX	magnesium/cobalt efflux protein CorC
SF3914	-1.44336	-0.529432	8.79662	1.34541e-06	1.44007e-05	16.0835	grey	NA	4035042..4035353	+	103	24115132	tatA	twin-arginine translocation protein TatA
SF2956	-1.44282	-0.528891	8.43789	2.03931e-05	0.000188329	12.3745	grey	NA	3043905..3044261	-	118	344915317	yggL	hypothetical protein
SF3909	-1.43996	-0.526032	9.25912	1.70775e-08	2.09553e-07	22.1862	grey	NA	4029570..4030331	+	253	56480449	udp	uridine phosphorylase
SF0286	-1.4386	-0.524665	7.7541	0.000894875	0.00675964	7.20884	grey	NA	304307..304765	+	152	24111728	gpt	xanthine-guanine phosphoribosyltransferase
SF4192	-1.43782	-0.523884	7.50069	0.00244167	0.0168677	5.8896	grey	NA	4366272..4366673	-	133	56480538	iraD	DNA replication/recombination/repair protein
SF0763	-1.43699	-0.523045	8.61881	7.14761e-06	6.97795e-05	13.8068	grey	NA	792470..792973	-	167	56479732	dps	DNA starvation/stationary phase protection protein Dps
SF0307	-1.43666	-0.522717	7.18917	0.00676515	0.0426858	4.5501	grey	NA	319152..320612	+	486	24111749	gtrII	glucosyl transferase II
SF2200	-1.43456	-0.52061	6.65042	0.0262972	0.129792	2.94573	grey	NA	2227584..2227832	+	82	24113508	-	DNA-damage-inducible protein
CP0198	-1.43384	-0.519885	7.33123	0.00461763	0.0301516	5.05162	grey	NA	164527..165210	+	227	56404028	ycdA	methylase
SF1396	-1.43227	-0.5183	7.70001	0.0012889	0.00933981	6.74239	grey	NA	1436948..1437826	+	292	56479890	htpX	heat shock protein HtpX
SF1399	-1.42868	-0.514685	5.78022	0.111087	0.352463	1.50446	grey	NA	1440356..1440595	-	79	24112783	-	hypothetical protein
SF0155	-1.42738	-0.513365	7.92013	0.000567417	0.00444527	7.81351	grey	NA	175367..175753	-	128	24111600	yaeH	hypothetical protein
SF2746	-1.42732	-0.513311	6.90626	0.0163261	0.090153	3.47148	grey	NA	2820484..2821605	+	373	24114020	hypD	hydrogenase isoenzymes formation protein HypD
SF2272	-1.42709	-0.513073	10.55	8.01609e-07	8.74876e-06	16.8025	grey	NA	2305720..2306004	+	94	56480061	rplY	50S ribosomal protein L25
CP0189	-1.42611	-0.512082	6.99115	0.0134225	0.0768334	3.70212	grey	NA	158491..158691	-	66	31983751	-	IS600 ORF2
SF3142	-1.42542	-0.511388	8.31653	7.84162e-05	0.000673742	10.5355	grey	NA	3241646..3242050	+	134	24114396	yqjE	hypothetical protein
SF2370	-1.42531	-0.511273	8.47174	3.05518e-05	0.000276398	11.821	grey	NA	2420212..2420706	-	164	24113666	-	hypothetical protein
SF0293	-1.41949	-0.505368	7.78398	0.00121982	0.00889725	6.81242	grey	NA	309833..311086	+	417	24111735	proA	gamma-glutamyl phosphate reductase
SF2354	-1.41914	-0.505018	8.12416	0.000267745	0.00217824	8.84262	grey	NA	2401317..2403158	-	613	24113650	nuoL	NADH:ubiquinone oxidoreductase subunit L
SF3048	-1.41854	-0.504406	8.19985	0.000185287	0.00154707	9.33624	grey	NA	3144417..3144911	-	164	56480237	yqhA	hypothetical protein
SF1218	-1.41851	-0.504378	7.52449	0.00322936	0.0218338	5.51729	grey	NA	1265046..1265900	+	284	24112614	kdsA	2-dehydro-3-deoxyphosphooctonate aldolase
SF0489	-1.41647	-0.502303	6.47826	0.0438422	0.189075	2.40297	grey	NA	507366..507848	+	160	24111922	-	IS150 ORF1(ORF A)
SF0819	-1.41306	-0.498819	7.14622	0.0108959	0.064619	3.9519	grey	NA	850685..851200	-	171	56479748	ybjP	lipoprotein
SF3348	-1.4125	-0.498246	11.9254	2.52949e-41	1.23472e-39	129.251	grey	NA	3434631..3434909	-	92	24114594	rpsS	30S ribosomal protein S19
SF1549	-1.4119	-0.497635	6.76277	0.0268933	0.132	2.92139	grey	NA	1581986..1582225	-	79	24112921	relB	bifunctional antitoxin/transcriptional repressor RelB
SF1556	-1.41124	-0.496966	7.70892	0.0019525	0.0137886	6.18038	grey	NA	1587530..1588276	-	248	56479923	ydfG	malonic semialdehyde reductase
SF2679	-1.41026	-0.495957	8.14865	0.000303125	0.00244371	8.67671	grey	NA	2753435..2753917	+	160	24113957	smpB	SsrA-binding protein
SF3335	-1.41013	-0.49583	12.0208	1.37114e-43	7.25074e-42	136.663	grey	NA	3429109..3429612	-	167	24114581	rpsE	30S ribosomal protein S5
SF2823	-1.40915	-0.494829	6.61535	0.0370014	0.168575	2.56854	grey	NA	2903352..2903582	-	76	24114093	-	hypothetical protein
SF0397	-1.40831	-0.493968	7.66392	0.00243224	0.0168287	5.89293	grey	NA	409394..410254	-	286	56479663	tesB	acyl-CoA thioesterase
SF3143	-1.40684	-0.492455	7.74469	0.00186157	0.0132094	6.24229	grey	NA	3242040..3242339	+	99	24114397	-	hypothetical protein
SF0381	-1.40657	-0.492177	10.0693	5.56263e-12	8.26395e-11	33.4944	grey	NA	390232..391530	+	432	24111820	tig	trigger factor
CP0202	-1.40655	-0.492157	7.2734	0.00854667	0.0522205	4.25924	grey	NA	165923..166693	+	256	31983666	ycfA	hypothetical protein
SF1763	-1.40572	-0.491305	6.45143	0.05115	0.211751	2.23956	grey	NA	1802456..1802878	+	140	24113117	-	IS91 ORF2
SF2364	-1.40517	-0.490743	8.79714	7.18727e-06	7.00129e-05	13.802	grey	NA	2412741..2413184	-	147	24113660	nuoA	NADH:ubiquinone oxidoreductase subunit A
SF0169	-1.40471	-0.49027	8.90455	3.23694e-06	3.31301e-05	14.8815	grey	NA	191915..192940	+	341	24111614	lpxD	UDP-3-O-[3-hydroxymyristoyl] glucosamine N-acyltransferase
SF1161	-1.40419	-0.489742	8.31066	0.000158792	0.0013359	9.54797	grey	NA	1205395..1205661	-	88	24112560	minE	cell division topological specificity factor MinE
SF1518	-1.40393	-0.489475	8.20599	0.000275836	0.00223588	8.80494	grey	NA	1549063..1551450	+	795	24112891	pheT	phenylalanyl-tRNA synthetase subunit beta
SF1283	-1.40343	-0.488952	6.83781	0.0255604	0.126718	2.9803	grey	NA	1334527..1334835	+	102	24112678	yciS	hypothetical protein
SF3273	-1.40286	-0.488368	8.47753	6.54444e-05	0.000570008	10.7767	grey	NA	3368063..3368461	+	132	56480293	yhcB	hypothetical protein
SF0232	-1.4023	-0.487798	8.03545	0.00064403	0.00498394	7.6485	grey	NA	255434..256528	+	364	24111677	ddl	D-alanyl-alanine synthetase A
SF3508	-1.40136	-0.486826	6.97781	0.0192748	0.10266	3.28405	grey	NA	3601056..3601820	-	254	24114749	-	hypothetical protein
CP0016	-1.40071	-0.486159	7.65969	0.00288543	0.0196581	5.66873	grey	NA	13227..13412	-	61	56403999	-	IS91 ORF2
SF1637	-1.39967	-0.48509	8.51708	5.77808e-05	0.000508242	10.9422	grey	NA	1666232..1667740	+	502	24113003	ydgA	hypothetical protein
CP0080	-1.39933	-0.484738	6.58623	0.0430467	0.186732	2.42096	grey	NA	66115..66441	+	108	31983645	-	IS629 ORF1
SF1846	-1.39806	-0.483431	6.8485	0.0263871	0.13009	2.94241	grey	NA	1884174..1884500	-	108	24113190	-	IS629 ORF1
SF0092	-1.39798	-0.48334	9.33796	9.93816e-08	1.14071e-06	19.7416	grey	NA	103923..105074	+	383	56479600	ftsZ	cell division protein FtsZ
SF1845	-1.39774	-0.483095	7.15292	0.0134184	0.0768334	3.70212	grey	NA
SF3146	-1.39715	-0.482486	7.96314	0.000991349	0.00737617	7.08291	grey	NA	3244170..3244538	+	122	56480261	yhaH	cytochrome
SF1596	-1.39659	-0.481905	6.64989	0.0395012	0.175289	2.51219	grey	NA	1624835..1625140	+	101	56479931	-	hypothetical protein
SF2093	-1.39654	-0.481861	6.99258	0.0198865	0.104912	3.25275	grey	NA	2108764..2109363	-	199	24113415	-	hypothetical protein
SF1918	-1.39365	-0.478871	5.87484	0.124059	0.376413	1.40961	grey	NA	1955466..1955954	+	162	24113255	yecT	hypothetical protein
SF1279	-1.39274	-0.477922	7.09017	0.0168318	0.0924191	3.43567	grey	NA	1329554..1329742	+	62	24112674	yciX	hypothetical protein
SF2700	-1.3925	-0.477677	7.73836	0.00260917	0.0179133	5.80282	grey	NA
SF1097	-1.39121	-0.476338	10.2088	2.7025e-12	4.11113e-11	34.5017	grey	NA	1138387..1139121	+	244	24112499	fabG	3-ketoacyl-ACP reductase
SF2983	-1.39084	-0.475958	6.9193	0.0250137	0.124984	3.00018	grey	NA	3077717..3078925	-	402	24114247	-	iso-IS10R ORF
SF0696	-1.3897	-0.474773	6.82821	0.0305592	0.145804	2.77789	grey	NA	724600..724926	-	108	24112114	-	IS629 ORF1
SF0353	-1.38959	-0.474654	7.94311	0.00130266	0.00942416	6.72942	grey	NA	364634..365053	+	139	24111794	nusB	transcription antitermination protein NusB
SF4072	-1.38956	-0.474627	10.7741	0.00020913	0.00171711	9.1858	grey	NA	4219262..4219534	+	90	24115284	hupA	transcriptional regulator HU subunit alpha
SF4428	-1.38716	-0.472135	8.18196	0.000502165	0.00397614	7.97442	grey	NA	4599992..4600861	-	289	24115624	rob	right oriC-binding transcriptional activator
SF0807	-1.38713	-0.472105	7.43256	0.00755149	0.0466533	4.42188	grey	NA	839712..840188	+	158	56479742	ybjN	sensory transduction regulator
SF0405	-1.38681	-0.471771	7.83202	0.00211186	0.0147267	6.08543	grey	NA	416621..416839	-	72	56479667	hha	gene expression modulator
SF3718	-1.38519	-0.470079	8.18784	0.000516216	0.00407288	7.93974	grey	NA	3825260..3826597	+	445	24114947	iucD	lysine:N6-hydroxylase
SF2443	-1.38432	-0.469178	6.98695	0.0236836	0.120301	3.05528	grey	NA	2498101..2498343	-	80	24113737	-	hypothetical protein
SF2467	-1.38119	-0.465916	8.07896	0.000925707	0.00692254	7.17448	grey	NA	2527547..2528530	-	327	56480101	zipA	cell division protein ZipA
SF1336	-1.38094	-0.465649	6.64157	0.047268	0.199966	2.32217	grey	NA
SF1205	-1.37976	-0.46442	8.0609	0.0010298	0.00762394	7.03525	grey	NA	1249891..1252758	-	955	24112601	-	adhesion and penetration protein
CP0081	-1.37903	-0.463658	7.28483	0.0127877	0.074155	3.75331	grey	NA	66656..67369	+	237	31983601	-	IS629 ORF2
SF1860	-1.37825	-0.462842	7.42693	0.00892591	0.0541652	4.20649	grey	NA	1895988..1896629	-	213	24113201	eda	keto-hydroxyglutarate-aldolase/keto-deoxy-phosphogluconate aldolase
SF1979	-1.37731	-0.461851	6.10021	0.106382	0.343172	1.543	grey	NA	2011272..2011823	-	183	24113311	ybcL	kinase inhibitor
SF1971	-1.37621	-0.4607	8.79894	2.44519e-05	0.000223029	12.1305	grey	NA	2003822..2004235	-	137	56480002	yedD	lipoprotein
SF1486	-1.37483	-0.45925	7.18406	0.0173871	0.0943023	3.40656	grey	NA	1522166..1522993	-	275	24112861	nadE	NAD synthetase
SF2421	-1.37464	-0.459055	7.5669	0.00642255	0.0407556	4.61686	grey	NA	2470267..2471607	+	446	56480092	fadL	long-chain fatty acid outer membrane transporter
SF1389	-1.37458	-0.458991	6.87392	0.0333934	0.15647	2.67604	grey	NA	1427518..1427754	-	78	56479887	-	hypothetical protein
SF0788	-1.37443	-0.458834	7.33786	0.0120985	0.0705283	3.82565	grey	NA	824010..824642	-	210	24112204	yliJ	transferase
SF1410	-1.37405	-0.458435	9.55934	5.29975e-08	6.32836e-07	20.5917	grey	NA	1446417..1447217	-	266	24112794	manY	PTS system mannose-specific transporter subunit IIC
SF2178	-1.37393	-0.458308	8.35389	0.000330678	0.002661	8.55382	grey	NA	2200122..2201231	-	369	56480037	mrp	antiporter inner membrane protein
SF2745	-1.37378	-0.458151	7.22741	0.0159849	0.0889785	3.4904	grey	NA	2820212..2820484	+	90	24114019	hypC	hydrogenase assembly chaperone
CP0183	-1.37262	-0.456932	7.41254	0.0102448	0.0612481	4.02919	grey	NA	153587..153913	+	108	31983692	-	IS629 ORF1
SF1254	-1.37197	-0.456247	7.15224	0.0194512	0.103217	3.27625	grey	NA	1306891..1307187	-	98	532141232	yciI	hypothetical protein
SF0927	-1.3703	-0.454494	7.64189	0.0055992	0.0358898	4.80028	grey	NA	972807..974207	-	466	56479774	asnC	asparaginyl-tRNA synthetase
SF2275	-1.36995	-0.454125	7.07508	0.0236974	0.120301	3.05528	grey	NA	2307579..2309339	+	586	24113577	yejM	sulfatase
CP0213	-1.36916	-0.453288	7.81219	0.00334237	0.0224952	5.47424	grey	NA	174476..176077	+	533	31983708	-	ISSfl4 ORF3
SF1543	-1.36654	-0.450531	7.94608	0.00222891	0.0154943	6.01212	grey	NA	1576757..1577092	+	111	24112915	ycgW	anti-adapter protein IraM
CP0120	-1.36553	-0.449466	7.46945	0.00994595	0.0597026	4.06606	grey	NA	100321..101517	-	398	31983628	-	ISSfl2 ORF
SF1224	-1.36514	-0.449054	6.90475	0.0353187	0.163037	2.61673	grey	NA	1270991..1271641	-	216	56479858	narL	transcriptional regulator NarL
SF0847	-1.36437	-0.448232	8.06834	0.00148948	0.0106714	6.55011	grey	NA	882457..883422	-	321	56479756	trxB	thioredoxin reductase
SF0573	-1.3626	-0.446359	7.93517	0.002543	0.0175132	5.83541	grey	NA	598648..599364	-	238	24112000	sdhB	succinate dehydrogenase iron-sulfur subunit
SF2293	-1.36222	-0.445962	7.30207	0.015932	0.0889067	3.49156	grey	NA	2325905..2326393	+	162	56480066	eco	ecotin
SF0379	-1.36202	-0.445746	8.09998	0.0014093	0.0101296	6.62527	grey	NA	389538..389888	+	116	344915224	bolA	murein genes regulator
SF4006	-1.36161	-0.445312	8.71071	7.57555e-05	0.000654681	10.5769	grey	NA	4133592..4133837	+	81	56480483	yiiU	septal ring assembly protein ZapB
SF0564	-1.36152	-0.445214	9.63846	5.74339e-08	6.78515e-07	20.4911	grey	NA	584206..585777	-	523	24111991	cydA	cytochrome d terminal oxidase subunit 1
SF0902	-1.36144	-0.445138	8.01006	0.00199472	0.0140421	6.1541	grey	NA	940005..941093	+	362	24112315	serC	3-phosphoserine/phosphohydroxythreonine aminotransferase
SF0344	-1.361	-0.444671	9.34013	8.94528e-07	9.69145e-06	16.6549	grey	NA	356785..357117	+	110	24111785	yajC	preprotein translocase subunit YajC
SF4239	-1.35966	-0.443249	7.84408	0.00370243	0.024657	5.34186	grey	NA	4411802..4412254	-	150	56480554	yjgK	hypothetical protein
SF2091	-1.35953	-0.443109	8.27108	0.00074209	0.00568339	7.45903	grey	NA	2106241..2107647	-	468	24113413	gnd	6-phosphogluconate dehydrogenase
SF0907	-1.35896	-0.442506	11.5577	4.98304e-26	1.46982e-24	79.1706	grey	NA	945786..947459	+	557	24112320	rpsA	30S ribosomal protein S1
SF0736	-1.35883	-0.442367	7.31533	0.016352	0.090153	3.47148	grey	NA	762711..763415	+	234	56479729	ybhL	hypothetical protein
SF2363	-1.35863	-0.442149	8.84514	3.83449e-05	0.000343404	11.5078	grey	NA	2412063..2412725	-	220	24113659	nuoB	NADH dehydrogenase subunit B
SF1682	-1.35808	-0.441567	9.76669	2.43343e-08	2.95336e-07	21.6911	grey	NA	1713446..1713793	-	115	24113044	ydhD	glutaredoxin-4
SF1707	-1.35618	-0.439548	6.93479	0.03727	0.169451	2.56106	grey	NA	1739298..1740302	-	334	24113067	ynhG	hypothetical protein
SF0593	-1.35581	-0.439153	6.53851	0.0712701	0.265788	1.91165	grey	NA
SF0610	-1.35481	-0.438093	8.79227	6.23538e-05	0.000546303	10.838	grey	NA	641200..641646	+	148	24112031	fur	ferric uptake regulator
SF4126	-1.35443	-0.437681	6.66951	0.0595234	0.235416	2.08671	grey	NA	4292372..4293664	-	430	24115333	yjcF	hypothetical protein
SF0856	-1.35372	-0.436925	7.17076	0.0241915	0.122112	3.03372	grey	NA	896266..896892	-	208	24112272	ycaC	hypothetical protein
SF1046	-1.35241	-0.435537	6.26231	0.105876	0.342534	1.54568	grey	NA	1091127..1092314	-	395	24112451	-	IS91 ORF
SF2633	-1.35236	-0.435477	8.15218	0.00146861	0.0105389	6.56813	grey	NA	2705012..2705968	-	318	24113913	rseB	anti-sigma E factor
SF1174	-1.35186	-0.434948	6.95099	0.0382548	0.171644	2.54251	grey	NA	1216191..1216721	-	176	56479841	dsbB	disulfide bond formation protein B
SF4344	-1.35178	-0.434862	7.99686	0.00265111	0.0181452	5.78427	grey	NA	4520719..4521147	-	142	344915384	yjfO	hypothetical protein
SF1791	-1.34924	-0.432142	6.68804	0.061122	0.239633	2.0611	grey	NA	1828330..1829148	-	272	24113143	-	IS600 ORF2
SF1757	-1.34908	-0.431973	5.56613	0.216064	0.518146	0.94857	grey	NA
SF4412	-1.34859	-0.431453	7.42386	0.0148922	0.0837758	3.57732	grey	NA	4582173..4583714	-	513	24115610	yjjI	hypothetical protein
SF2909	-1.34832	-0.431165	7.90859	0.00385322	0.0255463	5.29074	grey	NA	3003206..3004066	-	286	24114174	yggB	mechanosensitive ion channel MscS
SF1419	-1.34754	-0.430329	8.05834	0.00236262	0.016398	5.93033	grey	NA	1456576..1456968	-	130	24112803	-	hypothetical protein
SF3642	-1.34548	-0.428119	8.11145	0.00205599	0.0143596	6.12184	grey	NA	3749996..3751651	+	551	56480383	lldP	L-lactate permease
SF0992	-1.34523	-0.427852	6.36092	0.0990941	0.328981	1.60393	grey	NA	1039482..1039712	+	76	24112403	ymcE	cold shock gene
SF1048	-1.34523	-0.427852	6.36262	0.0990941	0.328981	1.60393	grey	NA	1092314..1092736	-	140	24112452	-	IS91 ORF2
SF0364	-1.34523	-0.427852	6.3647	0.0990941	0.328981	1.60393	grey	NA	374607..376337	-	576	24111805	-	hypothetical protein
SF1505	-1.34437	-0.426926	6.64059	0.0686467	0.258483	1.95186	grey	NA	1538144..1539004	-	286	24112879	-	hypothetical protein
SF2316	-1.34419	-0.426735	7.89704	0.00438318	0.0287169	5.12196	grey	NA	2361618..2363903	+	761	24113614	nrdA	ribonucleotide-diphosphate reductase subunit alpha
SF1198	-1.34377	-0.426288	6.87475	0.0479953	0.202593	2.30335	grey	NA	1240621..1241829	+	402	24112595	-	iso-IS10R ORF
SF1329	-1.34343	-0.425926	7.02695	0.0368688	0.168143	2.57224	grey	NA	1381601..1383142	+	513	56479878	tyrR	DNA-binding transcriptional regulator TyrR
SF3382	-1.34312	-0.425592	8.38604	0.000738068	0.00566235	7.46438	grey	NA	3460934..3461515	-	193	24114628	ppiA	peptidyl-prolyl cis-trans isomerase A
SF2635	-1.3411	-0.423417	9.35367	2.56297e-06	2.65351e-05	15.2017	grey	NA	2706651..2707226	-	191	56480143	rpoE	RNA polymerase sigma factor RpoE
SF3760	-1.34025	-0.422503	8.77402	0.000124065	0.00105372	9.89029	grey	NA	3867906..3868265	-	119	24114986	rnpA	ribonuclease P
SF1022	-1.33979	-0.422008	7.41701	0.0174165	0.0943466	3.40589	grey	NA	1068479..1069402	+	307	24112431	-	hypothetical protein
SF0695	-1.33965	-0.421858	7.18007	0.0291085	0.140239	2.83405	grey	NA
SF1289	-1.33931	-0.421485	6.72082	0.0643291	0.248911	2.0063	grey	NA	1338720..1338902	-	60	24112684	-	hypothetical protein
SF3929	-1.3392	-0.421367	8.8472	8.54962e-05	0.000731742	10.4164	grey	NA	4054756..4055025	+	89	56480456	yihD	hypothetical protein
SF0365	-1.33919	-0.421359	6.59589	0.0771222	0.280678	1.83301	grey	NA	376390..378543	-	717	56479653	-	hypothetical protein
SF1804	-1.33912	-0.421287	6.52779	0.0845214	0.296722	1.75282	grey	NA	1842573..1842875	+	100	24113155	-	IS600 ORF1
SF0153	-1.33908	-0.421247	8.73392	0.000160708	0.00134691	9.53613	grey	NA	172543..173967	+	474	24111599	htrA	serine endoprotease
SF1441	-1.33863	-0.420756	8.34582	0.00100391	0.0074571	7.06717	grey	NA	1476368..1477114	+	248	24112822	yeaF	hypothetical protein
SF0562	-1.33855	-0.420669	8.28608	0.00127803	0.00927613	6.75226	grey	NA	582630..582923	-	97	24111989	ybgE	hypothetical protein
SF1195	-1.33818	-0.420276	5.84231	0.181482	0.471541	1.08454	grey	NA	1239104..1239562	+	152	24112592	-	hypothetical protein
SF1260	-1.33772	-0.419772	5.60388	0.222547	0.525928	0.927064	grey	NA	1311040..1311546	-	168	24112656	yciE	hypothetical protein
SF2357	-1.33717	-0.419181	8.36998	0.000947018	0.00707001	7.14407	grey	NA	2404020..2404562	-	180	24113653	nuoI	NADH dehydrogenase subunit I
SF1414	-1.33698	-0.41898	7.46609	0.0163785	0.090153	3.47148	grey	NA	1451997..1453361	-	454	24112798	sdaA	L-serine deaminase
SF0327	-1.3361	-0.418028	7.98122	0.00407415	0.0267713	5.22317	grey	NA	337420..337704	+	94	24111769	yaiE	hypothetical protein
SF1070	-1.33608	-0.418003	7.14753	0.0325071	0.15345	2.70416	grey	NA	1111168..1111815	-	215	24112475	grxB	glutaredoxin
SF3334	-1.33547	-0.417349	11.7406	7.43492e-25	2.0771e-23	75.3498	grey	NA	3428926..3429105	-	59	24114580	rpmD	50S ribosomal protein L30
SF0494	-1.33502	-0.416865	6.85005	0.0551044	0.222724	2.16667	grey	NA	510460..511311	+	283	24111927	-	IS150 ORF2
SF4252	-1.33465	-0.416458	7.57728	0.0130102	0.0753471	3.7303	grey	NA	4424457..4426595	+	712	24115453	nrdD	anaerobic ribonucleoside triphosphate reductase
SF3355	-1.33409	-0.415857	9.28962	6.11254e-06	6.02038e-05	14.0198	grey	NA	3438496..3438972	-	158	24114601	bfr	bacterioferritin
SF3351	-1.33377	-0.415512	12.2398	4.671e-36	1.80423e-34	112.094	grey	NA	3436064..3436669	-	201	24114597	rplD	50S ribosomal protein L4
SF3856	-1.33369	-0.415427	8.81168	0.000130432	0.00110569	9.82084	grey	NA	3974981..3976240	+	419	56480435	rho	transcription termination factor Rho
SF2366	-1.33328	-0.414978	7.79917	0.00741724	0.0458877	4.44575	grey	NA	2415673..2416890	+	405	24113662	-	aminotransferase
SF1445	-1.33282	-0.414478	7.71142	0.00951871	0.0573706	4.12354	grey	NA	1480321..1480734	+	137	24112826	yeaA	methionine sulfoxide reductase B
SF3359	-1.3322	-0.413811	11.8965	1.29034e-28	4.09407e-27	87.6585	grey	NA	3442888..3443358	-	156	24114605	rpsG	30S ribosomal protein S7
SF0638	-1.3319	-0.413484	7.55287	0.0144759	0.0819135	3.60976	grey	NA	675020..675502	-	160	24112057	ybeL	hypothetical protein
SF3337	-1.33141	-0.412951	12.2933	6.65952e-37	2.66501e-35	114.853	grey	NA	3429990..3430523	-	177	24114583	rplF	50S ribosomal protein L6
SF0840	-1.33007	-0.411505	7.65922	0.0115027	0.0677653	3.88331	grey	NA	873679..873903	-	74	24112256	cspD	stationary phase/starvation inducible regulatory protein CspD
SF2882	-1.32962	-0.411011	7.89752	0.00604656	0.0385349	4.69769	grey	NA	2974330..2974737	-	135	24114150	-	hypothetical protein
SF1405	-1.32947	-0.410848	6.69649	0.0739553	0.272848	1.87383	grey	NA
SF3352	-1.32931	-0.410679	11.9799	8.80529e-30	2.96311e-28	91.4469	grey	NA	3436680..3437309	-	209	24114598	rplC	50S ribosomal protein L3
SF1690	-1.32921	-0.410564	7.17225	0.0340521	0.158719	2.65545	grey	NA	1722328..1722969	-	213	24113052	ribE	riboflavin synthase subunit alpha
SF0492	-1.32784	-0.409076	7.38559	0.0226316	0.115752	3.11089	grey	NA	509711..510037	-	108	24111925	-	IS629 ORF1
SF3349	-1.32632	-0.407431	11.7824	2.82062e-22	6.77255e-21	67.0008	grey	NA	3434926..3435747	-	273	24114595	rplB	50S ribosomal protein L2
CP0084	-1.32604	-0.407128	6.82739	0.0631934	0.245372	2.02696	grey	NA	70195..71403	+	402	31983652	-	iso-IS10R ORF
SF1871	-1.32588	-0.406946	7.18444	0.0348313	0.161441	2.63092	grey	NA	1909237..1909848	-	203	24113211	ruvA	Holliday junction DNA helicase RuvA
SF2358	-1.32579	-0.406848	8.27201	0.0019336	0.0136768	6.19213	grey	NA	2404577..2405554	-	325	24113654	nuoH	NADH:ubiquinone oxidoreductase subunit H
SF0378	-1.32537	-0.406391	7.88736	0.00685501	0.0431735	4.53371	grey	NA	388688..389368	-	226	344915223	yajG	polymerase/proteinase
SF2226	-1.32479	-0.405761	6.71187	0.0757259	0.277916	1.84728	grey	NA	2253446..2253844	+	132	56480051	yohJ	hypothetical protein
SF3387	-1.32469	-0.405653	7.61384	0.0142129	0.0806303	3.63253	grey	NA	3467046..3468419	+	457	24114633	cysG	siroheme synthase
CP0040	-1.32457	-0.405519	7.35902	0.0252073	0.125668	2.99231	grey	NA	32967..33293	-	108	31983629	-	IS629 ORF1
SF2567	-1.32455	-0.405498	6.19013	0.142346	0.410852	1.28331	grey	NA
SF0685	-1.32455	-0.405498	6.19009	0.142346	0.410852	1.28331	grey	NA	717082..717420	-	112	24112102	-	IS911 ORF1
SF3199	-1.32412	-0.405032	7.31988	0.0274698	0.133795	2.9019	grey	NA	3293691..3294686	+	331	56480275	yhbU	collagenase
SF3043	-1.32365	-0.404517	7.27965	0.0299442	0.143597	2.7999	grey	NA	3139591..3140577	-	328	24114304	hybA	hydrogenase 2 protein HybA
SF0650	-1.32315	-0.403972	7.23967	0.0326515	0.153968	2.6993	grey	NA	687879..688142	+	87	24112069	ybeD	hypothetical protein
SF1927	-1.32243	-0.403196	6.51754	0.0998039	0.329672	1.60089	grey	NA	1962914..1963309	+	131	24113263	-	hypothetical protein
SF0548	-1.32162	-0.40231	7.75569	0.0106059	0.0631521	3.98502	grey	NA	569326..570366	+	346	24111975	galM	galactose-1-epimerase
SF2692	-1.32143	-0.402102	7.5562	0.0171908	0.0933513	3.42119	grey	NA	2768895..2769344	-	149	56480158	ygaU	LysM domain/BON superfamily protein
SF1878	-1.32081	-0.40142	7.06041	0.0463171	0.196881	2.3446	grey	NA	1915149..1916345	+	398	24113216	-	ISSfl2 ORF
SF2020	-1.32078	-0.401394	5.90405	0.191403	0.484729	1.04475	grey	NA	2043494..2044144	+	216	24113347	-	zinc/cadmium-binding protein
CP0201	-1.31942	-0.399902	7.20756	0.0364026	0.166874	2.58317	grey	NA	165663..165878	+	71	31983752	-	hypothetical protein
SF3606	-1.31934	-0.399811	6.66724	0.0849148	0.297705	1.74805	grey	NA	3708586..3709023	-	145	56480377	yiaA	hypothetical protein
SF0128	-1.31918	-0.399637	8.1424	0.00363143	0.02433	5.36112	grey	NA	144405..144785	-	126	56479610	panD	aspartate alpha-decarboxylase
SF2927	-1.31914	-0.399595	8.01626	0.00535765	0.0345911	4.85345	grey	NA	3020024..3020944	-	306	24114191	speB	agmatinase
SF0168	-1.31863	-0.399045	10.5077	1.83597e-09	2.39864e-08	25.3132	grey	NA	191426..191911	+	161	24111613	hlpA	periplasmic chaperone
SF4057	-1.31842	-0.398812	11.8967	1.01894e-26	3.079e-25	81.4257	grey	NA	4198665..4199336	+	223	408843731	rplA	50S ribosomal protein L1
SF2169	-1.31835	-0.398728	6.60687	0.0931053	0.315118	1.66604	grey	NA	2192489..2192827	+	112	24113482	yohN	hypothetical protein
SF0734	-1.31791	-0.398251	7.49914	0.0208055	0.108218	3.20799	grey	NA	761875..762120	+	81	56479728	moaD	molybdopterin synthase small subunit
SF2883	-1.31719	-0.397463	8.12489	0.00402055	0.0264582	5.24014	grey	NA	2974718..2974984	-	88	24114151	ygfY	hypothetical protein
SF2132	-1.31651	-0.396722	7.02686	0.0517195	0.213486	2.22779	grey	NA	2149247..2150443	-	398	24113451	-	ISSfl2 ORF
CP0088	-1.31554	-0.395653	7.17934	0.0405851	0.178848	2.48319	grey	NA	73096..73422	-	108	31983648	-	IS629 ORF1
SF2461	-1.31474	-0.394777	6.92762	0.0618018	0.241445	2.05023	grey	NA	2520245..2520622	+	125	24113751	yfeD	hypothetical protein
SF4160	-1.31421	-0.394194	7.71896	0.0133382	0.0765597	3.70727	grey	NA	4330335..4330544	-	69	56480528	yjbJ	hypothetical protein
SF3453	-1.31367	-0.393607	8.29857	0.00246336	0.0169911	5.87908	grey	NA	3540681..3541976	-	431	56480339	glgC	glucose-1-phosphate adenylyltransferase
SF2890	-1.31358	-0.393508	9.39019	9.53279e-06	9.126e-05	13.4197	grey	NA	2983073..2983462	-	129	56480197	gcvH	glycine cleavage system protein H
SF1612	-1.31355	-0.393471	6.62453	0.09524	0.320497	1.64162	grey	NA	1639135..1639749	+	204	56479936	-	twin-argninine leader-binding protein DmsD
SF3341	-1.31348	-0.393394	12.3392	1.07472e-34	4.04569e-33	107.607	grey	NA	3431836..3432150	-	104	24114587	rplX	50S ribosomal protein L24
SF3339	-1.31282	-0.392665	12.4084	3.6036e-36	1.40414e-34	112.456	grey	NA	3430962..3431267	-	101	24114585	rpsN	30S ribosomal protein S14
SF2359	-1.31273	-0.392575	8.6105	0.000750926	0.00573129	7.44692	grey	NA	2405551..2408277	-	908	56480084	nuoG	NADH dehydrogenase subunit G
SF0260	-1.31266	-0.392492	7.3628	0.0299165	0.143597	2.7999	grey	NA	277239..277958	-	239	24111703	ykgE	dehydrogenase subunit
SF3336	-1.31204	-0.39181	12.1929	2.92897e-16	5.42104e-15	47.3904	grey	NA	3429627..3429980	-	117	24114582	rplR	50S ribosomal protein L18
SF1705	-1.31186	-0.391609	9.18126	4.06349e-05	0.00036245	11.4299	grey	NA	1737275..1738687	+	470	56479951	pykF	pyruvate kinase
SF3075	-1.30989	-0.389441	8.53274	0.0011409	0.00839053	6.89702	grey	NA	3171250..3172731	+	493	56480244	tolC	outer membrane channel protein
SF2053	-1.30929	-0.388783	7.20403	0.0423248	0.185178	2.43301	grey	NA	2072412..2073866	+	484	56480017	amn	AMP nucleosidase
SF1176	-1.30876	-0.388204	7.57302	0.0207417	0.108012	3.21073	grey	NA	1218629..1219348	+	239	56479843	fadR	fatty acid metabolism regulator
SF1756	-1.30773	-0.387069	5.71301	0.241116	0.541749	0.884303	grey	NA	1793312..1793797	+	161	24113111	-	hypothetical protein
SF3931	-1.30747	-0.386782	8.64867	0.000761913	0.00579523	7.43092	grey	NA	4056105..4056731	+	208	24115149	dsbA	periplasmic protein disulfide isomerase I
SF2500	-1.30549	-0.384595	6.2621	0.152829	0.427899	1.22466	grey	NA	2559471..2560292	+	273	24113787	-	glutamate racemase
SF1335	-1.3052	-0.38427	7.17345	0.0471534	0.199671	2.3243	grey	NA	1387236..1388432	+	398	24112724	-	ISSfl2 ORF
SF3318	-1.30389	-0.382821	9.31632	2.66048e-05	0.000241674	12.0147	grey	NA	3416514..3417023	+	169	24114564	def	peptide deformylase
SF0292	-1.30352	-0.382409	7.91596	0.0100858	0.0604603	4.04787	grey	NA	308718..309821	+	367	56479642	proB	gamma-glutamyl kinase
SF1649	-1.30328	-0.382147	6.79695	0.0845677	0.296722	1.75282	grey	NA	1679986..1681065	-	359	344915274	-	hypothetical protein
CP0212	-1.30288	-0.3817	7.08236	0.0562435	0.226095	2.145	grey	NA	174109..174456	+	115	31983701	-	ISSfl4 ORF2
SF1162	-1.30205	-0.380782	8.75447	0.000582135	0.00453657	7.78418	grey	NA	1205665..1206477	-	270	24112561	minD	cell division inhibitor MinD
SF2556	-1.30094	-0.379553	7.14128	0.0525314	0.21626	2.20916	grey	NA	2625051..2625302	-	83	24113839	-	hypothetical protein
SF3360	-1.30094	-0.379551	11.3555	1.18579e-09	1.563e-08	25.9311	grey	NA	3443455..3443829	-	124	56480314	rpsL	30S ribosomal protein S12
SF3590	-1.3009	-0.379512	6.86678	0.0788356	0.283783	1.81714	grey	NA	3691766..3692617	-	283	24114824	-	IS150 ORF2
SF3509	-1.30084	-0.379448	6.52979	0.119892	0.369578	1.43605	grey	NA	3602066..3602827	+	253	24114750	-	hypothetical protein
SF3324	-1.30062	-0.379197	7.80788	0.0140631	0.0799852	3.64412	grey	NA	3421937..3423538	+	533	24114570	-	ISSfl4 ORF3
SF1648	-1.30023	-0.378762	6.98495	0.0672005	0.25535	1.96945	grey	NA	1678949..1679950	+	333	24113013	add	adenosine deaminase
SF3452	-1.30015	-0.378676	8.19371	0.00496265	0.0322754	4.95342	grey	NA	3539248..3540681	-	477	24114695	glgA	glycogen synthase
SF1951	-1.30005	-0.378565	10.2672	0.00126817	0.00921962	6.76108	grey	NA	1985000..1985497	+	165	56479999	ftn	ferritin
SF2069	-1.3	-0.378517	6.67816	0.10161	0.333849	1.58273	grey	NA	2087163..2087783	+	206	24113392	-	IS629 ORF2
SF2558	-1.29966	-0.378135	8.28897	0.00371969	0.0247348	5.33731	grey	NA	2626925..2628103	-	392	24113841	-	outer membrane biogenesis protein BamB
SF1125	-1.29944	-0.377894	7.41896	0.0330548	0.155375	2.68617	grey	NA	1168238..1169284	-	348	24112526	potD	spermidine/putrescine ABC transporter substrate-binding protein
SF2989	-1.29932	-0.377759	6.81087	0.0863312	0.301161	1.73139	grey	NA	3085140..3086159	+	339	24114253	-	hypothetical protein
SF1976	-1.29891	-0.377298	5.74598	0.247026	0.549469	0.863889	grey	NA
SF1395	-1.29871	-0.377085	7.5764	0.0244023	0.122925	3.02415	grey	NA	1434711..1436753	+	680	344915262	prc	carboxy-terminal protease for penicillin-binding protein 3
SF2564	-1.29794	-0.376228	8.68728	0.000896315	0.00675964	7.20884	grey	NA	2633885..2634316	-	143	24113847	ndk	mulitfunctional nucleoside diphosphate kinase/apyrimidinic endonuclease/3'-phosphodiesterase
SF0733	-1.29723	-0.375431	7.69015	0.0196615	0.103972	3.26573	grey	NA	761397..761882	+	161	24112151	moaC	molybdenum cofactor biosynthesis protein MoaC
SF2968	-1.29721	-0.375409	7.34213	0.0392789	0.174794	2.51627	grey	NA	3060437..3064294	+	1285	24114232	sigA	serine protease
SF1805	-1.29717	-0.375371	6.87986	0.0804477	0.287416	1.79879	grey	NA	1842911..1843729	+	272	24113156	-	IS600 ORF2
SF3643	-1.29687	-0.375029	8.86987	0.000417467	0.00332924	8.23059	grey	NA	3751651..3752427	+	258	56480384	lldR	DNA-binding transcriptional repressor LldR
SF0256	-1.29653	-0.374659	6.38614	0.144971	0.414958	1.26896	grey	NA	274202..274870	+	222	24111700	ykgH	hypothetical protein
SF0238	-1.2961	-0.374175	6.54882	0.122436	0.37369	1.42009	grey	NA	261228..261776	-	182	24111683	yaiV	hypothetical protein
SF1503	-1.29547	-0.373472	6.82821	0.0880923	0.304045	1.71764	grey	NA	1536752..1537420	-	222	24112877	yniC	2-deoxyglucose-6-phosphatase
SF1689	-1.29523	-0.37321	6.94857	0.0749835	0.275726	1.85869	grey	NA	1721140..1722288	+	382	24113051	cfa	cyclopropane fatty acyl phospholipid synthase
SF4343	-1.29428	-0.372149	7.59636	0.0253307	0.12586	2.99011	grey	NA	4520295..4520597	-	100	56480587	yjfN	hypothetical protein
SF3057	-1.29428	-0.372149	7.59565	0.0253307	0.12586	2.99011	grey	NA	3152180..3152890	+	236	344915319	yqhE	hypothetical protein
SF3332	-1.29407	-0.37192	12.018	2.30176e-25	6.55412e-24	77.0139	grey	NA	3427149..3428480	-	443	24114578	secY	preprotein translocase subunit SecY
SF1058	-1.29372	-0.371528	6.63388	0.113805	0.35787	1.48249	grey	NA	1100914..1101216	+	100	24112463	-	IS600 ORF1
SF3081	-1.29365	-0.371448	8.29221	0.00433085	0.028416	5.13715	grey	NA	3176947..3177600	-	217	24114342	ribB	3,4-dihydroxy-2-butanone 4-phosphate synthase
SF0989	-1.29362	-0.371415	6.7706	0.096521	0.323094	1.62997	grey	NA	1037851..1038174	-	107	56479789	ymcD	hypothetical protein
SF2261	-1.29354	-0.371322	6.89807	0.0820587	0.291041	1.78071	grey	NA	2292056..2292769	+	237	56480058	-	hypothetical protein
CP0066	-1.29327	-0.371025	7.40072	0.0374161	0.169941	2.55689	grey	NA	50267..50593	+	108	31983630	-	IS629 ORF1
CP0204	-1.29214	-0.369761	7.67736	0.0221879	0.113735	3.13625	grey	NA	167760..169361	-	533	31983707	-	ISSfl4 ORF3
SF1004	-1.29205	-0.369658	7.44851	0.0349761	0.161669	2.62889	grey	NA	1051156..1052076	-	306	24112413	cbpA	curved DNA-binding protein CbpA
SF1107	-1.29201	-0.369615	7.36153	0.0407882	0.179565	2.47742	grey	NA	1149602..1149961	+	119	56479822	ycfF	purine nucleoside phosphoramidase
SF2420	-1.29186	-0.369447	7.07515	0.0651907	0.251587	1.99087	grey	NA	2468121..2469431	-	436	24113714	fadI	3-ketoacyl-CoA thiolase
SF1365	-1.29136	-0.368889	6.40612	0.148034	0.419898	1.25189	grey	NA	1407895..1408785	-	296	56479884	sitA	iron transport protein
SF1393	-1.29077	-0.368228	8.10721	0.00801365	0.0490988	4.34817	grey	NA	1433393..1433890	+	165	24112777	-	hypothetical protein
CP0231	-1.28974	-0.36708	6.78637	0.0984408	0.327792	1.60915	grey	NA	186424..186753	+	109	31983646	-	IS629 ORF1
SF0263	-1.28859	-0.36579	6.33016	0.163017	0.443975	1.17145	grey	NA	279259..279744	+	161	24111706	-	hypothetical protein
SF0208	-1.28859	-0.36579	6.33076	0.163017	0.443975	1.17145	grey	NA
CP0172	-1.28843	-0.365616	6.97955	0.0779353	0.281913	1.82668	grey	NA	143657..144064	+	135	31983745	-	IS629 ORF2
SF1512	-1.28832	-0.365486	9.61472	9.50114e-06	9.11535e-05	13.4213	grey	NA	1544438..1546366	+	642	24112885	thrS	threonyl-tRNA synthetase
SF3649	-1.28715	-0.364181	9.51387	1.96477e-05	0.000182581	12.4192	grey	NA	3756786..3757037	-	83	24114879	grxC	glutaredoxin
SF1996	-1.28713	-0.364162	5.91944	0.232917	0.533737	0.9058	grey	NA	2023834..2024457	+	207	24113326	rcsA	colanic acid capsular biosynthesis activation protein A
SF1693	-1.28705	-0.364067	6.58819	0.127482	0.382878	1.38504	grey	NA	1724665..1725093	-	142	24113054	-	iso-IS10R ORF
SF1548	-1.28636	-0.363298	6.4289	0.151071	0.42472	1.23542	grey	NA	1581699..1581986	-	95	24112920	relE	hypothetical protein
SF2285	-1.28596	-0.362847	6.80645	0.100356	0.330697	1.59642	grey	NA	2319021..2319644	-	207	24113587	ccmA	cytochrome c biogenesis protein CcmA
SF1030	-1.28515	-0.361937	6.99293	0.0794105	0.285389	1.809	grey	NA	1075147..1075668	+	173	56479798	ycdZ	hypothetical protein
SF4162	-1.28509	-0.361867	8.41678	0.00365758	0.0244102	5.35637	grey	NA	4332058..4332666	-	202	24115367	lexA	LexA repressor
SF3340	-1.28498	-0.361742	12.2176	2.66985e-24	7.27574e-23	73.5413	grey	NA	3431282..3431821	-	179	24114586	rplE	50S ribosomal protein L5
SF2931	-1.28489	-0.361645	8.13421	0.00858124	0.052346	4.25578	grey	NA	3022206..3024212	-	668	24114195	speA	arginine decarboxylase
SF2808	-1.28423	-0.360904	8.65943	0.00160423	0.011475	6.44536	grey	NA	2885307..2886671	+	454	24114079	ygdH	hypothetical protein
SF2911	-1.28379	-0.360405	10.6676	2.3928e-10	3.25041e-09	28.1967	grey	NA	3005551..3006714	-	387	56480207	pgk	phosphoglycerate kinase
SF2287	-1.28369	-0.360302	6.74792	0.11001	0.350046	1.51439	grey	NA	2320269..2320718	-	149	56480065	napB	nitrate reductase cytochrome C550 subunit
SF2422	-1.28315	-0.359695	6.94116	0.0868821	0.301903	1.72784	grey	NA	2472119..2473327	+	402	24113716	-	iso-IS10R ORF
CP0200	-1.28274	-0.359233	7.48958	0.0375776	0.170109	2.55547	grey	NA	165429..165629	+	66	56404029	-	hypothetical protein
SF1912	-1.28273	-0.359221	6.60312	0.129984	0.388291	1.36479	grey	NA	1946936..1947907	+	323	24113249	yecP	tRNA mo(5)U34 methyltransferase
SF2073	-1.28194	-0.358333	7.00557	0.0808847	0.288123	1.79524	grey	NA	2091273..2092631	-	452	24113396	yeeF	amino acid/amine transport protein
SF2912	-1.2816	-0.357947	8.89171	0.000688471	0.00530935	7.55725	grey	NA	3006764..3007783	-	339	56480208	epd	erythrose 4-phosphate dehydrogenase
SF0519	-1.28154	-0.357878	6.44802	0.154083	0.429383	1.21966	grey	NA	541040..541324	+	94	24111949	-	hypothetical protein
SF4150	-1.28154	-0.357878	6.44825	0.154083	0.429383	1.21966	grey	NA	4320728..4321135	+	135	24115355	-	hypothetical protein
SF3479	-1.28144	-0.357762	8.24961	0.00673801	0.042575	4.55385	grey	NA	3570447..3571301	-	284	24114721	rpoH	RNA polymerase factor sigma-32
SF3804	-1.27986	-0.355983	6.95678	0.088486	0.304416	1.71588	grey	NA	3913710..3914699	-	329	24115027	-	serine protease-like protein
SF2876	-1.27921	-0.35525	7.99299	0.0140211	0.0798482	3.6466	grey	NA	2967571..2969088	-	505	24114145	lysS	lysyl-tRNA synthetase
SF2258	-1.2789	-0.354902	7.18421	0.0653959	0.252008	1.98846	grey	NA	2288652..2289224	+	190	532141266	yeiP	elongation factor
SF3375	-1.27881	-0.354798	8.18834	0.00859077	0.052346	4.25578	grey	NA	3454623..3455027	-	134	24114621	yhfA	hypothetical protein
SF0382	-1.27847	-0.354418	9.35834	7.82049e-05	0.000673229	10.5366	grey	NA	391777..392400	+	207	56479658	clpP	ATP-dependent Clp protease proteolytic subunit
SF3350	-1.27844	-0.354386	11.9067	4.26758e-07	4.76296e-06	17.6797	grey	NA	3435765..3436067	-	100	24114596	rplW	50S ribosomal protein L23
SF3857	-1.27765	-0.353491	7.55585	0.0363282	0.166847	2.5834	grey	NA	3976250..3976468	+	72	24115077	-	hypothetical protein
CP0228	-1.27744	-0.353255	9.65353	1.6297e-05	0.000152082	12.6829	grey	NA	184482..184661	-	59	31983757	mob9	plasmid mobilization protein
SF3853	-1.27692	-0.352667	8.14208	0.0101056	0.0604974	4.04698	grey	NA	3972929..3974194	-	421	24115073	rhlB	ATP-dependent RNA helicase RhlB
SF4158	-1.27688	-0.352622	6.47273	0.15707	0.435793	1.19829	grey	NA	4329206..4329460	-	84	24115363	yjbL	hypothetical protein
SF2355	-1.27676	-0.352487	8.06265	0.0124967	0.0725625	3.78463	grey	NA	2403155..2403457	-	100	24113651	nuoK	NADH:ubiquinone oxidoreductase subunit K
SF2228	-1.27643	-0.352115	7.63696	0.0317114	0.150333	2.73376	grey	NA	2254666..2255550	+	294	24113533	cdd	cytidine deaminase
SF0592	-1.27561	-0.351183	6.55924	0.145537	0.415739	1.26625	grey	NA
SF3082	-1.27536	-0.350902	8.50612	0.00365989	0.0244102	5.35637	grey	NA	3177914..3178264	+	116	24114343	-	hypothetical protein
SF3539	-1.27449	-0.349915	6.64102	0.134943	0.398294	1.32809	grey	NA	3629548..3630771	+	407	24114778	-	hypothetical protein
SF2317	-1.27393	-0.349284	7.82804	0.0226449	0.115752	3.11089	grey	NA	2364098..2365267	+	389	344915291	nrdB	ribonucleoside-diphosphate reductase 1 subunit beta
SF0131	-1.2735	-0.348799	7.57246	0.0375574	0.170109	2.55547	grey	NA	146898..147692	-	264	24111577	panB	3-methyl-2-oxobutanoate hydroxymethyltransferase
SF1711	-1.27348	-0.348781	6.39657	0.172907	0.45772	1.12746	grey	NA	1743435..1744706	-	423	24113070	ynhC	cysteine desulfurase
SF0484	-1.2726	-0.347779	6.79451	0.116229	0.362562	1.4637	grey	NA	503334..504542	-	402	24111918	-	iso-IS10R ORF
SF1235	-1.27237	-0.347522	6.48956	0.160031	0.440159	1.1839	grey	NA	1285281..1286294	+	337	24112631	hnr	response regulator of RpoS
SF1427	-1.272	-0.347094	6.10115	0.223704	0.525928	0.927064	grey	NA
SF1490	-1.272	-0.347094	6.10045	0.223704	0.525928	0.927064	grey	NA	1525645..1525995	+	116	56479914	celC	PTS system N,N'-diacetylchitobiose-specific transporter subunit IIA
SF2356	-1.2715	-0.346534	8.39278	0.00581289	0.0372059	4.74833	grey	NA	2403454..2404008	-	184	24113652	nuoJ	NADH:ubiquinone oxidoreductase subunit J
SF2301	-1.27085	-0.345794	8.34767	0.00671771	0.0425072	4.55615	grey	NA	2337579..2338229	+	216	56480067	rcsB	transcriptional regulator RcsB
SF1747	-1.26971	-0.344495	6.32183	0.190548	0.484355	1.04586	grey	NA	1783645..1784655	+	336	24113102	adhP	ethanol-active dehydrogenase/acetaldehyde-active reductase
SF1973	-1.26971	-0.344495	6.32143	0.190548	0.484355	1.04586	grey	NA	2005624..2005857	+	77	24113306	yedF	hypothetical protein
SF2095	-1.2693	-0.344028	7.97629	0.0178961	0.0967085	3.37021	grey	NA
CP0051	-1.26848	-0.343102	6.8814	0.109845	0.349772	1.51551	grey	NA	39007..39402	+	131	31983640	insB	IS1 ORF2
SF0947	-1.26848	-0.343102	6.88326	0.109845	0.349772	1.51551	grey	NA	992983..993561	+	192	24112359	ycbW	hypothetical protein
SF2049	-1.26801	-0.342572	6.51016	0.162967	0.443975	1.17145	grey	NA	2070002..2070340	-	112	24113375	-	IS911 ORF1
SF2065	-1.26742	-0.341892	7.01346	0.0948757	0.319998	1.64386	grey	NA	2085020..2085688	+	222	24113389	-	IS629 ORF2
SF2051	-1.2671	-0.341531	7.38715	0.0566506	0.227275	2.13749	grey	NA	2070931..2071233	+	100	24113376	-	IS600 ORF1
SF1504	-1.26696	-0.341366	7.0746	0.0882364	0.30407	1.71753	grey	NA	1537567..1538103	+	178	24112878	-	hypothetical protein
CP0242	-1.26696	-0.341366	7.07412	0.0882364	0.30407	1.71753	grey	NA	197582..197884	-	100	31983693	-	IS600 ORF1
SF1506	-1.26671	-0.341091	6.67651	0.139842	0.40547	1.30233	grey	NA	1539110..1539400	-	96	24112880	-	hypothetical protein
SF1897	-1.26653	-0.340883	7.13363	0.0820968	0.291041	1.78071	grey	NA	1934993..1936189	+	398	24113235	-	ISSfl2 ORF
CP0112	-1.26636	-0.340692	7.75842	0.0299996	0.143597	2.7999	grey	NA	92107..93708	-	533	31983612	-	ISSfl4 ORF3
SF1651	-1.26623	-0.340542	6.12675	0.228027	0.52865	0.919615	grey	NA	1681968..1682408	+	146	56479944	-	hypothetical protein
SF1650	-1.26623	-0.340542	6.13044	0.228026	0.52865	0.919615	grey	NA	1681667..1681882	+	71	24113015	-	oriC-binding nucleoid-associated protein
SF2426	-1.26614	-0.340439	7.19136	0.0764152	0.279479	1.83919	grey	NA	2476842..2477336	+	164	24113720	-	integrase
CP0008	-1.26568	-0.339916	6.82925	0.120333	0.370165	1.43376	grey	NA	6107..6925	-	272	31983633	-	IS600 ORF2
SF2933	-1.26557	-0.339788	7.61002	0.0400423	0.176807	2.49975	grey	NA	3024995..3026149	+	384	56480215	metK	S-adenosylmethionine synthetase
SF2899	-1.26508	-0.339227	7.68923	0.0349124	0.161543	2.63001	grey	NA	2992971..2993630	-	219	56480200	rpiA	ribose-5-phosphate isomerase A
SF2411	-1.26483	-0.338949	6.34401	0.194071	0.488357	1.03399	grey	NA	2459248..2459796	-	182	24113707	-	minor fimbrial subunit
CP0055	-1.26458	-0.338659	7.44549	0.0536701	0.218505	2.19426	grey	NA	42940..43266	+	108	31983634	-	IS629 ORF1
SF0967	-1.26433	-0.338371	7.49102	0.0500545	0.208381	2.26271	grey	NA	1015815..1016282	+	155	24112378	-	hypothetical protein
SF2338	-1.26406	-0.338063	7.87532	0.0248694	0.124543	3.00528	grey	NA	2386000..2386272	-	90	24113635	pmrD	signal transduction protein PmrD
SF2094	-1.26346	-0.337385	7.65971	0.0379673	0.170699	2.55047	grey	NA
SF4369	-1.26307	-0.336932	7.30645	0.0673443	0.255678	1.9676	grey	NA	4541197..4542099	-	300	24115568	-	L-lactate permease
SF3915	-1.26243	-0.336207	8.5026	0.00538974	0.0346974	4.84903	grey	NA	4035357..4035872	+	171	24115133	-	sec-independent translocase
SF2289	-1.26236	-0.336119	6.84159	0.122371	0.37369	1.42009	grey	NA	2321565..2322260	-	231	24113591	napG	quinol dehydrogenase periplasmic protein
SF1997	-1.26236	-0.336119	6.84276	0.122371	0.37369	1.42009	grey	NA	2024501..2024689	-	62	56480009	dsrB	hypothetical protein
SF1875	-1.262	-0.335714	8.34208	0.0086162	0.052429	4.25349	grey	NA	1912051..1912533	-	160	56479978	ntpA	dihydroneopterin triphosphate pyrophosphatase
SF1274	-1.26164	-0.335297	7.66885	0.0385511	0.172682	2.53381	grey	NA	1323616..1324665	+	349	24112669	sohB	inner membrane peptidase
SF2678	-1.26145	-0.335088	8.1625	0.0138462	0.0789538	3.66285	grey	NA	2752827..2753264	-	145	56480156	-	hypothetical protein
SF4145	-1.26065	-0.334163	7.98903	0.0209444	0.108813	3.20008	grey	NA	4315118..4315654	-	178	56480523	ssb	single-stranded DNA-binding protein
SF1163	-1.26056	-0.334065	8.02069	0.0195887	0.10371	3.26937	grey	NA	1206501..1207196	-	231	56479840	minC	septum formation inhibitor
SF2610	-1.25954	-0.332891	6.63206	0.156195	0.434451	1.20273	red	T3SS_effector	2685872..2687698	+	608	56480139	ipaH_7	invasion plasmid antigen
SF4297	-1.25939	-0.332727	10.0371	3.76653e-06	3.80248e-05	14.6827	grey	NA	4474644..4476290	+	548	24115498	groEL	molecular chaperone GroEL
SF3205	-1.25905	-0.33233	10.0317	3.96913e-06	3.99793e-05	14.6104	grey	NA	3301239..3303443	-	734	56480278	pnp	polynucleotide phosphorylase
SF0158	-1.25888	-0.332141	8.20331	0.0133402	0.0765597	3.70727	grey	NA	179656..180450	-	264	24111603	map	methionine aminopeptidase
SF0760	-1.25818	-0.331338	7.56497	0.0488865	0.204974	2.28648	grey	NA	789803..790525	-	240	24112177	glnQ	glutamine ABC transporter ATP-binding protein
SF2667	-1.25788	-0.33099	11.8539	1.88024e-18	3.93964e-17	54.4947	grey	NA	2743223..2743990	-	255	24113945	trmD	tRNA (guanine-N(1)-)-methyltransferase
SF3338	-1.25674	-0.329685	12.1846	1.38485e-22	3.39863e-21	67.9955	grey	NA	3430536..3430928	-	130	24114584	rpsH	30S ribosomal protein S8
SF2760	-1.25625	-0.329127	7.5278	0.0532055	0.218254	2.19592	grey	NA	2835645..2836208	+	187	24114032	-	regulatory protein
SF2540	-1.2562	-0.329067	7.39152	0.0657098	0.252494	1.98568	grey	NA	2606259..2607005	-	248	24113824	-	DNA replication initiation factor
SF1037	-1.25575	-0.328553	6.56823	0.171621	0.456626	1.13091	grey	NA	1080780..1081082	+	100	24112442	-	IS600 ORF1
SF1047	-1.25569	-0.328476	6.47934	0.185634	0.47725	1.06718	grey	NA
SF1017	-1.25542	-0.328171	6.17864	0.236465	0.536729	0.897735	grey	NA	1063235..1064422	-	395	24112426	-	IS91 ORF
SF1727	-1.25476	-0.32741	5.64197	0.333732	0.635005	0.655161	grey	NA	1760743..1761900	+	385	56479954	-	hypothetical protein
SF0605	-1.25452	-0.32714	8.49732	0.00686189	0.0431735	4.53371	grey	NA	636647..638287	-	546	56479697	pgm	phosphoglucomutase
SF0418	-1.25449	-0.327099	8.47515	0.00732301	0.0454403	4.45988	grey	NA	431645..433519	+	624	24111856	htpG	heat shock protein 90
SF3456	-1.25398	-0.326517	8.70976	0.00364598	0.0243907	5.35752	grey	NA	3546423..3547526	-	367	56480340	asd	aspartate-semialdehyde dehydrogenase
SF3089	-1.25342	-0.325874	7.93003	0.0275459	0.134018	2.8995	grey	NA	3181114..3181314	-	66	56480247	glgS	glycogen synthesis protein GlgS
SF3451	-1.25326	-0.325685	7.85977	0.0315515	0.149772	2.73916	grey	NA	3536782..3539229	-	815	24114694	glgP	glycogen phosphorylase
SF4061	-1.25296	-0.325346	9.75565	3.62944e-05	0.000326356	11.5813	grey	NA	4205103..4209326	+	1407	24115273	rpoC	DNA-directed RNA polymerase subunit beta'
SF1420	-1.25267	-0.325004	6.82002	0.138498	0.402595	1.3126	grey	NA	1457052..1458962	+	636	24112804	-	hypothetical protein
SF1418	-1.25244	-0.324747	6.74549	0.149456	0.422857	1.24176	grey	NA	1455861..1456220	-	119	24112802	-	hypothetical protein
SF0955	-1.25226	-0.324538	7.50433	0.0587721	0.233302	2.09973	grey	NA	1003607..1005367	-	586	24112367	-	ATP-dependent protease
SF4043	-1.25145	-0.323606	8.46656	0.00813926	0.0497997	4.32772	grey	NA	4178511..4179428	+	305	24115255	oxyR	DNA-binding transcriptional regulator OxyR
SF1623	-1.25142	-0.323563	7.26277	0.083891	0.295515	1.7587	grey	NA	1649609..1650997	-	462	24112989	pntB	pyridine nucleotide transhydrogenase
SF1029	-1.25142	-0.323563	7.26177	0.083891	0.295515	1.7587	grey	NA	1074521..1075075	+	184	24112436	ycdY	oxidoreductase component
SF2515	-1.25074	-0.32278	7.09509	0.104362	0.339643	1.55791	grey	NA	2580795..2581019	+	74	344915302	-	hypothetical protein
SF1032	-1.24986	-0.321767	6.90517	0.130434	0.389373	1.36077	grey	NA	1076772..1077980	-	402	24112438	-	iso-IS10R ORF
SF0789	-1.24965	-0.321528	7.37498	0.0737499	0.272317	1.87664	grey	NA	824861..825877	+	338	24112205	-	D-alanyl-D-alanine carboxypeptidase subunit A
SF0319	-1.24951	-0.32136	6.83647	0.140672	0.407078	1.29662	grey	NA
SF2045	-1.24912	-0.320909	6.76329	0.151821	0.42575	1.23192	grey	NA	2066593..2067429	+	278	24113371	-	DgsA anti-repressor MtfA
SF1287	-1.2491	-0.32089	5.9607	0.284879	0.589945	0.761348	grey	NA	1337394..1337612	-	72	24112682	osmB	lipoprotein
SF0866	-1.2491	-0.32089	5.96242	0.284879	0.589945	0.761348	grey	NA	904125..904943	+	272	24112282	-	IS600 ORF2
SF0151	-1.24741	-0.31894	8.11844	0.0210684	0.109202	3.19493	grey	NA	170110..170808	-	232	24111597	pfs	5'-methylthioadenosine/S-adenosylhomocysteine nucleosidase
CP0091	-1.24737	-0.318895	6.98626	0.122857	0.373788	1.41971	grey	NA	75050..76258	-	402	31983653	-	iso-IS10R ORF
SF0731	-1.24687	-0.318314	7.28545	0.0863753	0.301161	1.73139	grey	NA	759871..760860	+	329	56479727	moaA	molybdenum cofactor biosynthesis protein A
SF2907	-1.24659	-0.317993	8.18073	0.0186792	0.100209	3.31892	grey	NA	3001599..3002339	-	246	24114172	yggE	oxidative stress defense protein
SF4097	-1.24608	-0.317401	7.17962	0.0998876	0.329672	1.60089	grey	NA	4256113..4256523	-	136	344915371	-	IS2 ORF1
CP0018	-1.24608	-0.317401	7.17788	0.0998876	0.329672	1.60089	grey	NA	15326..15661	+	111	31983714	-	hypothetical protein
SF3331	-1.24555	-0.316787	11.9455	4.30029e-06	4.32169e-05	14.498	grey	NA	3427001..3427117	-	38	24114577	rpmJ	50S ribosomal protein L36
SF1636	-1.24538	-0.316587	7.62635	0.0540522	0.21967	2.18659	grey	NA	1664956..1666131	+	391	56479942	manA	mannose-6-phosphate isomerase
SF4408	-1.24466	-0.315754	7.29749	0.0876155	0.303324	1.72107	grey	NA	4578959..4579150	+	63	24115606	-	hypothetical protein
CP0101	-1.24406	-0.315053	6.93397	0.134408	0.397497	1.33098	grey	NA	84369..85565	+	398	31983627	-	ISSfl2 ORF
SF1957	-1.24401	-0.314997	8.16411	0.0204988	0.107167	3.22206	grey	NA	1990985..1991641	-	218	24113291	uvrY	response regulator
SF0460	-1.24366	-0.314589	7.63839	0.0547952	0.221878	2.17216	grey	NA	475386..476252	-	288	24111897	folD	bifunctional 5,10-methylene-tetrahydrofolate dehydrogenase/ 5,10-methylene-tetrahydrofolate cyclohydrolase
SF0419	-1.24361	-0.314535	8.25325	0.0170038	0.0929041	3.42811	grey	NA	433700..434344	+	214	56479671	adk	adenylate kinase
SF3941	-1.24344	-0.314337	9.14156	0.00113426	0.00835551	6.90306	grey	NA	4070982..4072805	+	607	24115159	yihK	GTP-binding protein
SF3512	-1.24342	-0.314319	6.86498	0.144983	0.414958	1.26896	grey	NA	3604780..3605190	+	136	344915344	-	IS2 ORF1
SF1661	-1.24273	-0.313507	6.79512	0.156503	0.434762	1.2017	grey	NA	1691744..1692607	-	287	24113026	pdxY	pyridoxamine kinase
SF0869	-1.24233	-0.313045	7.84336	0.0398093	0.176301	2.50388	grey	NA	906313..906879	-	188	24112285	-	hypothetical protein
SF0913	-1.24196	-0.312618	7.80633	0.0426433	0.185854	2.42776	grey	NA	954458..954640	+	60	24112325	ycaR	hypothetical protein
SF1374	-1.24194	-0.312598	6.35503	0.228929	0.529912	0.916175	grey	NA
SF0195	-1.24152	-0.312112	7.60538	0.0595695	0.235416	2.08671	grey	NA	223815..224615	+	266	24111640	yafD	hypothetical protein
SF3342	-1.24091	-0.3114	12.3842	4.51856e-23	1.15353e-21	69.5544	grey	NA	3432161..3432532	-	123	24114588	rplN	50S ribosomal protein L14
SF0146	-1.24057	-0.311008	7.52056	0.0685918	0.258483	1.95186	grey	NA	165257..166537	-	426	24111592	hemL	glutamate-1-semialdehyde aminotransferase
SF2401	-1.24007	-0.310422	7.0866	0.119103	0.367398	1.44458	grey	NA	2452013..2452291	-	92	24113697	-	hypothetical protein
SF2424	-1.24005	-0.310402	7.47511	0.0736397	0.272136	1.8776	grey	NA	2474551..2475306	-	251	24113718	vacJ	ABC transporter outer membrane lipoprotein
SF1709	-1.23965	-0.309936	6.81114	0.15882	0.438866	1.18815	grey	NA	1741814..1743022	+	402	24113069	-	iso-IS10R ORF
SF3813	-1.23902	-0.309194	10.0174	1.9808e-05	0.000183306	12.4135	grey	NA	3924669..3925532	-	287	24115036	atpG	ATP synthase F0F1 subunit gamma
SF3636	-1.2386	-0.308713	8.22352	0.0204348	0.107042	3.22376	grey	NA	3742557..3742919	+	120	24114866	yibL	hypothetical protein
SF4360	-1.23783	-0.307816	6.02123	0.294673	0.601013	0.734532	grey	NA	4532489..4533307	-	272	24115559	-	IS600 ORF2
SF0490	-1.23768	-0.307635	6.66007	0.185539	0.47725	1.06718	grey	NA	507845..508663	-	272	24111923	-	IS600 ORF2
SF0914	-1.237	-0.306851	7.67288	0.0577773	0.230407	2.11774	grey	NA	954637..955383	+	248	24112326	kdsB	3-deoxy-manno-octulosonate cytidylyltransferase
SF2392	-1.23683	-0.306642	8.34638	0.0162581	0.0900479	3.47316	grey	NA	2441123..2442037	-	304	56480089	accD	acetyl-CoA carboxylase subunit beta
SF4330	-1.23573	-0.305363	8.26925	0.0198378	0.10478	3.25457	grey	NA	4508118..4509122	+	334	24115530	hflC	FtsH protease regulator HflC
SF0956	-1.23558	-0.305185	6.75354	0.174081	0.459732	1.12113	grey	NA	1005552..1005956	+	134	24112368	ycbG	Ter macrodomain organizer matS-binding protein
SF0841	-1.2352	-0.304746	7.88142	0.0424526	0.18524	2.43253	grey	NA	874226..874546	+	106	24112257	clpS	ATP-dependent Clp protease adaptor protein ClpS
SF0644	-1.2352	-0.304743	7.55121	0.0713611	0.265788	1.91165	grey	NA	681484..681801	+	105	532141212	ybeB	hypothetical protein
CP0269	-1.23519	-0.304728	6.49004	0.217594	0.520544	0.941908	grey	NA	217155..217994	+	279	31983685	-	IS911 ORF2
SF3159	-1.23458	-0.304025	6.16494	0.274746	0.578386	0.789897	grey	NA	3258760..3259104	+	114	24114413	tdcR	DNA-binding transcriptional activator TdcR
SF2023	-1.23437	-0.303776	6.67735	0.188248	0.481892	1.05322	grey	NA	2047252..2048460	+	402	24113349	-	iso-IS10R ORF
CP0184	-1.23374	-0.30304	6.84408	0.163407	0.444304	1.17038	grey	NA	154128..154796	+	222	31983597	-	IS629 ORF2
SF3012	-1.23368	-0.302967	6.3969	0.236051	0.536266	0.898979	grey	NA
SF0968	-1.23357	-0.302842	7.96452	0.0379523	0.170699	2.55047	grey	NA	1016327..1016695	-	122	24112379	yccV	heat shock protein HspQ
SF3353	-1.23292	-0.302078	12.0714	1.22911e-15	2.20849e-14	45.3639	grey	NA	3437342..3437653	-	103	24114599	rpsJ	30S ribosomal protein S10
SF3312	-1.23291	-0.302063	7.73928	0.0559772	0.225431	2.14924	grey	NA	3412555..3412812	-	85	24114558	yrdB	hypothetical protein
SF1684	-1.23112	-0.299967	8.99738	0.00310843	0.0211126	5.56575	grey	NA	1715083..1715664	+	193	24113046	sodB	superoxide dismutase
SF1852	-1.23101	-0.299845	7.98029	0.0388882	0.173479	2.52717	grey	NA	1888467..1888841	-	124	24113194	-	hypothetical protein
SF1398	-1.2309	-0.299709	6.86029	0.165676	0.44874	1.15605	grey	NA	1439422..1440213	+	263	24112782	-	DNA-binding transcriptional regulator KdgR
SF1411	-1.23077	-0.299566	9.56994	0.000340506	0.00273513	8.51417	grey	NA	1447280..1448251	-	323	24112795	manX	PTS system mannose-specific transporter subunits IIAB
SF2436	-1.23069	-0.299464	7.00573	0.14417	0.414233	1.27148	grey	NA	2486817..2487431	+	204	24113730	evgA	DNA-binding transcriptional activator EvgA
SF2561	-1.23064	-0.299414	8.2393	0.0237789	0.120577	3.05197	grey	NA	2630129..2631256	-	375	24113844	ispG	4-hydroxy-3-methylbut-2-en-1-yl diphosphate synthase
SF2626	-1.2306	-0.299367	7.79182	0.0535263	0.218332	2.1954	grey	NA	2698212..2698943	-	243	56480141	pdxJ	pyridoxine 5'-phosphate synthase
SF1221	-1.23052	-0.299265	7.13949	0.125757	0.379751	1.39687	grey	NA	1268298..1269014	+	238	56479856	chaC	cation transport regulator
SF1970	-1.22935	-0.297899	7.20856	0.11831	0.366479	1.4482	grey	NA	2002301..2003788	+	495	24113303	amyA	cytoplasmic alpha-amylase
SF0272	-1.22903	-0.297522	8.54058	0.0124745	0.0725283	3.78531	grey	NA	291706..292284	+	192	56479637	gmhA	phosphoheptose isomerase
SF4182	-1.22845	-0.296842	7.76296	0.0580797	0.231174	2.11295	grey	NA	4357935..4359536	-	533	24115386	-	ISSfl4 ORF3
SF2218	-1.22837	-0.296748	7.49081	0.0854739	0.299212	1.74076	grey	NA	2245021..2246736	+	571	24113524	dld	D-lactate dehydrogenase
SF1457	-1.22812	-0.296452	6.8744	0.16793	0.450723	1.14969	grey	NA	1492060..1493916	-	618	56479902	sppA	protease 4
SF1300	-1.22792	-0.296216	6.5301	0.223961	0.525928	0.927064	grey	NA	1351695..1351940	-	81	24112694	ymjA	hypothetical protein
SF3232	-1.22763	-0.29588	8.36944	0.0193159	0.102756	3.2827	grey	NA	3329436..3330071	-	211	24114481	yrbC	ABC transporter substrate-binding protein MlaC
SF1595	-1.22756	-0.295793	6.07356	0.304063	0.609773	0.713657	grey	NA	1624017..1624763	-	248	344915271	ynfC	hypothetical protein
SF3207	-1.22697	-0.295106	8.57758	0.0120887	0.0705283	3.82565	grey	NA	3304039..3304983	-	314	24114457	truB	tRNA pseudouridine synthase B
SF4210	-1.22664	-0.29471	6.8037	0.18145	0.471541	1.08454	grey	NA	4383775..4384260	-	161	24115413	fimB	recombinase
SF3507	-1.22664	-0.29471	6.80267	0.18145	0.471541	1.08454	grey	NA	3600587..3601102	-	171	24114748	-	hypothetical protein
SF2212	-1.22635	-0.29437	6.63484	0.20956	0.511185	0.968083	grey	NA
SF3203	-1.22625	-0.294249	9.3116	0.00123858	0.00901927	6.79277	grey	NA	3298177..3300117	-	646	344915327	deaD	inducible ATP-independent RNA helicase
SF0188	-1.22521	-0.29303	8.14652	0.0321925	0.152203	2.71593	grey	NA	211010..211825	-	271	24111633	metQ	DL-methionine transporter substrate-binding protein
SF1674	-1.22499	-0.292774	6.72831	0.196228	0.491621	1.02438	grey	NA	1702838..1703734	-	298	24113038	-	hypothetical protein
SF2803	-1.22475	-0.292493	7.7407	0.0637784	0.247211	2.01619	grey	NA	2881534..2881983	-	149	24114074	-	flavodoxin
SF2795	-1.22406	-0.291676	8.89415	0.0055881	0.0358704	4.80106	grey	NA	2867650..2869287	-	545	24114066	pyrG	CTP synthetase
SF4258	-1.22341	-0.290912	8.49875	0.0160514	0.089237	3.48621	grey	NA	4431456..4432454	+	332	56480562	fbp	fructose-1,6-bisphosphatase
SF1423	-1.22316	-0.290612	6.65039	0.212413	0.513072	0.962766	grey	NA	1460476..1462227	+	583	24112807	fadD	long-chain-fatty-acid--CoA ligase
SF2035	-1.22311	-0.29055	7.87492	0.0536339	0.218505	2.19426	grey	NA	2058449..2059276	-	275	24113361	-	ISSfl4 ORF3
SF2652	-1.22269	-0.290055	8.62551	0.0120987	0.0705283	3.82565	grey	NA	2728825..2729562	-	245	24113931	-	outer membrane biogenesis protein BamD
SF3218	-1.22213	-0.2894	8.67557	0.0108581	0.0645673	3.95305	grey	NA	3317183..3319117	-	644	24114467	hflB	ATP-dependent metalloprotease
SF4060	-1.22196	-0.289193	9.83951	0.000160404	0.00134691	9.53613	grey	NA	4200998..4205026	+	1342	56480500	rpoB	DNA-directed RNA polymerase subunit beta
SF3055	-1.2218	-0.289013	7.88109	0.0542514	0.220279	2.1826	grey	NA	3150795..3151958	+	387	56480238	yqhD	aldehyde reductase
CP0221	-1.22171	-0.288903	7.18956	0.13231	0.393615	1.34514	grey	NA	178876..179178	+	100	31983755	-	IS1 encoded protein
SF0406	-1.22132	-0.288443	8.03348	0.0426769	0.185854	2.42776	grey	NA	416865..417239	-	124	24111844	ybaJ	Hha toxicity attenuator
SF1431	-1.2211	-0.288181	6.56391	0.230179	0.531145	0.912823	grey	NA	1469666..1469920	+	84	24112814	yoaF	hypothetical protein
SF1900	-1.22098	-0.288043	7.42752	0.102357	0.334317	1.58071	grey	NA	1938624..1938926	+	100	24113238	-	IS600 ORF1
SF1521	-1.22098	-0.288043	7.42873	0.102357	0.334317	1.58071	grey	NA	1552898..1553449	+	183	24112894	btuE	glutathione peroxidase
SF1356	-1.22019	-0.287106	6.91941	0.174597	0.460547	1.11858	grey	NA	1401173..1401475	+	100	24112743	-	IS600 ORF1
SF0804	-1.22019	-0.287106	6.91865	0.174597	0.460547	1.11858	grey	NA	836694..837902	-	402	24112220	-	iso-IS10R ORF
SF2715	-1.21973	-0.286563	7.97077	0.0489133	0.204974	2.28648	grey	NA
SF0732	-1.21939	-0.286156	7.5898	0.0855155	0.299212	1.74076	grey	NA	760882..761394	+	170	24112150	moaB	molybdopterin biosynthesis protein B
SF1662	-1.2191	-0.28582	7.77468	0.0667909	0.254994	1.97146	grey	NA	1692714..1693988	-	424	56479945	tyrS	tyrosyl-tRNA synthetase
SF1376	-1.21889	-0.285565	5.45003	0.433158	0.709996	0.494117	grey	NA	1416561..1416836	-	91	56479886	-	hypothetical protein
SF0320	-1.21784	-0.284329	6.58739	0.233232	0.533737	0.9058	grey	NA	332469..332795	-	108	24111762	-	IS629 ORF1
SF0894	-1.21784	-0.284329	6.58671	0.233232	0.533737	0.9058	grey	NA	930211..930981	-	256	24112307	-	integrase encoded by prophage CP-933K; partial
SF2717	-1.21783	-0.28431	7.60302	0.0865009	0.301362	1.73043	grey	NA	2790835..2791401	-	188	24113992	yqaB	fructose-1-P/6-phosphogluconate phosphatase
SF3301	-1.21767	-0.284124	6.93339	0.176788	0.464946	1.10486	grey	NA	3400165..3400392	+	75	24114548	yhdU	hypothetical protein
SF2105	-1.21745	-0.283867	8.56092	0.0163764	0.090153	3.47148	grey	NA	2119061..2119954	-	297	56480026	galF	GalU regulator GalF
SF3108	-1.21706	-0.283401	8.2889	0.0293939	0.14146	2.82153	grey	NA	3202084..3203925	+	613	24114367	rpoD	RNA polymerase sigma factor RpoD
SF3855	-1.21633	-0.282539	9.52014	0.000903289	0.00678919	7.20255	grey	NA	3974795..3974896	+	33	24115075	rhoL	rho operon leader peptide
SF4185	-1.21575	-0.281843	6.86772	0.191001	0.484539	1.04531	grey	NA	4360670..4361080	+	136	344915377	-	IS2 ORF1
SF2844	-1.21568	-0.281759	8.06659	0.0450764	0.192713	2.37547	grey	NA	2931958..2932998	+	346	24114113	tas	aldo/keto reductase
SF2423	-1.21565	-0.281722	5.84441	0.369073	0.663202	0.592479	grey	NA	2473302..2474369	+	355	24113717	-	hypothetical protein
SF0130	-1.21563	-0.281704	7.70768	0.0776844	0.281234	1.83016	grey	NA	146035..146886	-	283	24111576	panC	pantoate--beta-alanine ligase
SF0528	-1.21542	-0.281453	7.51723	0.0997641	0.329672	1.60089	grey	NA	549404..549814	-	136	24111957	rnk	nucleoside diphosphate kinase regulator
SF3073	-1.21478	-0.280691	7.61899	0.0884688	0.304416	1.71588	grey	NA	3169993..3170415	-	140	24114334	yqiB	dehydrogenase
CP0114	-1.21473	-0.280638	7.0285	0.167792	0.450625	1.15	grey	NA	94052..94726	-	224	31983697	-	ISSfl4 ORF1
SF1664	-1.21459	-0.280465	6.00709	0.341951	0.640905	0.641817	grey	NA	1694832..1695080	-	82	24113029	ydhA	hypothetical protein
SF0023	-1.21449	-0.28035	7.66984	0.0833475	0.294203	1.76511	grey	NA	24162..24656	+	164	24111472	lspA	lipoprotein signal peptidase
SF1559	-1.21412	-0.279908	6.70338	0.220796	0.525028	0.929534	grey	NA	1591925..1592743	+	272	24112931	-	IS600 ORF2
SF3742	-1.2141	-0.279885	7.47019	0.107199	0.344064	1.53925	grey	NA	3851903..3852577	-	224	24114970	-	ISSfl4 ORF1
SF1488	-1.21375	-0.279467	6.15287	0.317441	0.622116	0.684745	grey	NA	1523832..1524152	+	106	24112863	celA	PTS system N,N'-diacetylchitobiose-specific transporter subunit IIB
SF2730	-1.21357	-0.279254	7.23788	0.138757	0.402595	1.3126	grey	NA	2802719..2803492	+	257	24114004	srlR	DNA-binding transcriptional repressor SrlR
SF4265	-1.21334	-0.278978	8.31148	0.0306478	0.14607	2.77526	grey	NA	4439762..4440103	-	113	24115466	ytfP	hypothetical protein
SF1436	-1.21306	-0.278656	6.28554	0.295179	0.601282	0.733887	grey	NA	1472964..1473116	+	50	24112818	-	hypothetical protein
SF4001	-1.21263	-0.278136	7.77242	0.0748432	0.275438	1.8602	grey	NA	4128275..4128703	+	142	24115217	yiiT	universal stress protein UspD
SF2427	-1.2125	-0.277985	6.40822	0.274876	0.578386	0.789897	grey	NA	2477311..2478150	-	279	24113721	-	IS911 ORF2
SF1130	-1.21216	-0.277574	7.11424	0.159261	0.43913	1.18728	grey	NA	1173574..1174704	-	376	24112531	ycfD	hypothetical protein
SF1537	-1.21159	-0.276901	5.48796	0.44006	0.716512	0.480938	grey	NA	1569506..1570267	-	253	24112909	-	transcriptional regulator YdeO
SF2756	-1.21127	-0.276518	6.72433	0.223532	0.525928	0.927064	grey	NA	2831741..2832043	+	100	24114028	-	IS600 ORF1
SF0613	-1.21125	-0.276493	8.13052	0.0443962	0.190908	2.38905	grey	NA	644078..645742	-	554	24112034	glnS	glutaminyl-tRNA synthetase
SF0191	-1.2105	-0.275606	7.59597	0.0970814	0.323994	1.62596	grey	NA	213730..214305	+	191	24111636	yaeD	D,D-heptose 1,7-bisphosphate phosphatase
SF2371	-1.21024	-0.275296	7.05719	0.171775	0.456626	1.13091	grey	NA	2420789..2421244	-	151	24113667	-	hypothetical protein
SF3988	-1.21024	-0.275296	7.05255	0.171775	0.456626	1.13091	grey	NA	4117213..4117623	-	136	344915364	-	IS2 ORF1
SF0741	-1.21005	-0.275068	7.12578	0.161101	0.44148	1.17958	grey	NA	767457..767867	+	136	24112159	ybhQ	hypothetical protein
SF1876	-1.20981	-0.274781	8.30345	0.0337651	0.157547	2.66615	grey	NA	1912621..1914393	-	590	24113215	aspS	aspartyl-tRNA synthetase
SF1955	-1.20972	-0.274675	7.2625	0.141939	0.410211	1.28556	grey	NA	1988551..1989099	-	182	24113289	pgsA	phosphatidylglycerophosphate synthetase
SF0322	-1.20945	-0.274348	7.38548	0.125302	0.37889	1.40015	grey	NA	334078..334887	-	269	24111764	proC	pyrroline-5-carboxylate reductase
SF2521	-1.20895	-0.273753	9.34308	0.00237623	0.0164668	5.92429	grey	NA	2586939..2587817	-	292	56480116	dapA	dihydrodipicolinate synthase
SF2454	-1.20893	-0.273731	7.65537	0.0923918	0.313047	1.67555	grey	NA	2511299..2512264	-	321	24113745	glk	glucokinase
CP0056	-1.2085	-0.273212	6.73808	0.22624	0.527887	0.921698	grey	NA	43481..44149	+	222	31983599	-	IS629 ORF2
SF2553	-1.20821	-0.272869	8.14926	0.0457684	0.194921	2.35904	grey	NA	2620410..2621987	-	525	24113836	guaA	GMP synthase
SF2542	-1.20807	-0.272703	7.06748	0.173747	0.459121	1.12305	grey	NA	2608430..2609056	-	208	56480119	upp	uracil phosphoribosyltransferase
SF1056	-1.20779	-0.272371	7.33811	0.134803	0.398294	1.32809	grey	NA	1099417..1099743	+	108	24112461	-	IS629 ORF1
SF2520	-1.20714	-0.271588	8.31989	0.0347828	0.161441	2.63092	grey	NA	2585888..2586922	-	344	56480115	nlpB	lipoprotein
SF3329	-1.20708	-0.271517	11.9105	3.61633e-07	4.0565e-06	17.9113	grey	NA	3426092..3426481	-	129	24114575	rpsK	30S ribosomal protein S11
SF1641	-1.20563	-0.269782	6.44944	0.281871	0.586788	0.769089	grey	NA	1672393..1672983	-	196	24113006	uidR	uid operon repressor
SF1362	-1.20545	-0.269577	6.20235	0.325921	0.630187	0.666147	grey	NA	1405360..1406217	-	285	24112749	sitD	iron transporter inner membrane protein
SF3664	-1.20456	-0.268504	7.52852	0.11438	0.358306	1.48074	grey	NA	3771834..3772847	-	337	24114894	waaJ	UDP-glucose:(galactosyl) LPS alpha1,2-glucosyltransferase
SF0922	-1.20431	-0.268206	7.35891	0.13773	0.402595	1.3126	grey	NA	966270..968117	+	615	24112334	ycbB	murein L,D-transpeptidase
SF2337	-1.20421	-0.268089	7.29801	0.146661	0.417342	1.2607	grey	NA	2385620..2386006	+	128	532141268	-	4-amino-4-deoxy-L-arabinose-phospho-UDP flippase subunit F
SF0673	-1.20386	-0.267665	7.09435	0.177653	0.466393	1.10038	grey	NA	707065..707475	-	136	344915231	-	IS2 ORF1
SF4056	-1.20376	-0.267549	11.8042	3.12724e-12	4.70888e-11	34.3058	grey	NA	4198199..4198627	+	142	24115268	rplK	50S ribosomal protein L11
SF2867	-1.20371	-0.267492	7.02058	0.189609	0.483493	1.04843	grey	NA	2957803..2958582	-	259	24114136	-	lipoprotein
SF2162	-1.20355	-0.2673	6.94191	0.202513	0.501149	0.996687	grey	NA	2186691..2187899	+	402	24113477	-	iso-IS10R ORF
SF2227	-1.20294	-0.26656	6.67673	0.247974	0.550339	0.861607	grey	NA	2253841..2254536	+	231	24113532	yohK	hypothetical protein
SF1587	-1.20294	-0.26656	6.67663	0.247974	0.550339	0.861607	grey	NA	1618640..1619050	+	136	344915269	-	IS2 ORF1
SF1270	-1.20277	-0.266362	7.42957	0.130763	0.389832	1.35908	grey	NA	1320411..1321067	+	218	24112666	yciO	hypothetical protein
SF1109	-1.20244	-0.265966	7.30965	0.148222	0.419898	1.25189	grey	NA
SF2361	-1.20228	-0.265775	8.90802	0.0111059	0.0656014	3.93013	grey	NA	2409664..2410164	-	166	24113657	nuoE	NADH dehydrogenase subunit E
SF1226	-1.20155	-0.264898	6.22647	0.330037	0.632793	0.660195	grey	NA	1273769..1275160	+	463	56479859	narK	nitrate transport protein NarK
SF2138	-1.20128	-0.264575	6.95642	0.20476	0.503902	0.988786	grey	NA	2159806..2161002	+	398	24113456	-	ISSfl2 ORF
SF0301	-1.20128	-0.264575	6.95851	0.20476	0.503902	0.988786	grey	NA	315478..315804	-	108	24111743	-	IS629 ORF1
SF0661	-1.20128	-0.264575	6.95711	0.20476	0.503902	0.988786	grey	NA	696659..697168	-	169	24112079	-	repressor protein
SF1049	-1.20128	-0.264575	6.95591	0.20476	0.503902	0.988786	grey	NA
SF1838	-1.20102	-0.264257	6.0893	0.355908	0.652985	0.614878	grey	NA	1878093..1878932	-	279	24113183	-	IS911 ORF2
SF1692	-1.20097	-0.264195	6.87517	0.21889	0.523205	0.934551	grey	NA
SF2986	-1.20061	-0.263766	6.78625	0.234199	0.535229	0.901772	grey	NA	3081530..3082321	+	263	24114250	-	hypothetical protein
SF1517	-1.20055	-0.263695	7.66029	0.10437	0.339643	1.55791	grey	NA	1548065..1549048	+	327	24112890	pheS	phenylalanyl-tRNA synthetase subunit alpha
SF0348	-1.20046	-0.263588	8.39397	0.0354649	0.163418	2.61336	grey	NA	360627..361511	-	294	56479649	tsx	nucleoside-specific channel-forming protein Tsx
SF2047	-1.20036	-0.263461	5.93719	0.384641	0.674544	0.568015	grey	NA
SF0876	-1.2002	-0.263277	6.69323	0.25082	0.553199	0.85413	grey	NA	910310..910717	+	135	24112291	-	transcriptional repressor DicA
SF1844	-1.2002	-0.263277	6.69557	0.25082	0.553199	0.85413	grey	NA
SF0374	-1.20011	-0.263164	7.5571	0.117932	0.365811	1.45083	grey	NA	384845..385651	-	268	24111813	-	ISSfl4 ORF3
SF2170	-1.19951	-0.262445	5.76401	0.416784	0.697581	0.519567	grey	NA	2193127..2193942	-	271	24113483	yehA	type-1 fimbrial protein
SF1370	-1.19946	-0.262385	7.04874	0.193761	0.488194	1.03447	grey	NA	1411037..1411657	-	206	532141236	-	IS629 ORF2
SF3216	-1.19889	-0.261704	8.06569	0.0629305	0.244779	2.03045	grey	NA	3314915..3316252	-	445	24114465	glmM	phosphoglucosamine mutase
SF2562	-1.19811	-0.260759	8.1081	0.0599289	0.236626	2.07932	grey	NA	2631283..2632296	-	337	24113845	yfgA	cytoskeletal protein RodZ
SF2396	-1.1979	-0.260507	8.38056	0.0385711	0.172682	2.53381	grey	NA	2444826..2445962	-	378	24113692	pdxB	erythronate-4-phosphate dehydrogenase
SF2505	-1.19769	-0.260258	7.40164	0.143517	0.412623	1.2771	grey	NA	2564092..2566371	-	759	24113792	-	bifunctional malic enzyme oxidoreductase/phosphotransacetylase
SF2668	-1.19756	-0.260096	11.8434	6.42278e-12	9.51e-11	33.2918	grey	NA	2744021..2744569	-	182	56480152	rimM	16S rRNA-processing protein RimM
SF1211	-1.1972	-0.259669	7.77916	0.0952233	0.320497	1.64162	grey	NA	1258907..1259758	-	283	24112607	ipk	4-diphosphocytidyl-2-C-methyl-D-erythritol kinase
SF0249	-1.1969	-0.2593	7.52491	0.127944	0.383487	1.38275	grey	NA	268341..269348	+	335	24111693	hemB	delta-aminolevulinic acid dehydratase
SF1170	-1.19689	-0.259287	6.61342	0.271964	0.575269	0.797691	grey	NA	1212517..1212978	+	153	344915252	ycgN	hypothetical protein
SF0542	-1.19689	-0.259287	6.61652	0.271964	0.575269	0.797691	grey	NA	563241..563390	-	49	56479687	-	hypothetical protein
SF1498	-1.19685	-0.259246	5.34244	0.494592	0.749057	0.416852	grey	NA	1532881..1533621	+	246	24112872	ydjO	hypothetical protein
SF2897	-1.19652	-0.258842	7.47075	0.13615	0.399987	1.32198	grey	NA	2990154..2990702	+	182	56480199	ygfA	5-formyltetrahydrofolate cyclo-ligase
SF2395	-1.19549	-0.257597	7.8807	0.0860815	0.300806	1.73309	grey	NA	2443747..2444760	-	337	24113691	usg	semialdehyde dehydrogenase
SF2578	-1.19545	-0.257554	7.53463	0.129194	0.386191	1.37261	grey	NA	2646677..2647165	-	162	24113860	-	DNA-binding transcriptional regulator IscR
SF1152	-1.19502	-0.25703	7.48048	0.137485	0.402595	1.3126	grey	NA	1193851..1195002	-	383	344915250	ycfB	hypothetical protein
SF0303	-1.19477	-0.256734	6.99941	0.211391	0.512269	0.965027	grey	NA	316385..317203	+	272	24111745	-	IS600 ORF2
SF1278	-1.19455	-0.256464	7.4201	0.146376	0.417342	1.2607	grey	NA	1329408..1329572	+	54	24112673	-	hypothetical protein
SF0525	-1.19437	-0.256249	7.88988	0.0868804	0.301903	1.72784	grey	NA	545570..547165	+	531	24111954	ahpF	alkyl hydroperoxide reductase
SF1530	-1.1943	-0.256164	5.79505	0.422264	0.70164	0.511198	grey	NA	1564033..1564326	-	97	24112903	ydiT	hypothetical protein
SF0175	-1.19368	-0.25542	8.17399	0.0591725	0.234264	2.09379	grey	NA	199565..200524	+	319	24111620	accA	acetyl-CoA carboxylase carboxyltransferase subunit alpha
SF2580	-1.19341	-0.255092	7.08785	0.199876	0.496837	1.00915	grey	NA	2648294..2649097	+	267	24113862	suhB	inositol monophosphatase
SF2462	-1.19327	-0.254916	7.89795	0.0876786	0.303324	1.72107	grey	NA	2520674..2522089	-	471	24113752	gltX	glutamyl-tRNA synthetase
SF3291	-1.1932	-0.254835	7.75738	0.104033	0.339041	1.56047	grey	NA	3391055..3392029	+	324	24114538	yhdH	dehydrogenase
SF4372	-1.19316	-0.254787	8.31737	0.0478341	0.202169	2.30637	grey	NA	4543328..4545493	-	721	24115571	yjiY	carbon starvation protein
SF1459	-1.19276	-0.2543	7.71216	0.110544	0.351241	1.50947	grey	NA	1494745..1495788	+	347	56479903	selD	selenophosphate synthetase
SF0243	-1.19244	-0.253912	6.74544	0.259164	0.562798	0.82931	grey	NA	264841..265410	-	189	24111687	-	hypothetical protein
SF0848	-1.19235	-0.253805	8.32243	0.0482514	0.202775	2.30205	grey	NA	883966..884460	+	164	56479757	lrp	leucine-responsive transcriptional regulator
SF2380	-1.19221	-0.253641	7.17138	0.189075	0.48324	1.04919	grey	NA	2429820..2430713	+	297	24113676	-	sugar nucleotide epimerase
SF4234	-1.19196	-0.253334	9.84092	0.00100738	0.00747039	7.0646	grey	NA	4408580..4408996	-	138	24115436	yjgD	RNase E inhibitor protein
SF2889	-1.1909	-0.252057	8.6308	0.0288662	0.139525	2.8414	grey	NA	2980081..2982954	-	957	24114156	gcvP	glycine dehydrogenase
SF4366	-1.19046	-0.251518	7.62315	0.126108	0.380342	1.39463	grey	NA	4537836..4540268	-	810	24115565	-	Type I restriction enzyme EcoAI R protein
SF2496	-1.19028	-0.251304	6.5506	0.298475	0.604368	0.7265	grey	NA	2555727..2556269	+	180	24113783	-	hypothetical protein
SF3504	-1.18998	-0.250941	6.76225	0.261882	0.565523	0.822343	grey	NA	3595611..3597233	-	540	24114746	yhiJ	hypothetical protein
SF2575	-1.18983	-0.250752	8.08736	0.0723584	0.268967	1.8945	grey	NA	2644597..2644920	-	107	56480126	iscA	iron-sulfur cluster assembly protein
SF0345	-1.18879	-0.249498	8.31493	0.0528698	0.217452	2.20123	grey	NA	357145..358992	+	615	24111786	secD	preprotein translocase subunit SecD
SF0753	-1.18874	-0.249436	6.86865	0.246929	0.549469	0.863889	grey	NA	780815..781081	-	88	24112171	ybiI	hypothetical protein
SF0271	-1.18863	-0.249298	7.19596	0.192784	0.486333	1.03998	grey	NA	289022..291502	-	826	344915219	yafH	acyl-CoA dehydrogenase
SF1108	-1.18853	-0.249174	7.58135	0.135385	0.398794	1.32629	grey	NA	1149964..1150341	+	125	24112509	ycfL	hypothetical protein
SF3969	-1.18836	-0.248967	8.64721	0.0298312	0.143409	2.80179	grey	NA	4097266..4098168	-	300	24115187	fdoH	formate dehydrogenase-O iron-sulfur subunit
SF0688	-1.18778	-0.248263	7.27445	0.18238	0.471664	1.08417	grey	NA	720285..720665	+	126	56479717	ybcQ	Q protein
SF3200	-1.18778	-0.248263	7.27438	0.18238	0.471664	1.08417	grey	NA	3294695..3295573	+	292	24114450	yhbV	protease
SF1128	-1.18773	-0.248206	7.12588	0.205859	0.504928	0.985851	grey	NA	1170913..1172049	-	378	24112529	potA	putrescine/spermidine ABC transporter ATPase
SF2843	-1.18767	-0.248134	6.96857	0.232992	0.533737	0.9058	grey	NA	2931632..2931850	+	72	24114112	-	hypothetical protein
SF1182	-1.18749	-0.247918	6.56735	0.301652	0.607101	0.719992	grey	NA	1227664..1228560	-	298	24112580	ldcA	L,D-carboxypeptidase A
SF0694	-1.18749	-0.247918	6.56591	0.301652	0.607101	0.719992	grey	NA
SF2710	-1.18712	-0.24746	7.47606	0.15342	0.428325	1.22322	grey	NA	2784240..2784575	+	111	24113986	ygaH	L-valine exporter
SF0752	-1.18689	-0.247183	7.20926	0.19462	0.48925	1.03136	grey	NA	780290..780550	-	86	24112170	ybiJ	hypothetical protein
SF1262	-1.18679	-0.247059	5.64455	0.465165	0.733701	0.446736	grey	NA	1312178..1312414	-	78	24112658	yciG	hypothetical protein
SF2743	-1.18673	-0.246997	7.05385	0.219983	0.523949	0.932501	grey	NA	2818983..2819345	+	120	24114017	hypA	hydrogenase nickel incorporation protein
SF3322	-1.18632	-0.246497	7.41652	0.163438	0.444304	1.17038	grey	NA	3420899..3421573	+	224	24114568	-	ISSfl4 ORF1
SF1624	-1.18621	-0.246361	7.80792	0.109767	0.349772	1.51551	grey	NA	1651008..1652555	-	515	56479938	pntA	NAD(P) transhydrogenase subunit alpha
SF2075	-1.18556	-0.245572	7.76374	0.116641	0.362827	1.46265	grey	NA	2093873..2094697	-	274	24113398	-	sugar metabolism protein
SF3455	-1.18547	-0.245457	7.99597	0.0886049	0.304416	1.71588	grey	NA	3543964..3546150	-	728	24114698	glgB	glycogen branching protein
SF1750	-1.18545	-0.245431	6.19081	0.373116	0.665348	0.587819	grey	NA	1785959..1786843	-	294	24113105	fdnH	formate dehydrogenase-N iron-sulfur subunit beta
SF3294	-1.18479	-0.244631	8.72666	0.028221	0.136853	2.8693	grey	NA	3393488..3394837	+	449	56480299	accC	acetyl-CoA carboxylase biotin carboxylase subunit
SF2076	-1.18478	-0.244625	6.58745	0.304784	0.609842	0.713492	grey	NA	2094780..2095034	-	84	24113399	yoeB	hypothetical protein
SF4195	-1.18478	-0.244625	6.58517	0.304784	0.609842	0.713492	grey	NA	4368114..4368944	+	276	24115399	yjiC	hypothetical protein
SF1522	-1.18439	-0.244144	6.89653	0.251842	0.555178	0.848978	grey	NA	1553449..1554198	+	249	24112895	btuD	vitamin B12-transporter ATPase
SF1659	-1.18413	-0.243825	7.15205	0.209775	0.511428	0.967398	grey	NA	1689487..1690989	+	500	24113024	tppB	tripeptide transporter permease
SF2677	-1.18329	-0.242798	7.77797	0.118655	0.366781	1.44701	grey	NA	2752547..2752837	-	96	56480155	-	hypothetical protein
SF2033	-1.18304	-0.242501	6.47932	0.327805	0.631435	0.663294	grey	NA	2057241..2058059	-	272	24113359	-	IS600 ORF2
SF1527	-1.183	-0.242445	6.81353	0.269853	0.573484	0.802175	grey	NA	1558730..1559563	-	277	24112900	ydiA	PEP synthetase regulatory protein
CP0255	-1.183	-0.242445	6.81173	0.269853	0.573484	0.802175	grey	NA	207182..207484	-	100	31983688	-	IS600 ORF1
SF1045	-1.18295	-0.242384	7.30865	0.187471	0.481078	1.05566	grey	NA	1088168..1090711	+	847	56479805	mdoH	glucosyltransferase MdoH
SF3137	-1.1824	-0.241716	8.39528	0.0537161	0.218505	2.19426	grey	NA	3238629..3239405	+	258	24114392	exuR	DNA-binding transcriptional repressor ExuR
SF0953	-1.18141	-0.240515	6.72007	0.289475	0.595852	0.746974	grey	NA	1001963..1002526	+	187	24112365	ymbA	hypothetical protein
SF0651	-1.18141	-0.240515	6.72107	0.289475	0.595852	0.746974	grey	NA	688309..688884	+	191	344915230	lipB	lipoate biosynthesis protein LipB
SF1252	-1.18141	-0.240515	6.7192	0.289475	0.595852	0.746974	grey	NA	1305687..1305989	+	100	24112648	-	IS600 ORF1
SF1524	-1.18099	-0.240002	6.36493	0.353146	0.651714	0.617689	grey	NA	1554987..1555700	+	237	24112897	-	hypothetical protein
SF3663	-1.18086	-0.239834	7.63747	0.142681	0.411319	1.28167	grey	NA	3770683..3771825	-	380	24114893	waaD	lipopolysaccharide 1,2-N-acetylglucosaminetransferase
SF0228	-1.18078	-0.239744	6.82691	0.272451	0.576024	0.7958	grey	NA
SF2978	-1.17986	-0.238621	7.33086	0.190816	0.484539	1.04531	grey	NA
SF3467	-1.17908	-0.237656	6.73711	0.292266	0.599651	0.737804	grey	NA	3558323..3559531	+	402	24114710	-	iso-IS10R ORF
SF3078	-1.1787	-0.237202	8.28215	0.0686606	0.258483	1.95186	grey	NA	3173556..3174716	+	386	24114339	ygiC	synthetase/amidase
SF0116	-1.17849	-0.236942	7.91291	0.110443	0.351171	1.50975	grey	NA	132591..133001	+	136	344915210	yacL	hypothetical protein
SF1041	-1.17824	-0.236628	6.93995	0.259029	0.562798	0.82931	grey	NA	1083125..1083658	+	177	24112446	-	RNase III inhibitor
SF0078	-1.17808	-0.236433	8.25132	0.072755	0.269678	1.89069	grey	NA	88252..88710	+	152	56479598	yabB	cell division protein MraZ
SF3003	-1.17712	-0.235267	6.64297	0.313916	0.619544	0.690721	grey	NA	3099722..3100930	+	402	24114267	-	iso-IS10R ORF
SF3759	-1.17544	-0.233197	8.44639	0.0579588	0.2309	2.11466	grey	NA	3866036..3867682	-	548	56480409	yidC	insertase
SF0288	-1.17533	-0.233064	9.12161	0.0163769	0.090153	3.47148	grey	NA	306159..306560	+	133	24111730	crl	DNA-binding transcriptional regulator Crl
SF1018	-1.1753	-0.233033	6.26029	0.385085	0.674544	0.568015	grey	NA	1064422..1064844	-	140	24112427	-	IS91 ORF2
SF1364	-1.17507	-0.232743	6.40832	0.360294	0.656211	0.607768	grey	NA	1407068..1407895	-	275	24112751	sitB	manganese/iron transporter ATP-binding protein
SF4223	-1.17487	-0.232507	6.53795	0.33765	0.637146	0.650304	grey	NA	4393923..4394762	+	279	24115425	-	IS911 ORF2
SF1666	-1.17471	-0.23231	6.65916	0.316875	0.621988	0.685042	grey	NA	1695965..1696375	-	136	24113031	-	IS2 repressor TnpA
SF1916	-1.17471	-0.23231	6.66022	0.316875	0.621988	0.685042	grey	NA	1952774..1953340	-	188	56479991	yecM	hypothetical protein
SF2873	-1.17458	-0.232144	6.76997	0.297744	0.604368	0.7265	grey	NA	2964121..2964531	-	136	344915313	-	IS2 ORF1
SF3328	-1.17413	-0.231598	12.7633	4.98862e-17	9.67662e-16	49.8763	grey	NA	3425438..3426046	-	202	56480311	rpsD	30S ribosomal protein S4
CP0207	-1.17261	-0.229724	7.38508	0.199006	0.496178	1.01107	grey	NA	170327..171064	-	245	31983691	-	IS2 ORF2
SF1151	-1.17261	-0.229724	7.3854	0.199006	0.496178	1.01107	grey	NA	1193174..1193815	-	213	56479837	ycfC	lysogenization regulator
SF0197	-1.17259	-0.2297	7.3141	0.210618	0.512269	0.965027	grey	NA	225511..226857	-	448	56479625	mltD	membrane-bound lytic murein transglycosylase D
SF2386	-1.17259	-0.2297	7.31442	0.210618	0.512269	0.965027	grey	NA	2435120..2435902	-	260	24113682	argT	lysine/arginine/ornithine ABC transporter substrate-binding protein
SF0971	-1.17242	-0.229486	6.78835	0.300432	0.606569	0.721257	grey	NA	1018262..1018648	-	128	344915242	yccK	sulfite reductase
SF0946	-1.17242	-0.229486	6.78874	0.300432	0.606569	0.721257	grey	NA	991835..992845	+	336	56479779	pyrD	dihydroorotate dehydrogenase 2
SF2891	-1.17238	-0.229436	9.81382	0.00296829	0.0201917	5.6301	grey	NA	2983486..2984580	-	364	24114158	gcvT	glycine cleavage system aminomethyltransferase T
SF1288	-1.17232	-0.229362	6.55766	0.340829	0.639865	0.644162	grey	NA	1337881..1338630	-	249	24112683	-	DeoR family transcriptional regulator
SF3814	-1.17181	-0.228743	10.2832	0.000546235	0.00429447	7.8633	grey	NA	3925583..3927124	-	513	24115037	atpA	ATP synthase F0F1 subunit alpha
SF4016	-1.17168	-0.228577	7.81553	0.136653	0.401198	1.31761	grey	NA	4143155..4143472	-	105	56480487	metJ	transcriptional repressor protein MetJ
SF0929	-1.17108	-0.227841	8.1033	0.100449	0.330758	1.59615	grey	NA	975844..978459	+	871	24112341	pepN	aminopeptidase
SF0198	-1.1708	-0.227497	7.08857	0.252761	0.555976	0.846904	grey	NA	226929..227684	-	251	24111643	gloB	hydroxyacylglutathione hydrolase
SF4307	-1.17049	-0.227106	7.71503	0.153346	0.428325	1.22322	grey	NA	4481575..4482108	-	177	24115508	blc	outer membrane lipoprotein Blc
SF2522	-1.17041	-0.227014	8.19285	0.0912728	0.311154	1.6843	grey	NA	2587963..2588535	+	190	24113808	gcvR	glycine cleavage system transcriptional repressor
SF3041	-1.17015	-0.226696	7.54019	0.180776	0.470987	1.08624	grey	NA	3136723..3138426	-	567	24114302	hybC	hydrogenase 2 large subunit
SF3607	-1.17009	-0.226621	6.6939	0.322671	0.626799	0.673926	grey	NA	3709069..3709410	-	113	56480378	yiaB	hypothetical protein
SF1432	-1.16953	-0.225926	6.44871	0.36719	0.661469	0.596254	grey	NA	1469942..1470310	-	122	24112815	yeaO	hypothetical protein
SF2864	-1.16915	-0.225464	6.30911	0.39266	0.679733	0.55696	grey	NA
SF2182	-1.16915	-0.225464	6.30746	0.39266	0.679733	0.55696	grey	NA	2204130..2204948	+	272	24113493	-	IS600 ORF2
SF2460	-1.16911	-0.225405	7.61111	0.172367	0.457652	1.12768	grey	NA	2519878..2520222	+	114	56480100	yfeC	hypothetical protein
SF2628	-1.16883	-0.225063	7.88947	0.132487	0.39365	1.34501	grey	NA	2699695..2700600	-	301	24113908	era	GTPase Era
SF1039	-1.16809	-0.224157	5.97835	0.451941	0.727125	0.459725	grey	NA	1082266..1082598	+	110	56479801	csgC	curli assembly protein CsgC
SF0376	-1.16747	-0.223384	7.11417	0.256942	0.560303	0.835722	grey	NA	386125..386799	-	224	24111815	-	ISSfl4 ORF1
SF0693	-1.16689	-0.22267	6.46808	0.370548	0.663728	0.591336	grey	NA	723378..723680	+	100	24112111	-	IS600 ORF1
SF0375	-1.16661	-0.222327	7.28307	0.230327	0.531211	0.912644	grey	NA	385781..386128	-	115	24111814	-	ISSfl4 ORF2
SF3748	-1.16648	-0.222156	8.00614	0.121772	0.373557	1.4206	grey	NA	3856085..3856834	-	249	56480407	yieE	hypothetical protein
SF1206	-1.16626	-0.221886	7.5052	0.195595	0.491143	1.02578	grey	NA	1253602..1254693	-	363	24112602	ychF	GTP-binding protein YchF
SF3042	-1.16625	-0.221883	7.20978	0.244154	0.54602	0.872974	grey	NA	3138423..3139601	-	392	24114303	hybB	hydrogenase 2 b cytochrome subunit
SF1090	-1.16625	-0.221877	6.8346	0.308302	0.613743	0.704293	grey	NA	1132657..1133616	+	319	24112492	yceC	23S rRNA pseudouridylate synthase C
SF1440	-1.16571	-0.221214	6.72849	0.328311	0.631596	0.662925	grey	NA	1475143..1475961	+	272	24112821	-	IS600 ORF2
SF0477	-1.16558	-0.22105	7.36847	0.219107	0.523205	0.934551	grey	NA	493429..493755	-	108	24111912	-	IS629 ORF1
SF1124	-1.16493	-0.220242	7.70342	0.168058	0.450795	1.14946	grey	NA	1167261..1168082	+	273	24112525	cobB	NAD-dependent deacetylase
SF0639	-1.16477	-0.220049	8.0197	0.123488	0.375195	1.41429	grey	NA	675737..678319	+	860	56479706	leuS	leucyl-tRNA synthetase
SF1035	-1.16442	-0.219609	6.00694	0.456415	0.730678	0.452693	grey	NA	1080111..1080566	+	151	56479800	csgB	curlin minor subunit CsgB
SF2015	-1.16442	-0.219609	6.00617	0.456415	0.730678	0.452693	grey	NA	2038912..2040270	-	452	24113343	yedV	2-component sensor protein
SF1507	-1.16429	-0.219456	6.85305	0.310863	0.616727	0.697296	grey	NA	1539501..1540430	-	309	56479918	pfkB	6-phosphofructokinase
SF0315	-1.16384	-0.218896	7.52552	0.198522	0.496178	1.01107	grey	NA	328428..329600	+	390	24111757	-	hypothetical protein
SF1175	-1.16343	-0.218388	6.35319	0.399935	0.685383	0.545018	grey	NA	1216867..1218408	-	513	56479842	nhaB	sodium/proton antiporter
SF0645	-1.1631	-0.21798	7.59683	0.189073	0.48324	1.04919	grey	NA	681805..682272	+	155	24112064	ybeA	rRNA large subunit methyltransferase
SF0747	-1.16285	-0.217662	7.72063	0.170478	0.455087	1.13579	grey	NA	773699..774919	+	406	24112165	rhlE	ATP-dependent RNA helicase RhlE
SF0048	-1.16234	-0.217031	8.44761	0.0773057	0.280678	1.83301	grey	NA	50927..51748	-	273	24111497	ksgA	16S ribosomal RNA methyltransferase KsgA/Dim1 family protein
SF1201	-1.16218	-0.216834	7.47092	0.211616	0.512269	0.965027	grey	NA	1244502..1245920	-	472	56479850	ycgC	dihydroxyacetone kinase subunit M
SF3406	-1.16213	-0.216773	8.58538	0.0640795	0.248161	2.01065	grey	NA	3485227..3486519	-	430	24114651	damX	cell division protein DamX
SF0697	-1.16186	-0.216441	6.51024	0.37709	0.669886	0.578012	grey	NA	725011..725829	+	272	24112115	-	IS600 ORF2
SF0888	-1.16184	-0.216408	7.24558	0.249843	0.552408	0.856194	grey	NA	921555..922550	+	331	56479762	ybhE	6-phosphogluconolactonase
SF0384	-1.16182	-0.216383	8.38032	0.0855469	0.299212	1.74076	grey	NA	393988..396342	+	784	56479659	lon	DNA-binding ATP-dependent protease La
SF0790	-1.16156	-0.216069	6.76188	0.333799	0.635005	0.655161	grey	NA	825906..826208	+	100	24112206	-	IS600 ORF1
SF2150	-1.16156	-0.216069	6.76257	0.333799	0.635005	0.655161	grey	NA	2175856..2176635	-	259	24113466	gatR	galactitol utilization operon repressor
SF2430	-1.16135	-0.215803	6.9775	0.296905	0.603322	0.728999	grey	NA	2479381..2480814	+	477	56480093	-	hypothetical protein
SF2044	-1.1609	-0.215248	6.03476	0.46077	0.731763	0.450551	grey	NA	2065551..2066396	+	281	56480016	-	integrase for prophage CP-933U
SF4180	-1.16069	-0.214987	9.22039	0.0219666	0.113065	3.14477	grey	NA	4354246..4355895	-	549	56480535	pgi	glucose-6-phosphate isomerase
SF2054	-1.16067	-0.214959	8.05321	0.127747	0.383156	1.384	grey	NA	2074209..2074925	+	238	24113379	-	hypothetical protein
SF0316	-1.1606	-0.214875	6.65214	0.356009	0.652985	0.614878	grey	NA
SF0924	-1.16038	-0.214601	7.41231	0.225701	0.527387	0.923066	grey	NA	968873..969520	+	215	24112336	ycbL	hypothetical protein
SF3330	-1.16037	-0.21458	12.2471	8.37903e-06	8.09123e-05	13.5933	grey	NA	3426498..3426854	-	118	24114576	rpsM	30S ribosomal protein S13
SF3809	-1.15982	-0.213901	9.24911	0.0213592	0.11058	3.17684	grey	NA	3919108..3920937	-	609	24115032	glmS	glucosamine--fructose-6-phosphate aminotransferase
SF1150	-1.15974	-0.2138	7.34101	0.239142	0.539497	0.890314	grey	NA	1191800..1193170	-	456	24112550	purB	adenylosuccinate lyase
SF1801	-1.15957	-0.213588	6.78045	0.336489	0.635765	0.653434	grey	NA	1836188..1836901	+	237	24113152	-	IS600 ORF2
SF3158	-1.15947	-0.213461	6.53	0.380278	0.672451	0.5725	grey	NA	3257632..3258570	-	312	24114412	tdcA	DNA-binding transcriptional activator TdcA
SF2840	-1.15934	-0.213298	8.47519	0.0797976	0.286086	1.80548	grey	NA	2928808..2929338	-	176	24114109	ygdP	RNA pyrophosphohydrolase
SF1665	-1.15903	-0.212912	7.26914	0.253561	0.556308	0.846045	grey	NA	1695102..1696007	-	301	24113030	-	IS2 transposase TnpB
SF3277	-1.15894	-0.212802	7.86592	0.158202	0.438661	1.18882	grey	NA	3372554..3373024	+	156	24114524	argR	arginine repressor ArgR
SF0122	-1.1586	-0.212379	7.50139	0.216193	0.518146	0.94857	grey	NA	139510..140058	+	182	344915211	hpt	hypoxanthine phosphoribosyltransferase
SF1647	-1.1581	-0.211758	6.39541	0.406929	0.69145	0.532304	grey	NA	1677673..1678845	+	390	24113012	malY	cystathionine beta-lyase
SF1357	-1.15797	-0.211597	7.00626	0.301486	0.607101	0.719992	grey	NA	1401511..1402329	+	272	24112744	-	IS600 ORF2
SF0557	-1.15791	-0.211521	8.68598	0.0613422	0.240284	2.05719	grey	NA	578224..579516	-	430	56479691	tolB	translocation protein TolB
SF2747	-1.15762	-0.211166	6.79564	0.339143	0.638807	0.646549	grey	NA	2821644..2822612	+	322	56480173	hypE	hypE product
SF2550	-1.15754	-0.211064	6.06188	0.465011	0.733701	0.446736	grey	NA	2618740..2618931	+	63	24113833	-	hypothetical protein
SF2187	-1.15754	-0.211064	6.06251	0.465011	0.733701	0.446736	grey	NA	2213090..2213497	+	135	24113496	-	hypothetical protein
SF3323	-1.15734	-0.210812	7.10773	0.285738	0.590883	0.759057	grey	NA	3421570..3421917	+	115	24114569	-	ISSfl4 ORF2
SF3311	-1.15692	-0.210283	7.77147	0.177621	0.466393	1.10038	grey	NA	3411809..3412579	+	256	56480304	yrdA	transferase
SF4073	-1.15692	-0.210283	7.77131	0.177621	0.466393	1.10038	grey	NA	4219547..4220242	+	231	56480504	yjaH	hypothetical protein
SF2340	-1.15679	-0.210129	7.20179	0.271013	0.575088	0.798146	grey	NA	2387729..2388691	-	320	24113637	menC	O-succinylbenzoate synthase
SF0050	-1.15643	-0.209676	8.60309	0.0716353	0.266503	1.90778	grey	NA	52734..54020	-	428	24111499	surA	peptidyl-prolyl cis-trans isomerase SurA
SF0245	-1.15637	-0.209598	6.68734	0.361766	0.657514	0.604906	grey	NA	266248..266658	-	136	344915217	-	IS2 ORF1
SF2179	-1.1563	-0.209513	7.51944	0.2192	0.523205	0.934551	grey	NA	2201363..2203396	+	677	56480038	metG	methionyl-tRNA synthetase
SF2257	-1.1563	-0.209513	7.52131	0.2192	0.523205	0.934551	grey	NA	2287883..2288158	-	91	24113559	insA	IS1 ORF1
SF2368	-1.15573	-0.2088	6.81192	0.341763	0.640823	0.642003	grey	NA	2417632..2419464	-	610	24113664	yfbS	transporter
SF0022	-1.15525	-0.208201	8.39991	0.0958181	0.321226	1.63834	grey	NA	21346..24162	+	938	24111471	ileS	isoleucyl-tRNA synthetase
SF2211	-1.15519	-0.208129	6.92742	0.323216	0.627228	0.672939	grey	NA	2236685..2237011	+	108	24113517	-	IS629 ORF1
SF2360	-1.15503	-0.207926	8.80152	0.0554682	0.223787	2.1598	grey	NA	2408330..2409667	-	445	24113656	nuoF	NADH dehydrogenase I subunit F
SF0317	-1.15473	-0.207558	7.03336	0.30597	0.610566	0.71178	grey	NA	330404..331222	-	272	24111759	-	IS600 ORF2
SF0302	-1.15473	-0.207558	7.03402	0.30597	0.610566	0.71178	grey	NA	316047..316349	+	100	24111744	-	IS600 ORF1
SF2365	-1.15473	-0.207558	7.03353	0.30597	0.610566	0.71178	grey	NA	2413816..2414754	-	312	24113661	lrhA	DNA-binding transcriptional repressor LrhA
SF0681	-1.15433	-0.207059	6.70562	0.364582	0.659125	0.601375	grey	NA	713804..714106	-	100	24112099	-	IS600 ORF1
SF1752	-1.15432	-0.207045	6.0881	0.469142	0.735719	0.442774	grey	NA	1790135..1791016	+	293	24113107	yddG	aromatic amino acid exporter
SF1980	-1.15432	-0.207045	6.08629	0.469142	0.735719	0.442774	grey	NA	2011992..2012324	-	110	24113312	emrE	multidrug efflux protein
SF1188	-1.15428	-0.206994	4.99137	0.634542	0.834631	0.260789	grey	NA	1232070..1232324	+	84	56479846	ymgE	hypothetical protein
SF2722	-1.15427	-0.206982	9.27697	0.0245466	0.123483	3.01761	grey	NA	2796381..2797442	-	353	56480164	recA	recombinase A
SF1663	-1.15388	-0.206488	6.82706	0.344348	0.643768	0.635386	grey	NA	1694117..1694773	-	218	24113028	pdxH	pyridoxamine 5'-phosphate oxidase
SF0928	-1.15316	-0.205598	7.04912	0.308178	0.613743	0.704293	grey	NA	974376..975578	-	400	56479775	pncB	nicotinate phosphoribosyltransferase
SF3243	-1.15314	-0.205573	8.84849	0.0543445	0.220455	2.18144	grey	NA	3338341..3338628	+	95	24114492	yhbH	ribosome hibernation promoting factor HPF
SF3647	-1.15292	-0.205288	8.59964	0.0780043	0.281932	1.82658	grey	NA	3755237..3756256	-	339	24114877	gpsA	NAD(P)H-dependent glycerol-3-phosphate dehydrogenase
SF0313	-1.15269	-0.20501	6.58352	0.389526	0.677177	0.562395	grey	NA	326428..326730	-	100	24111755	-	IS600 ORF1
SF1915	-1.15269	-0.20501	6.58858	0.389526	0.677177	0.562395	grey	NA	1952014..1952760	-	248	532141254	cutC	copper homeostasis protein
CP0211	-1.15263	-0.204936	7.23812	0.276787	0.580496	0.784643	grey	NA	173438..174112	+	224	31983700	-	ISSfl4 ORF1
SF1928	-1.15235	-0.204584	6.72063	0.367356	0.661469	0.596254	grey	NA	1963699..1964517	+	272	24113264	-	IS600 ORF2
SF0915	-1.15235	-0.204584	6.72059	0.367356	0.661469	0.596254	grey	NA	955537..956430	+	297	24112327	-	hypothetical protein
SF1063	-1.15207	-0.20423	6.84317	0.3469	0.645821	0.630793	grey	NA	1105659..1106234	-	191	24112468	yceI	hypothetical protein
SF1104	-1.15207	-0.20423	6.8439	0.3469	0.645821	0.630793	grey	NA	1144492..1145289	+	265	56479821	ycfH	DNAse
SF2884	-1.1519	-0.204016	7.55685	0.225107	0.526468	0.925583	grey	NA	2975227..2976207	+	326	24114152	ygfZ	global regulator
SF0306	-1.1519	-0.204016	7.55816	0.225107	0.526468	0.925583	grey	NA	318226..319155	+	309	24111748	gtrBI	bactoprenol glucosyl transferase
SF1516	-1.15161	-0.203651	5.90168	0.505975	0.757257	0.401144	grey	NA	1547738..1547782	+	14	24112889	pheM	phenylalanyl-tRNA synthetase (pheST) operon leader peptide
SF3817	-1.15149	-0.203505	10.5207	0.000824207	0.00624765	7.32247	grey	NA	3928217..3928456	-	79	24115040	atpE	ATP synthase F0F1 subunit C
SF3722	-1.15145	-0.203456	7.15858	0.293976	0.600999	0.734566	grey	NA	3831311..3831721	-	136	344915353	-	IS2 ORF1
SF2557	-1.15084	-0.202688	7.56846	0.226562	0.528289	0.920602	grey	NA	2625335..2626807	-	490	56480123	engA	GTP-binding protein Der
SF3588	-1.15076	-0.202583	8.27752	0.120557	0.370545	1.43228	grey	NA	3689398..3690228	-	276	24114822	yiaF	hypothetical protein
SF3009	-1.15074	-0.202562	6.45718	0.416929	0.697581	0.519567	grey	NA	3104055..3104660	-	201	24114273	-	hypothetical protein
SF1746	-1.15043	-0.202169	6.73776	0.370091	0.663415	0.592016	grey	NA	1781814..1783511	+	565	56479957	sfcA	malate dehydrogenase
SF4305	-1.1498	-0.201378	7.57757	0.228009	0.52865	0.919615	grey	NA	4480939..4481085	+	48	24115506	ecnB	entericidin B
SF4304	-1.14874	-0.200048	7.43838	0.25424	0.55687	0.844588	grey	NA	4480703..4480828	+	41	24115505	ecnA	entericidin A
SF0735	-1.14872	-0.200027	7.35743	0.267866	0.571499	0.807176	grey	NA	762122..762574	+	150	24112153	moaE	molybdopterin guanine dinucleotide biosynthesis protein MoaE
SF2390	-1.1487	-0.200002	7.27302	0.282416	0.587584	0.767133	grey	NA	2439133..2439768	-	211	344915298	dedD	lipoprotein
SF1629	-1.14862	-0.199906	6.98549	0.332591	0.634595	0.656092	grey	NA	1656796..1657539	+	247	56479939	rstA	DNA-binding transcriptional regulator RstA
SF2203	-1.14855	-0.199813	6.75539	0.372786	0.665026	0.588516	grey	NA	2229978..2231186	+	402	24113510	-	iso-IS10R ORF
SF1220	-1.14837	-0.199586	6.31758	0.44721	0.724473	0.464995	grey	NA	1267931..1268161	+	76	24112616	chaB	cation transport regulator
SF0636	-1.14837	-0.199586	6.31911	0.44721	0.724473	0.464995	grey	NA	673102..673809	-	235	24112055	ybeR	hypothetical protein
SF1502	-1.14827	-0.199467	6.13934	0.477094	0.739166	0.43603	grey	NA	1535999..1536589	-	196	56479917	-	hypothetical protein
SF3319	-1.14825	-0.199441	8.30079	0.123355	0.375046	1.41486	grey	NA	3417038..3417985	+	315	24114565	fmt	methionyl-tRNA formyltransferase
SF0117	-1.14805	-0.199179	7.96313	0.171622	0.456626	1.13091	grey	NA	133039..133833	-	264	24111563	speD	S-adenosylmethionine decarboxylase
SF3740	-1.14775	-0.19881	7.5977	0.230877	0.531928	0.910698	grey	NA	3850623..3851429	-	268	24114968	-	ISSfl4 ORF3
SF0108	-1.14743	-0.198412	7.28547	0.284261	0.589214	0.763137	grey	NA	117545..118399	+	284	56479603	ampE	regulatory protein AmpE
SF4054	-1.14731	-0.198261	9.20816	0.0353454	0.163037	2.61673	grey	NA	4197110..4197493	+	127	24115266	secE	preprotein translocase subunit SecE
SF2374	-1.14649	-0.197227	6.64098	0.398329	0.684577	0.546715	grey	NA	2425172..2426713	+	513	344915297	yfcC	S-transferase
SF1611	-1.14622	-0.196879	6.49934	0.42329	0.701849	0.510768	grey	NA	1638238..1639092	+	284	56479935	-	DMSO reductase anchor subunit
SF2088	-1.14601	-0.196615	7.2093	0.30191	0.607101	0.719992	grey	NA	2102951..2103562	+	203	24113411	hisI	bifunctional phosphoribosyl-AMP cyclohydrolase/phosphoribosyl-ATP pyrophosphatase
SF1716	-1.14494	-0.195268	6.78785	0.378063	0.670134	0.577478	grey	NA	1748137..1748547	-	136	24113075	-	acyl-CoA esterase
SF2669	-1.1447	-0.19497	10.7184	0.0501302	0.2085	2.26188	grey	NA	2744588..2744836	-	82	24113947	rpsP	30S ribosomal protein S16
SF0817	-1.14459	-0.194827	8.10052	0.160438	0.440732	1.18203	grey	NA	848990..849721	-	243	24112233	artI	arginine ABC transporter substrate-binding protein
SF3437	-1.14434	-0.19451	7.48012	0.260649	0.563696	0.827011	grey	NA	3516918..3517493	+	191	24114681	yhgI	Fe/S biogenesis protein NfuA
SF0926	-1.14426	-0.19442	8.95779	0.0584988	0.232633	2.10387	grey	NA	971118..972206	-	362	24112338	ompF	outer membrane protein F
SF0463	-1.14406	-0.19416	6.52156	0.426384	0.703304	0.507781	grey	NA	478218..478718	+	166	24111900	-	hypothetical protein
SF2437	-1.14406	-0.19416	6.51895	0.426384	0.703304	0.507781	grey	NA	2487436..2491029	+	1197	24113731	evgS	hybrid sensory histidine kinase in two-component regulatory system with EvgA
SF3935	-1.1439	-0.193964	8.10689	0.161328	0.44148	1.17958	grey	NA	4062821..4063417	-	198	344915363	yihA	hypothetical protein
SF3639	-1.14367	-0.193666	6.91877	0.359182	0.656211	0.607768	grey	NA	3744374..3744922	+	182	24114869	-	hypothetical protein
SF1059	-1.14264	-0.192371	6.67692	0.403966	0.688706	0.53804	grey	NA	1101252..1102070	+	272	24112464	-	IS600 ORF2
SF0745	-1.14261	-0.192332	7.04063	0.341547	0.640689	0.642303	grey	NA	771801..772799	-	332	24112163	-	efflux pump membrane fusion protein
SF1866	-1.1421	-0.191688	6.93508	0.361547	0.657385	0.60519	grey	NA	1904186..1905508	-	440	24113206	yebA	peptidase
SF0654	-1.1421	-0.191688	6.93617	0.361547	0.657385	0.60519	grey	NA	691371..691574	-	67	24112073	tatE	twin arginine translocase E
SF3806	-1.14197	-0.191518	6.53809	0.429422	0.706218	0.501815	grey	NA	3915124..3916029	+	301	24115029	-	IS2 transposase TnpB
SF0960	-1.1415	-0.190934	6.81867	0.383194	0.674544	0.568015	grey	NA	1008669..1009079	+	136	344915240	-	IS2 ORF1
SF0895	-1.1415	-0.190934	6.81989	0.383194	0.674544	0.568015	grey	NA	931193..932011	-	272	24112308	-	IS600 ORF2
SF2630	-1.14122	-0.190578	7.85416	0.208062	0.509487	0.972882	grey	NA	2701549..2702523	-	324	24113910	lepB	signal peptidase I
SF2328	-1.14118	-0.190531	7.05375	0.343724	0.642873	0.637394	grey	NA	2375173..2376375	-	400	24113625	-	hypothetical protein
SF2399	-1.14101	-0.190305	8.3248	0.137905	0.402595	1.3126	grey	NA	2448486..2449727	-	413	24113695	fabB	3-oxoacyl-ACP synthase
SF0300	-1.14079	-0.190036	6.69423	0.406718	0.69145	0.532304	grey	NA
SF0860	-1.14052	-0.189693	7.73294	0.230011	0.531145	0.912823	grey	NA	899706..901307	+	533	24112276	-	ISSfl4 ORF3
SF3422	-1.1405	-0.189669	8.23915	0.151495	0.425643	1.23229	grey	NA	3502104..3503726	+	540	56480329	pckA	phosphoenolpyruvate carboxykinase
SF3221	-1.14035	-0.189476	7.98161	0.190602	0.484355	1.04586	grey	NA	3320421..3320897	-	158	24114470	greA	transcription elongation factor GreA
SF1123	-1.14029	-0.189399	7.35352	0.295011	0.601282	0.733887	grey	NA	1166334..1167245	+	303	24112524	ycfX	N-acetyl-D-glucosamine kinase
SF2221	-1.13993	-0.188951	6.55862	0.432407	0.709289	0.495555	grey	NA	2248601..2249215	+	204	24113527	yohD	hypothetical protein
SF2984	-1.13979	-0.188765	7.06797	0.345877	0.645812	0.630813	grey	NA	3079569..3079979	+	136	344915318	-	IS2 ORF1
SF0097	-1.13974	-0.188709	7.27015	0.311427	0.617571	0.695323	grey	NA	110066..110200	-	44	24111545	-	hypothetical protein
SF3659	-1.13929	-0.188137	8.15244	0.167488	0.450625	1.15	grey	NA	3766458..3767390	+	310	24114889	rfaD	ADP-L-glycero-D-manno-heptose-6-epimerase
SF1901	-1.13899	-0.187759	6.71218	0.409428	0.692566	0.529976	grey	NA	1938962..1939780	+	272	24113239	-	IS600 ORF2
SF0380	-1.13892	-0.187661	7.99588	0.192647	0.486333	1.03998	grey	NA	389897..390085	+	62	532141208	-	hypothetical protein
SF3852	-1.13887	-0.187602	7.87809	0.211495	0.512269	0.965027	grey	NA	3971311..3972795	-	494	56480433	gppA	guanosine pentaphosphate phosphohydrolase
SF1848	-1.13868	-0.187369	6.01939	0.522846	0.769126	0.378709	grey	NA
SF3316	-1.13791	-0.186389	8.7767	0.0886399	0.304416	1.71588	grey	NA	3414780..3415238	-	152	56480308	smg	hypothetical protein
SF1910	-1.13787	-0.186332	7.18884	0.331021	0.632793	0.660195	grey	NA	1945760..1946155	+	131	56479987	yecN	hypothetical protein
SF2632	-1.13739	-0.185729	7.2899	0.315115	0.619883	0.689932	grey	NA	2704536..2705015	-	159	24113912	rseC	SoxR reducing system protein RseC
SF3402	-1.13725	-0.185553	8.06843	0.186371	0.478531	1.06332	grey	NA	3481841..3482845	-	334	24114647	trpS	tryptophanyl-tRNA synthetase
SF0801	-1.13724	-0.185538	6.72838	0.412096	0.69505	0.524812	grey	NA	835506..835883	+	125	24112217	ybjM	hypothetical protein
SF2063	-1.13724	-0.185538	6.72731	0.412096	0.69505	0.524812	grey	NA	2083934..2084236	-	100	24113387	-	IS600 ORF1
SF0113	-1.137	-0.185229	9.67537	0.0217317	0.111986	3.15861	grey	NA	126164..127588	+	474	56479605	lpdA	dihydrolipoamide dehydrogenase
SF3209	-1.13671	-0.184868	9.58529	0.0260552	0.12874	2.95747	grey	NA	3305548..3308196	-	882	24114459	infB	translation initiation factor IF-2
SF2046	-1.1367	-0.184849	6.42966	0.463814	0.733083	0.447952	grey	NA
SF0620	-1.13663	-0.184765	7.20245	0.332975	0.634595	0.656092	grey	NA	655443..656618	-	391	56479702	ubiF	2-octaprenyl-3-methyl-6-methoxy-1,4-benzoquinol hydroxylase
SF3719	-1.1366	-0.184721	7.90153	0.214882	0.516605	0.952867	grey	NA	3826603..3828798	+	731	56480401	iutA	ferric siderophore receptor
SF0821	-1.1363	-0.184338	7.55726	0.272948	0.576068	0.795689	grey	NA	853829..854152	+	107	24112237	-	hypothetical protein
SF0882	-1.13605	-0.184025	6.59551	0.438222	0.715918	0.482134	grey	NA	914998..915816	+	272	24112297	-	IS600 ORF2
SF1554	-1.1358	-0.183713	6.04576	0.526768	0.772245	0.37287	grey	NA	1586374..1586577	-	67	24112926	-	hypothetical protein
SF1603	-1.1358	-0.183713	6.05015	0.526768	0.772245	0.37287	grey	NA	1630805..1631173	-	122	24112971	-	hypothetical protein
SF4055	-1.13572	-0.183603	9.41133	0.0368148	0.168143	2.57224	grey	NA	4197495..4198040	+	181	24115267	nusG	transcription antitermination protein NusG
SF1858	-1.13486	-0.182515	7.40514	0.303572	0.609064	0.715333	grey	NA	1893907..1894263	-	118	56479975	yebF	hypothetical protein
SF3816	-1.13479	-0.182425	10.6201	0.00172731	0.0122763	6.34798	grey	NA	3927685..3928155	-	156	24115039	atpF	ATP synthase F0F1 subunit B
SF1499	-1.13459	-0.18217	6.45059	0.466936	0.735337	0.443522	grey	NA	1533632..1534027	-	131	24112873	insB	IS1 ORF2
SF0529	-1.13425	-0.181737	7.6557	0.263284	0.566073	0.820941	grey	NA	550043..550867	-	274	24111958	rna	ribonuclease I
SF1057	-1.13419	-0.181662	6.61555	0.441054	0.717368	0.479214	grey	NA
SF0270	-1.13401	-0.181432	8.10133	0.191116	0.484552	1.04528	grey	NA	288506..288979	+	157	24111713	ykfE	C-lysozyme inhibitor
SF3364	-1.13394	-0.181344	7.79897	0.240087	0.54129	0.885525	grey	NA	3444995..3445717	-	240	56480315	yheO	hypothetical protein
SF0425	-1.13381	-0.181175	7.86711	0.229425	0.530785	0.9138	grey	NA	441335..442987	+	550	24111863	ushA	bifunctional UDP-sugar hydrolase/5'-nucleotidase
SF0098	-1.13366	-0.180991	7.50611	0.290892	0.597938	0.741933	grey	NA	110151..110348	-	65	24111546	yacG	DNA gyrase inhibitor
SF0746	-1.13361	-0.180927	6.89673	0.39542	0.682914	0.550224	grey	NA	772799..773482	-	227	24112164	ybiH	DNA-binding transcriptional regulator
SF1253	-1.13361	-0.180927	6.89839	0.39542	0.682914	0.550224	grey	NA	1306130..1306843	+	237	24112649	-	IS600 ORF2
SF3677	-1.13338	-0.180631	8.10702	0.192055	0.485824	1.04149	grey	NA	3782204..3782872	-	222	344915349	radC	DNA repair protein
SF0248	-1.13304	-0.180203	6.07522	0.530582	0.774259	0.369112	grey	NA	267479..267850	-	123	24111692	-	hypothetical protein
SF1572	-1.13304	-0.180203	6.07522	0.530582	0.774259	0.369112	grey	NA	1604115..1605566	+	483	24112943	uxaB	altronate oxidoreductase
SF1608	-1.13304	-0.180203	6.07522	0.530582	0.774259	0.369112	grey	NA	1633380..1634417	-	345	24112975	-	integrase
SF4222	-1.13276	-0.179841	6.28352	0.498735	0.751996	0.411203	grey	NA	4393558..4393896	+	112	24115424	-	IS911 ORF1
SF1718	-1.13255	-0.17957	6.46972	0.469997	0.735719	0.442774	grey	NA	1751989..1753101	+	370	24113077	-	hypothetical protein
SF2806	-1.13205	-0.178942	7.03341	0.377316	0.669886	0.578012	grey	NA	2883734..2884279	-	181	24114077	syd	SecY interacting protein Syd
SF0084	-1.13166	-0.178443	7.75528	0.255246	0.557902	0.841915	grey	NA	94620..95702	+	360	24111532	mraY	phospho-N-acetylmuramoyl-pentapeptide-transferase
SF3231	-1.13159	-0.178346	7.95366	0.22261	0.525928	0.927064	grey	NA	3329143..3329436	-	97	532141297	yrbB	hypothetical protein
SF4423	-1.13092	-0.177499	8.13393	0.195776	0.49132	1.02527	grey	NA	4594460..4596127	-	555	24115620	yjjK	ABC transporter ATP-binding protein
SF1677	-1.13081	-0.177351	7.35866	0.325792	0.630187	0.666147	grey	NA	1704761..1705858	+	365	24113041	nemA	N-ethylmaleimide reductase
SF0445	-1.13081	-0.177351	7.35917	0.325792	0.630187	0.666147	grey	NA	462742..463557	+	271	24111882	ybbU	DNA-binding transcriptional repressor AllR
SF2341	-1.13079	-0.177327	7.26286	0.342465	0.641328	0.640865	grey	NA	2388691..2389548	-	285	24113638	menB	dihydroxynaphthoic acid synthetase
SF2431	-1.13076	-0.177298	7.15898	0.36031	0.656211	0.607768	grey	NA	2480822..2481880	-	352	56480094	-	sucrose specific repressor
SF0900	-1.13076	-0.177298	7.15811	0.36031	0.656211	0.607768	grey	NA	937290..939050	-	586	56479768	ycaO	hypothetical protein
SF1073	-1.13074	-0.177264	7.04828	0.379463	0.671544	0.574447	grey	NA	1113918..1114565	+	215	24112478	yceH	hypothetical protein
SF0480	-1.13067	-0.177178	6.79673	0.422374	0.70164	0.511198	grey	NA	495759..496169	-	136	24111914	-	IS2 repressor TnpA
SF0212	-1.1304	-0.176831	6.09957	0.534293	0.776748	0.364482	grey	NA
SF3923	-1.13017	-0.176546	8.71636	0.114087	0.35787	1.48249	grey	NA	4044111..4045442	+	443	24115141	pepQ	proline dipeptidase
SF0165	-1.13014	-0.176505	7.83913	0.246173	0.54812	0.867435	grey	NA	186729..187478	+	249	344915214	cdsA	CDP-diglyceride synthetase
SF3970	-1.13008	-0.176428	9.10272	0.0709129	0.265148	1.91513	grey	NA	4098181..4101231	-	1016	24115188	fdoG	formate dehydrogenase-O major subunit
SF2863	-1.13006	-0.1764	5.56827	0.611856	0.820821	0.28486	grey	NA	2953807..2954070	+	87	24114132	-	IS911 ORF2
SF0722	-1.12992	-0.176226	7.54299	0.297043	0.603322	0.728999	red	T3SS_effector	747914..749677	-	587	24112140	ipaH_1	invasion plasmid antigen
SF2052	-1.12865	-0.174598	6.50923	0.475944	0.73792	0.438463	grey	NA	2071269..2072060	+	263	24113377	-	IS600 ORF2
SF4296	-1.12817	-0.173991	10.4883	0.00462252	0.0301516	5.05162	grey	NA	4474307..4474600	+	97	24115497	groES	co-chaperonin GroES
SF1737	-1.12786	-0.173588	6.12771	0.537905	0.779568	0.359254	grey	NA	1775180..1776325	+	381	24113095	yddV	hypothetical protein
SF1067	-1.12786	-0.173588	6.1274	0.537905	0.779568	0.359254	grey	NA	1109003..1109248	-	81	56479811	dinI	DNA damage-inducible protein I
SF1463	-1.12762	-0.173286	6.82762	0.427288	0.704272	0.505796	grey	NA	1500285..1500695	+	136	344915264	-	IS2 ORF1
SF0386	-1.12741	-0.173008	8.17133	0.20126	0.499439	1.00162	grey	NA	397015..398886	+	623	24111825	ybaU	periplasmic folding chaperone
SF4217	-1.12725	-0.172809	6.68719	0.451913	0.727125	0.459725	grey	NA	4391027..4391311	+	94	24115420	-	hypothetical protein
SF1337	-1.12725	-0.172809	6.68587	0.451913	0.727125	0.459725	grey	NA	1388808..1389728	-	306	24112726	ycjY	hypothetical protein
SF1461	-1.12724	-0.17279	5.89034	0.574572	0.79624	0.328724	grey	NA	1497770..1498921	+	383	24112841	ynjI	hypothetical protein
SF1383	-1.1262	-0.171463	6.35298	0.508474	0.758697	0.398404	red	T3SS_effector	1422064..1423779	-	571	24112769	ipaH_3	invasion plasmid antigen
SF2016	-1.1262	-0.171463	6.35381	0.508474	0.758697	0.398404	grey	NA	2040270..2040941	-	223	56480011	yedW	transcriptional regulatory protein YedW
SF1843	-1.1262	-0.171463	6.35231	0.508474	0.758697	0.398404	grey	NA	1882952..1883254	+	100	24113187	-	IS600 ORF1
SF3039	-1.12612	-0.171357	7.49944	0.318144	0.622116	0.684745	grey	NA	3135748..3136236	-	162	24114300	hybE	hydrogenase 2-specific chaperone
SF2643	-1.12611	-0.171343	7.74108	0.276743	0.580496	0.784643	grey	NA	2714531..2715568	-	345	56480145	yfiF	methyltransferase
SF3358	-1.12579	-0.170933	11.9911	1.98912e-06	2.08388e-05	15.5504	grey	NA	3440677..3442791	-	704	344915334	fusA	GTP-binding protein chain elongation factor EF-G
SF1610	-1.12542	-0.170468	6.1528	0.541423	0.781738	0.355244	grey	NA	1637619..1638236	+	205	24112977	-	oxidoreductase, Fe-S subunit
SF1569	-1.12542	-0.170468	6.15246	0.541423	0.781738	0.355244	grey	NA	1601046..1601972	+	308	24112940	yneH	glutaminase
SF2607	-1.12503	-0.169959	7.22219	0.369982	0.663415	0.592016	grey	NA	2682786..2683358	-	190	344915303	yfhB	hypothetical protein
SF1998	-1.12498	-0.169905	6.54964	0.481667	0.741874	0.430755	grey	NA	2024852..2025079	+	75	56480010	-	hypothetical protein
SF3040	-1.12485	-0.169728	7.42325	0.335926	0.635765	0.653434	grey	NA	3136229..3136723	-	164	24114301	hybD	hydrogenase 2 maturation endopeptidase
SF4003	-1.1246	-0.169412	7.75827	0.279337	0.584429	0.774901	grey	NA	4129551..4130561	-	336	24115219	glpX	fructose 1,6-bisphosphatase II
SF2037	-1.12455	-0.169346	7.1135	0.389829	0.677209	0.562328	grey	NA	2059640..2060314	-	224	24113363	-	ISSfl4 ORF1
SF4335	-1.12444	-0.169207	8.03001	0.234278	0.535229	0.901772	grey	NA	4514093..4514824	+	243	24115535	yjfH	23S rRNA (guanosine-2'-O-)-methyltransferase
SF0797	-1.12406	-0.168713	6.72149	0.457078	0.730678	0.452693	grey	NA	830733..831521	-	262	56479739	-	hypothetical protein
SF2620	-1.12406	-0.168713	6.72015	0.457078	0.730678	0.452693	grey	NA	2694367..2694669	+	100	24113900	-	IS600 ORF1
SF3171	-1.12386	-0.168464	7.76736	0.280623	0.585499	0.77226	grey	NA	3272923..3273357	+	144	24114423	agaF	transport protein
SF0825	-1.12313	-0.167526	7.77511	0.281901	0.586788	0.769089	grey	NA	857529..858530	-	333	24112241	ybjU	L-threonine aldolase
SF1114	-1.12308	-0.167463	6.17869	0.54485	0.784005	0.351065	grey	NA	1155341..1155880	+	179	56479825	ycfJ	hypothetical protein
SF0623	-1.12263	-0.166882	8.05051	0.23736	0.537972	0.894397	grey	NA	659378..659845	+	155	24112043	ybeY	metal-binding heat shock protein
SF1429	-1.12252	-0.166741	6.73709	0.459599	0.731763	0.450551	grey	NA	1466729..1467547	+	272	24112812	-	IS600 ORF2
SF3705	-1.12252	-0.166741	6.73805	0.459599	0.731763	0.450551	grey	NA
SF1244	-1.12196	-0.166016	6.88945	0.436699	0.714745	0.484499	grey	NA	1296237..1297868	+	543	56479863	oppA	oligopeptide ABC transporter substrate-binding protein OppA
SF3968	-1.12186	-0.165895	8.529	0.16465	0.447052	1.16149	grey	NA	4096634..4097269	-	211	24115186	fdoI	formate dehydrogenase-O subunit gamma
SF1359	-1.1216	-0.165561	5.94841	0.582338	0.802025	0.318281	grey	NA	1402922..1403293	+	123	24112746	-	tail fiber assembly protein
SF1872	-1.1216	-0.165561	5.94804	0.582338	0.802025	0.318281	grey	NA	1910052..1910723	+	223	344915280	-	hypothetical protein
SF0602	-1.12153	-0.165469	6.58715	0.48718	0.74626	0.42225	grey	NA
SF1069	-1.12153	-0.165469	6.58629	0.48718	0.74626	0.42225	grey	NA	1110474..1111034	-	186	56479812	yceB	lipoprotein
SF0663	-1.12153	-0.165469	6.58761	0.48718	0.74626	0.42225	grey	NA	699247..699549	+	100	24112081	-	IS600 ORF1
SF3689	-1.12131	-0.165191	8.7049	0.141331	0.408719	1.29082	grey	NA	3792421..3792696	+	91	24114919	rpoZ	DNA-directed RNA polymerase subunit omega
SF0187	-1.12118	-0.165016	7.46391	0.342401	0.641328	0.640865	grey	NA	210488..210892	-	134	24111632	rcsF	outer membrane lipoprotein
SF1066	-1.12062	-0.164297	6.90565	0.43897	0.716392	0.48118	grey	NA	1107226..1108344	-	372	24112471	solA	N-methyltryptophan oxidase
SF2709	-1.12053	-0.164182	7.37361	0.360146	0.656211	0.607768	grey	NA	2783513..2784250	+	245	24113985	-	hypothetical protein
SF1153	-1.11988	-0.163341	6.60445	0.489861	0.747637	0.41959	grey	NA	1195011..1195472	-	153	24112553	-	phosphohydrolase
SF3872	-1.11979	-0.16323	7.28083	0.379169	0.671544	0.574447	grey	NA	3992926..3993831	-	301	24115092	-	IS2 transposase TnpB
SF1096	-1.11955	-0.162915	9.35594	0.0689983	0.259518	1.94609	grey	NA	1137445..1138374	+	309	24112498	fabD	malonyl CoA-ACP transacylase
SF0192	-1.11931	-0.162615	6.91995	0.441209	0.717368	0.479214	grey	NA	220422..221225	+	267	24111637	dkgB	2,5-diketo-D-gluconate reductase B
SF3510	-1.11931	-0.162615	6.92114	0.441209	0.717368	0.479214	grey	NA	3602934..3603446	-	170	24114751	-	hypothetical protein
SF1956	-1.11928	-0.162571	7.57729	0.330264	0.632793	0.660195	grey	NA	1989156..1990922	-	588	344915281	uvrC	excinuclease ABC, subunit C
SF2376	-1.11904	-0.162256	7.74485	0.302261	0.607531	0.71897	grey	NA	2427346..2427897	-	183	56480087	yfcE	phosphodiesterase
SF2193	-1.11898	-0.162179	5.97819	0.586042	0.803953	0.314817	grey	NA	2221437..2221898	+	153	56480043	yehR	hypothetical protein
SF1630	-1.11898	-0.162179	5.97598	0.586042	0.803953	0.314817	grey	NA
SF1351	-1.11814	-0.161103	6.79125	0.466924	0.735337	0.443522	grey	NA	1398514..1398909	-	131	24112738	insB	IS1 ORF2
SF2130	-1.11788	-0.160769	7.19009	0.401517	0.686142	0.54342	grey	NA	2147844..2148485	-	213	24113450	udk	uridine/cytidine kinase
SF0398	-1.11688	-0.159478	7.41774	0.366775	0.661469	0.596254	grey	NA	410472..411044	+	190	24111837	ybaY	hypothetical protein
SF2569	-1.11684	-0.159428	7.20291	0.40339	0.688118	0.539271	grey	NA	2639310..2640086	-	258	56480124	sseB	enhanced serine sensitivity protein SseB
SF3709	-1.11682	-0.159396	7.08193	0.423706	0.702277	0.509888	grey	NA	3815418..3815828	-	136	344915352	-	IS2 ORF1
SF1183	-1.11657	-0.159079	6.24917	0.554624	0.787435	0.344768	grey	NA	1228631..1229290	+	219	24112581	mltE	lytic murein endotransglycosylase E
SF3454	-1.11641	-0.158863	8.06147	0.258922	0.562798	0.82931	grey	NA	3541994..3543967	-	657	24114697	glgX	glycogen debranching protein
SF1238	-1.11631	-0.158732	5.71428	0.629505	0.831726	0.26582	grey	NA	1288566..1289183	+	205	24112634	tdk	thymidine kinase
SF1768	-1.1154	-0.157561	6.81994	0.47162	0.735999	0.442225	grey	NA	1807259..1807669	-	136	344915276	-	IS2 ORF1
SF0242	-1.11519	-0.157289	6.6612	0.497623	0.751339	0.412464	grey	NA	264306..264608	-	100	24111686	-	IS600 ORF1
SF2305	-1.115	-0.157038	7.33645	0.387908	0.677048	0.56267	grey	NA
SF1051	-1.11492	-0.15694	6.48042	0.526146	0.771842	0.373622	grey	NA	1096016..1096354	+	112	24112456	-	IS911 ORF1
SF2196	-1.11462	-0.15655	7.10794	0.427665	0.704633	0.505057	grey	NA	2222850..2223242	-	130	24113505	yehS	hypothetical protein
SF2128	-1.11438	-0.156235	6.97831	0.449865	0.725072	0.463803	grey	NA	2145296..2147149	-	617	24113448	asmA	assembly protein
SF2362	-1.11418	-0.15598	8.70757	0.16421	0.446129	1.16447	grey	NA	2410167..2411969	-	600	24113658	nuoC	bifunctional NADH:ubiquinone oxidoreductase subunit C/D
CP0107	-1.11408	-0.155851	6.8343	0.473914	0.737483	0.439318	grey	NA	88353..89171	-	272	31983689	-	IS600 ORF2
SF1702	-1.11407	-0.155834	6.03389	0.593121	0.809365	0.305138	grey	NA	1734651..1735277	-	208	24113062	-	hypothetical protein
SF2499	-1.11407	-0.155834	6.03317	0.593121	0.809365	0.305138	grey	NA	2557989..2559449	+	486	56480110	-	amino acid antiporter
SF1177	-1.11371	-0.155375	6.67674	0.50012	0.753317	0.408671	grey	NA	1219400..1220932	-	510	24112575	ycgB	SpoVR family protein
SF2064	-1.11321	-0.154721	6.99311	0.451957	0.727125	0.459725	grey	NA	2084479..2084805	+	108	24113388	-	IS629 ORF1
SF2865	-1.11287	-0.154289	7.24841	0.410685	0.6939	0.5272	grey	NA	2955455..2955787	-	110	56480194	-	hypothetical protein
SF2624	-1.11279	-0.15418	6.85058	0.476174	0.73802	0.438267	grey	NA	2696878..2697138	+	86	24113904	yfhL	hypothetical protein
SF1442	-1.11262	-0.153963	6.29694	0.56075	0.790023	0.340033	grey	NA	1477204..1477965	+	253	24112823	-	aldehyde reductase
SF2862	-1.11262	-0.153963	6.29593	0.56075	0.790023	0.340033	grey	NA	2953442..2953780	+	112	24114131	-	IS911 ORF1
SF0615	-1.1125	-0.153809	7.13337	0.431531	0.708543	0.497072	grey	NA	648224..649024	+	266	24112036	nagB	glucosamine-6-phosphate deaminase
SF1528	-1.11192	-0.153058	7.26252	0.412461	0.69505	0.524812	grey	NA	1559895..1562273	+	792	24112901	ppsA	phosphoenolpyruvate synthase
SF1600	-1.11177	-0.152852	6.06169	0.596506	0.811957	0.300525	grey	NA	1628557..1629048	-	163	24112968	-	hypothetical protein
SF1713	-1.11161	-0.152655	6.51994	0.531564	0.774675	0.368338	grey	NA	1745437..1746924	-	495	24113072	ynhE	cysteine desulfurase
SF3428	-1.11144	-0.152428	7.38055	0.394599	0.682292	0.551539	grey	NA	3509674..3511995	+	773	56480332	feoB	ferrous iron transport protein B
SF3662	-1.11103	-0.151893	7.48832	0.377823	0.670134	0.577478	grey	NA	3769439..3770647	+	402	24114892	waaI	O-antigen ligase RfaL
SF2181	-1.11094	-0.151785	7.02119	0.456058	0.730678	0.452693	grey	NA	2203792..2204094	+	100	24113492	-	IS600 ORF1
SF1339	-1.11087	-0.15169	6.71103	0.504986	0.757257	0.401144	grey	NA	1390345..1391163	-	272	24112727	-	IS600 ORF2
SF1091	-1.1095	-0.149916	6.72797	0.507358	0.758697	0.398404	grey	NA	1133728..1134351	-	207	344915247	yceF	hypothetical protein
SF2001	-1.10948	-0.149883	7.17092	0.437162	0.714975	0.484035	grey	NA	2028054..2028236	-	60	24113330	-	hypothetical protein
SF2544	-1.10946	-0.149851	7.784	0.334307	0.635427	0.654202	grey	NA	2610417..2611055	+	212	24113828	purN	phosphoribosylglycinamide formyltransferase
SF3321	-1.10925	-0.149589	7.86581	0.320902	0.625197	0.677618	grey	NA	3419342..3420718	+	458	24114567	trkA	potassium transporter membrane protein
SF2720	-1.1092	-0.149525	8.639	0.192913	0.486333	1.03998	grey	NA	2792880..2795510	-	876	56480163	alaS	alanyl-tRNA synthetase
SF3818	-1.10913	-0.149423	9.26604	0.105725	0.342534	1.54568	grey	NA	3928503..3929318	-	271	24115041	atpB	ATP synthase F0F1 subunit A
SF2381	-1.10894	-0.149182	6.34147	0.56659	0.79294	0.334716	grey	NA	2430761..2431651	-	296	24113677	yfcI	hypothetical protein
SF4299	-1.10877	-0.148963	7.04776	0.460053	0.731763	0.450551	grey	NA	4476984..4477853	-	289	56480576	yjeJ	hypothetical protein
SF1148	-1.10877	-0.148963	7.04819	0.460053	0.731763	0.450551	grey	NA	1189500..1190960	-	486	24112548	phoQ	sensor protein PhoQ
SF1120	-1.10851	-0.14862	7.18365	0.438996	0.716392	0.48118	grey	NA	1163168..1164367	+	399	56479828	ycfU	outer membrane-specific lipoprotein transporter subunit LolC
SF4364	-1.10829	-0.148335	7.30795	0.419379	0.69928	0.516058	grey	NA	4534639..4536300	-	553	24115563	-	hypothetical protein
SF0297	-1.10829	-0.148335	7.31042	0.419379	0.69928	0.516058	grey	NA	312995..313720	-	241	24111739	-	phage integrase
SF0822	-1.10829	-0.148335	7.3089	0.419379	0.69928	0.516058	grey	NA	854149..854979	+	276	24112238	-	regulator
SF2938	-1.10811	-0.148095	7.42296	0.40104	0.686142	0.54342	grey	NA	3030180..3031130	+	316	24114202	gshB	glutathione synthetase
SF3255	-1.10772	-0.147594	7.05861	0.462012	0.732426	0.449244	grey	NA	3353519..3353821	+	100	24114502	-	IS600 ORF1
SF2092	-1.10772	-0.147594	7.06051	0.462012	0.732426	0.449244	grey	NA	2108112..2108663	-	183	24113414	-	hypothetical protein
SF1202	-1.1073	-0.147052	7.43411	0.402612	0.687521	0.540524	grey	NA	1245931..1246563	-	210	56479851	-	dihydroxyacetone kinase subunit DhaL
SF2494	-1.10719	-0.146906	6.36306	0.56941	0.794854	0.331237	grey	NA	2555028..2555423	+	131	24113781	-	hypothetical protein
SF1526	-1.10719	-0.146906	6.36455	0.56941	0.794854	0.331237	grey	NA	1557527..1558573	-	348	24112899	aroH	phospho-2-dehydro-3-deoxyheptonate aldolase
SF4099	-1.10705	-0.146716	7.73009	0.353733	0.651714	0.617689	grey	NA	4258521..4259240	+	239	56480509	yjdG	DNA-binding transcriptional activator DcuR
SF2932	-1.10694	-0.146572	8.52127	0.220254	0.524313	0.9315	grey	NA	3024209..3024355	-	48	24114196	yqgB	hypothetical protein
SF0281	-1.10688	-0.146496	6.76281	0.511984	0.762131	0.39189	grey	NA	299706..300104	+	132	24111723	yafO	toxin YafO
SF0606	-1.10585	-0.145155	8.53775	0.222372	0.525928	0.927064	grey	NA	638313..638858	-	181	56479698	seqA	replication initiation regulator SeqA
SF3541	-1.10565	-0.144895	6.94071	0.489053	0.747548	0.419761	grey	NA	3631740..3632270	+	176	56480360	yhiF	hypothetical protein
SF2866	-1.10565	-0.144895	6.94092	0.489053	0.747548	0.419761	grey	NA	2955906..2957516	-	536	24114135	-	integrase
SF0295	-1.10561	-0.144847	6.77969	0.51424	0.76394	0.388468	grey	NA	311782..312600	-	272	24111737	-	IS600 ORF2
SF1209	-1.1055	-0.144703	6.38612	0.572166	0.795732	0.329646	grey	NA	1256005..1257657	-	550	56479853	ychM	transporter
SF3077	-1.10519	-0.144296	8.64603	0.207847	0.509242	0.973577	grey	NA	3172846..3173550	+	234	344915320	ygiB	hypothetical protein
SF2973b	-1.10504	-0.144104	7.56846	0.389659	0.677177	0.562395	grey	NA
SF2444	-1.1049	-0.14391	7.35239	0.426018	0.703223	0.507947	grey	NA	2498630..2499616	+	328	344915301	ddg	heat shock protein
SF2514	-1.1048	-0.143787	7.23235	0.446125	0.723243	0.467447	grey	NA	2579664..2580791	+	375	24113800	dapE	succinyl-diaminopimelate desuccinylase
SF0437	-1.10454	-0.143447	7.7628	0.35885	0.656211	0.607768	grey	NA	453745..454635	-	296	24111875	ybbN	thioredoxin-like protein
SF0903	-1.10434	-0.143189	7.57817	0.391083	0.67859	0.559388	grey	NA	941164..942447	+	427	24112316	aroA	3-phosphoshikimate 1-carboxyvinyltransferase
SF0653	-1.10433	-0.143171	8.08116	0.305467	0.610384	0.712211	grey	NA	690305..691270	+	321	24112072	lipA	lipoyl synthase
SF1225	-1.10416	-0.14295	6.61371	0.544214	0.783851	0.351349	grey	NA	1271634..1273430	-	598	24112621	narX	nitrate/nitrite sensor protein NarX
SF0083	-1.10405	-0.142805	7.8542	0.345292	0.64499	0.632652	grey	NA	93268..94626	+	452	24111531	murF	UDP-N-acetylmuramoyl-tripeptide--D-alanyl-D-alanine ligase
SF2312	-1.10372	-0.142371	7.11299	0.469605	0.735719	0.442774	grey	NA	2355006..2355728	+	240	24113611	ubiG	bifunctional 3-demethylubiquinone-9 3-methyltransferase/ 2-octaprenyl-6-hydroxy phenol methylase
SF3431	-1.10348	-0.142056	6.97215	0.493104	0.748642	0.417653	grey	NA	3513352..3513762	+	136	344915338	-	IS2 ORF1
SF3190	-1.10309	-0.141547	7.94916	0.333522	0.635005	0.655161	grey	NA	3288015..3288605	+	196	24114440	yraO	chromosome replication initiator DnaA
SF3208	-1.10296	-0.141378	8.5241	0.236621	0.536809	0.89752	grey	NA	3304983..3305384	-	133	56480279	rbfA	ribosome-binding factor A
SF1602	-1.10286	-0.141254	5.8752	0.648107	0.843014	0.246372	grey	NA	1629859..1630374	-	171	56479934	-	hypothetical protein
SF1387	-1.10279	-0.141163	6.63344	0.546602	0.78401	0.351056	grey	NA	1426147..1426965	+	272	24112772	-	IS600 ORF2
SF0343	-1.10235	-0.140584	8.42552	0.256032	0.558867	0.839423	grey	NA	355635..356762	+	375	24111784	tgt	queuine tRNA-ribosyltransferase
SF2894	-1.10204	-0.140181	7.96341	0.335729	0.635684	0.653619	grey	NA	2987428..2988753	-	441	24114161	pepP	proline aminopeptidase P II
SF0314	-1.10183	-0.139904	7.14083	0.473261	0.736848	0.440561	grey	NA	326916..328079	+	387	24111756	-	phage integrase
SF1495	-1.10159	-0.139584	6.18922	0.612067	0.820821	0.28486	grey	NA	1529092..1529850	+	252	24112869	ydjC	hypothetical protein
SF2019	-1.10159	-0.139584	6.18943	0.612067	0.820821	0.28486	grey	NA	2042601..2043236	+	211	24113346	-	sulfite oxidase subunit YedZ
SF2025	-1.10146	-0.139422	6.6524	0.548946	0.784595	0.34998	grey	NA	2050213..2051031	-	272	532141258	-	IS600 ORF2
SF1857	-1.10086	-0.138625	6.84217	0.522909	0.769126	0.378709	grey	NA	1892921..1893580	-	219	24113198	yebE	hypothetical protein
SF2318	-1.10053	-0.138194	7.29117	0.4546	0.729264	0.455487	grey	NA	2365267..2365521	+	84	24113616	yfaE	2Fe-2S ferredoxin
SF0167	-1.10028	-0.137873	9.26226	0.135873	0.399435	1.32397	grey	NA	188872..191304	+	810	24111612	yaeT	outer membrane protein assembly factor YaeT
SF3824	-1.10013	-0.13768	8.13982	0.314375	0.619544	0.690721	grey	NA	3934422..3935414	+	330	24115047	asnA	asparagine synthetase AsnA
SF2129	-1.09993	-0.137417	7.53204	0.417575	0.697581	0.519567	grey	NA	2147171..2147752	-	193	24113449	dcd	deoxycytidine triphosphate deaminase
SF0426	-1.0994	-0.136717	7.02696	0.500875	0.75388	0.407593	grey	NA	443024..443503	-	159	24111864	ybaK	hypothetical protein
SF0089	-1.09902	-0.136221	8.29055	0.293778	0.600999	0.734566	grey	NA	100851..101771	+	306	24111537	ddl	D-alanine--D-alanine ligase
SF1250	-1.09891	-0.136074	6.68599	0.553508	0.786779	0.34597	grey	NA	1302240..1303700	-	486	24112646	cls	cardiolipin synthetase
SF2319	-1.09891	-0.136074	6.68467	0.553508	0.786779	0.34597	grey	NA	2365575..2366225	-	216	24113617	inaA	hypothetical protein
SF1061	-1.09864	-0.135721	6.87368	0.527041	0.772391	0.372597	grey	NA	1103420..1104340	-	306	56479807	htrB	lipid A biosynthesis lauroyl acyltransferase
SF2148	-1.09836	-0.135346	5.93603	0.654683	0.846558	0.240319	grey	NA	2174152..2174529	-	125	24113464	-	hypothetical protein
SF2555	-1.09834	-0.135331	7.75824	0.387354	0.676879	0.56303	grey	NA	2623684..2625054	+	456	56480122	xseA	exodeoxyribonuclease VII large subunit
SF2627	-1.09813	-0.135053	7.32544	0.459468	0.731763	0.450551	grey	NA	2698955..2699683	-	242	24113907	recO	DNA repair protein RecO
SF1627	-1.09804	-0.134933	6.23801	0.617725	0.824996	0.277541	grey	NA	1655613..1656335	+	240	24112993	ydgB	dihydromonapterin reductase
SF1276	-1.09802	-0.134906	7.44933	0.440021	0.716512	0.480938	grey	NA	1325332..1327929	+	865	56479869	topA	DNA topoisomerase I subunit omega
SF4407	-1.09778	-0.134583	7.76702	0.38859	0.677177	0.562395	grey	NA	4578267..4578872	+	201	56480606	osmY	periplasmic protein
SF2949	-1.09768	-0.134463	6.70459	0.555728	0.787435	0.344768	grey	NA	3038019..3038522	+	167	56480220	-	hypothetical protein
SF2698	-1.09768	-0.134463	6.70222	0.555728	0.787435	0.344768	grey	NA	2773057..2773506	+	149	24113974	-	hypothetical protein
SF0231	-1.09757	-0.134318	6.88721	0.52906	0.7728	0.371833	grey	NA	254711..254971	-	86	24111676	yaiB	anti-RssB factor
SF0362	-1.09732	-0.133978	7.4606	0.441502	0.717582	0.478783	grey	NA	372977..373888	-	303	24111803	apbA	2-dehydropantoate 2-reductase
SF1203	-1.09719	-0.13381	7.86685	0.374536	0.667133	0.583954	grey	NA	1246574..1247674	-	366	56479852	-	dihydroxyacetone kinase subunit DhaK
SF2078	-1.09653	-0.132944	6.90417	0.531048	0.774412	0.368828	grey	NA	2095478..2095753	-	91	24113401	insA	IS1 ORF1
SF2062	-1.09649	-0.132893	6.72088	0.557909	0.788242	0.343289	grey	NA	2083080..2083898	-	272	24113386	-	IS600 ORF2
SF1599	-1.09626	-0.132584	5.96256	0.657812	0.848799	0.236505	grey	NA	1627483..1628472	-	329	56479932	-	hypothetical protein
SF4231	-1.09619	-0.132497	7.96789	0.362253	0.65777	0.604344	grey	NA	4403733..4406588	+	951	24115433	valS	valyl-tRNA synthetase
SF2570	-1.09606	-0.132325	7.69485	0.408581	0.69145	0.532304	grey	NA	2640228..2641511	-	427	24113852	pepB	aminopeptidase
SF1381	-1.09533	-0.13136	6.73871	0.560052	0.790014	0.340051	grey	NA	1420761..1421372	+	203	24112767	-	ISSfl4 ORF1
SF0672	-1.09496	-0.130877	7.23877	0.487035	0.74626	0.42225	grey	NA	706202..707107	-	301	24112090	-	IS2 transposase TnpB
SF1613	-1.09475	-0.130599	6.28628	0.623099	0.828962	0.270623	grey	NA	1639884..1641200	+	438	344915272	-	chloride channel protein
SF1929	-1.09475	-0.130599	6.28705	0.623099	0.828962	0.270623	grey	NA
SF0676	-1.09451	-0.130285	6.93507	0.534936	0.776909	0.364182	grey	NA	709099..709611	+	170	24112094	-	hypothetical protein
SF3090	-1.09451	-0.130285	6.93277	0.534936	0.776909	0.364182	grey	NA
SF3916	-1.0945	-0.130273	7.81571	0.395821	0.682933	0.550184	grey	NA	4035875..4036651	+	258	24115134	yigU	twin-arginine protein translocation system subunit TatC
SF2810	-1.09394	-0.129537	7.50973	0.448703	0.725048	0.463851	grey	NA	2888665..2889954	+	429	24114081	sdaC	serine transporter
SF1133	-1.09389	-0.129461	7.10737	0.511771	0.762131	0.39189	grey	NA
SF4184	-1.09353	-0.128997	6.94815	0.536837	0.778781	0.36071	grey	NA	4359881..4360555	-	224	24115388	-	ISSfl4 ORF1
SF2048	-1.09319	-0.12854	6.30872	0.625687	0.830189	0.268488	grey	NA	2069136..2069975	-	279	24113374	-	IS911 ORF2
SF3755	-1.09308	-0.128405	6.76988	0.564228	0.792878	0.33483	grey	NA	3863473..3863547	-	24	24114981	tnaL	tryptophanase
SF0750	-1.09299	-0.128283	7.4017	0.470245	0.735719	0.442774	grey	NA	777873..778835	+	320	24112168	ybiB	glycosyl transferase
SF2102	-1.09273	-0.127936	8.25047	0.331036	0.632793	0.660195	grey	NA	2115767..2116645	-	292	24113424	rfbA	glucose-1-phosphate thymidylyltransferase
SF0770	-1.09263	-0.127803	7.27419	0.491875	0.748257	0.418395	grey	NA	800023..801615	+	530	24112187	ybiT	ABC transporter ATP-binding protein
SF4044	-1.09249	-0.127618	8.02256	0.370678	0.663728	0.591336	grey	NA	4179411..4180745	-	444	344915366	udhA	oxidoreductase
SF0777	-1.0923	-0.127374	7.41207	0.471722	0.735999	0.442225	grey	NA	809292..810527	-	411	24112194	moeA	molybdopterin biosynthesis protein MoeA
SF0420	-1.0923	-0.127374	7.41221	0.471722	0.735999	0.442225	grey	NA	434476..435438	+	320	24111858	hemH	ferrochelatase
SF2837	-1.09223	-0.12728	7.94112	0.385707	0.67514	0.566741	grey	NA	2924722..2925516	-	264	24114106	thyA	thymidylate synthase
SF3172	-1.09163	-0.126479	7.42464	0.473184	0.736848	0.440561	grey	NA	3273354..3273797	+	147	56480269	agaA	N-acetylglucosamine-6-phosphate deacetylase
SF0619	-1.09163	-0.126479	7.42337	0.473184	0.736848	0.440561	grey	NA	652658..654205	+	515	24112039	asnB	asparagine synthetase B
SF0415	-1.09096	-0.125597	7.43375	0.474631	0.737518	0.43925	grey	NA	428623..430548	+	641	24111853	dnaX	DNA polymerase III subunits gamma and tau
SF1343	-1.09095	-0.125589	6.8032	0.568264	0.794783	0.331368	grey	NA	1392892..1393302	-	136	344915258	-	IS2 ORF1
SF1333	-1.09049	-0.124973	6.04893	0.666622	0.854091	0.227537	grey	NA	1385770..1386408	-	212	56479881	-	hypothetical protein
SF1580	-1.09005	-0.124394	6.60599	0.59886	0.813497	0.297792	grey	NA	1611148..1611393	-	81	24112951	-	IS2 ORF1
SF2070	-1.08993	-0.124229	6.81862	0.570232	0.794854	0.331237	grey	NA	2088328..2089752	+	474	24113393	sbcB	exonuclease I
SF2757	-1.08993	-0.124229	6.81856	0.570232	0.794854	0.331237	grey	NA	2832079..2832897	+	272	24114029	-	IS600 ORF2
SF2783	-1.08983	-0.124106	7.00673	0.544167	0.783851	0.351349	grey	NA	2857905..2858201	+	98	56480180	ygcO	hypothetical protein
SF0878	-1.08976	-0.124011	7.17175	0.520224	0.76782	0.381159	grey	NA	911522..912427	-	301	24112293	-	IS2 transposase TnpB
SF3076	-1.08972	-0.123953	8.49782	0.304407	0.609842	0.713492	grey	NA	3172731..3172991	+	86	24114337	ygiA	hypothetical protein
SF4051	-1.08958	-0.123776	7.69122	0.440198	0.716512	0.480938	grey	NA	4192834..4193799	+	321	24115263	birA	bifunctional biotin--[acetyl-CoA-carboxylase] synthetase/biotin operon repressor
SF3166	-1.089	-0.123006	7.33085	0.499587	0.75277	0.409719	grey	NA	3268398..3269222	-	274	24114418	agaR	DNA-binding transcriptional regulator AgaR
SF1233	-1.08896	-0.122944	7.01901	0.545935	0.78401	0.351056	grey	NA	1283713..1284171	-	152	532141231	ychJ	hypothetical protein
SF2219	-1.08892	-0.122901	6.8354	0.572167	0.795732	0.329646	grey	NA	2246774..2247706	-	310	344915287	pbpG	penicillin-binding protein 7
SF1430	-1.08888	-0.122842	6.6231	0.601001	0.814414	0.296166	grey	NA	1468458..1469483	-	341	56479894	yeaP	hypothetical protein
SF1028	-1.0881	-0.121806	7.03449	0.547677	0.78401	0.351056	grey	NA	1073760..1074497	+	245	24112435	ycdX	hydrolase
SF0285	-1.08799	-0.121662	7.71582	0.443869	0.720555	0.47282	grey	NA	302588..304045	-	485	24111727	pepD	aminoacyl-histidine dipeptidase
SF2036	-1.08794	-0.121602	6.85023	0.574071	0.79624	0.328724	grey	NA	2059296..2059643	-	115	24113362	-	ISSfl4 ORF2
SF2616	-1.08746	-0.120969	7.20825	0.525047	0.77074	0.375684	grey	NA	2691193..2692098	+	301	24113896	-	IS2 transposase TnpB
SF0031	-1.08699	-0.120332	6.86474	0.575945	0.796993	0.327362	grey	NA	33730..34125	+	131	532141204	caiF	transcriptional regulator
SF0161	-1.08694	-0.120276	8.48034	0.321946	0.625856	0.676096	grey	NA	182799..183524	+	241	24111606	pyrH	uridylate kinase
SF3666	-1.08656	-0.119773	7.50281	0.484371	0.743976	0.426672	grey	NA	3773605..3774612	-	335	24114896	waaL	lipopolysaccharide 1,3-galactosyltransferase
SF4255	-1.08637	-0.119513	7.94575	0.414734	0.697294	0.520162	grey	NA	4427827..4429179	-	450	24115456	pmbA	peptidase PmbA
SF1720	-1.08634	-0.119473	5.72822	0.714688	0.879403	0.185404	grey	NA	1754046..1755191	+	381	56479953	-	transport system permease
SF1248	-1.08614	-0.119205	6.41791	0.637725	0.836861	0.256939	grey	NA	1300819..1301823	+	334	24112644	oppF	oligopeptide ABC transporter ATP-binding protein OppF
SF1657	-1.08614	-0.119205	6.41995	0.637725	0.836861	0.256939	grey	NA	1687546..1688241	+	231	24113022	ydgQ	electron transport complex RsxE subunit
SF0259	-1.086	-0.119028	7.23265	0.528165	0.772764	0.371901	grey	NA	275801..277228	-	475	24111702	ykgF	hypothetical protein
SF4045	-1.08592	-0.118923	8.13144	0.38638	0.675453	0.566072	grey	NA	4181078..4181782	+	234	56480496	yijC	DNA-binding transcriptional repressor FabR
SF1853	-1.08562	-0.118521	7.07139	0.552762	0.786779	0.34597	grey	NA	1888980..1889210	+	76	56479973	holE	DNA polymerase III subunit theta
SF3596	-1.08562	-0.118521	7.0746	0.552762	0.786779	0.34597	grey	NA	3698489..3699217	+	242	24114830	yhiW	AraC family transcriptional regulator
SF2716	-1.08516	-0.11791	7.65207	0.468437	0.735719	0.442774	grey	NA	2790410..2790838	-	142	24113991	-	hypothetical protein
SF1799	-1.08486	-0.117509	6.44068	0.639969	0.838072	0.254853	grey	NA	1834975..1835277	+	100	24113150	-	IS911 ORF1
SF2955	-1.08481	-0.117438	7.87339	0.434465	0.711875	0.490303	grey	NA	3043002..3043718	-	238	56480223	yggN	hypothetical protein
SF0028	-1.08464	-0.117214	7.66002	0.469662	0.735719	0.442774	grey	NA	27804..28625	+	273	24111477	dapB	dihydrodipicolinate reductase
SF2473	-1.08459	-0.117152	7.25621	0.531209	0.774412	0.368828	grey	NA	2533685..2534536	-	283	24113763	pdxK	pyridoxal-pyridoxamine kinase/hydroxymethylpyrimidine kinase
SF3427	-1.08459	-0.117152	7.2585	0.531209	0.774412	0.368828	grey	NA	3509430..3509657	+	75	24114671	feoA	ferrous iron transport protein A
SF2898	-1.08425	-0.116696	7.54403	0.489648	0.747637	0.41959	grey	NA	2991483..2992715	-	410	24114165	serA	D-3-phosphoglycerate dehydrogenase
SF0729	-1.08425	-0.116696	7.54401	0.489648	0.747637	0.41959	grey	NA	756353..758374	+	673	24112147	uvrB	excinuclease ABC subunit B
SF3546	-1.08424	-0.116688	6.91253	0.581388	0.8016	0.319046	grey	NA	3635422..3635949	+	175	56480362	yhiE	hypothetical protein
SF1870	-1.08424	-0.116688	6.91299	0.581388	0.8016	0.319046	grey	NA	1908218..1909228	-	336	24113210	ruvB	Holliday junction DNA helicase RuvB
SF1072	-1.08405	-0.116434	7.10065	0.556038	0.787435	0.344768	grey	NA	1113323..1113907	+	194	24112477	rimJ	ribosomal-protein-S5-alanine N-acetyltransferase
SF2887	-1.08405	-0.116434	7.10087	0.556038	0.787435	0.344768	grey	NA	2977581..2979014	+	477	56480195	bglA	6-phospho-beta-glucosidase
SF0166	-1.08376	-0.116052	8.53437	0.329988	0.632793	0.660195	grey	NA	187490..188842	+	450	56479619	yaeL	zinc metallopeptidase RseP
SF3008	-1.08362	-0.115863	6.45919	0.642162	0.839032	0.253202	grey	NA	3103681..3103920	-	79	24114272	-	hypothetical protein
SF2858	-1.08362	-0.115863	6.45859	0.642162	0.839032	0.253202	grey	NA	2949247..2949840	-	197	24114127	-	hypothetical protein
SF1686	-1.08362	-0.115863	6.45916	0.642162	0.839032	0.253202	grey	NA
SF0310	-1.08362	-0.115863	6.45738	0.642162	0.839032	0.253202	grey	NA	324465..324899	-	144	24111752	-	phage tail fiber protein
SF0664	-1.08348	-0.115666	6.71287	0.611118	0.820613	0.285226	grey	NA	699585..700403	+	272	24112082	-	IS600 ORF2
SF0269	-1.08318	-0.115273	7.42721	0.512451	0.762131	0.39189	grey	NA	287582..288352	-	256	56479635	yafV	C-N hydrolase amidase
SF4329	-1.08268	-0.114605	8.73445	0.301904	0.607101	0.719992	grey	NA	4506856..4508115	+	419	24115529	hflK	FtsH protease regulator HflK
SF1044	-1.08262	-0.114527	7.80796	0.456607	0.730678	0.452693	grey	NA	1086640..1088175	+	511	56479804	mdoG	glucan biosynthesis protein G
SF0893	-1.08254	-0.114425	7.12796	0.559226	0.78935	0.341264	grey	NA	928793..930076	-	427	24112306	ybhC	acyl-CoA thioesterase
SF0868	-1.08252	-0.114387	6.94076	0.584878	0.803845	0.315011	grey	NA	905393..905680	-	95	24112284	-	hypothetical protein
SF0791	-1.08248	-0.114337	6.72883	0.613031	0.821196	0.284202	grey	NA	826244..827062	+	272	24112207	-	IS600 ORF2
SF2969	-1.08248	-0.114337	6.7293	0.613031	0.821196	0.284202	grey	NA
SF1570	-1.08235	-0.114161	6.17889	0.679648	0.859623	0.218225	grey	NA
SF1219	-1.08235	-0.114161	6.17749	0.679648	0.859623	0.218225	grey	NA	1266562..1267662	-	366	24112615	chaA	calcium/sodium:proton antiporter
SF1621	-1.08235	-0.114161	6.17915	0.679648	0.859623	0.218225	grey	NA	1647774..1648139	-	121	24112987	-	multidrug efflux system protein MdtJ
SF2270	-1.08181	-0.113448	7.14091	0.560789	0.790023	0.340033	grey	NA	2302990..2303685	-	231	24113572	rsuA	16S rRNA pseudouridylate synthase A
CP0254	-1.0815	-0.11304	6.7458	0.61491	0.822224	0.282396	grey	NA	206328..207146	-	272	31983690	-	IS600 ORF2
SF2439	-1.0809	-0.112234	6.20269	0.682037	0.860689	0.216437	grey	NA	2492304..2493248	-	314	24113733	yfdV	transporter YfdV
SF2156	-1.0809	-0.112234	6.20236	0.682037	0.860689	0.216437	grey	NA	2180274..2180726	-	150	24113472	gatA	PTS system galactitol-specific transporter subunit IIA
SF0051	-1.08061	-0.111845	8.22324	0.399858	0.685383	0.545018	grey	NA	54073..56427	-	784	24111500	imp	LPS assembly outer membrane complex protein LptD
SF1703	-1.08031	-0.11144	5.82542	0.723433	0.884771	0.176624	grey	NA	1735733..1735942	-	69	24113063	-	hypothetical protein
SF1726	-1.08031	-0.11144	5.828	0.723433	0.884771	0.176624	grey	NA	1759201..1760691	+	496	24113085	ydeN	sulfatase
SF3499	-1.08028	-0.11141	7.47695	0.519091	0.767321	0.382098	grey	NA	3589111..3589512	+	133	24114741	yhhG	nickel responsive regulator
SF3858	-1.08022	-0.111319	7.73786	0.480237	0.741213	0.432039	grey	NA	3976480..3977583	+	367	24115078	rfe	undecaprenyl-phosphate alpha-N-acetylglucosaminyl 1-phosphate transferase
SF0233	-1.08006	-0.111112	6.98444	0.589916	0.807431	0.30859	grey	NA	256552..256791	-	79	532141206	-	hypothetical protein
SF1917	-1.08006	-0.111112	6.98556	0.589916	0.807431	0.30859	grey	NA	1953556..1955289	+	577	24113254	argS	arginyl-tRNA synthetase
SF1865	-1.08002	-0.111058	7.33654	0.541318	0.781738	0.355244	grey	NA	1903095..1904066	-	323	24113205	msbB	lipid A biosynthesis (KDO)2-(lauroyl)-lipid IVA acyltransferase
SF0656	-1.07963	-0.110539	6.78004	0.618568	0.825376	0.276876	grey	NA	692584..692967	+	127	24112075	ccrB	chromosome condensation membrane protein
SF1460	-1.07928	-0.110065	6.99803	0.591545	0.808754	0.306226	grey	NA	1495793..1497754	+	653	56479904	topB	DNA topoisomerase III
SF4211	-1.07904	-0.109747	6.53883	0.650467	0.845176	0.242676	grey	NA	4385705..4386430	+	241	532141319	yjhA	hypothetical protein
SF4232	-1.07873	-0.109333	6.79516	0.620349	0.826759	0.274461	grey	NA	4406642..4407838	-	398	56480553	yjgN	hypothetical protein
SF0707	-1.07873	-0.109333	6.79765	0.620349	0.826759	0.274461	grey	NA	733271..733648	+	125	24112125	-	tail attachment protein
SF1212	-1.07851	-0.109039	7.01326	0.593151	0.809365	0.305138	grey	NA	1259758..1260381	-	207	24112608	lolB	molecular chaperone LolB
SF1558	-1.07849	-0.109013	5.85854	0.726136	0.886369	0.174021	grey	NA	1590503..1591021	-	172	24112930	ydeJ	hypothetical protein
SF1723	-1.07817	-0.108582	6.24953	0.686624	0.863285	0.212091	grey	NA	1757554..1758312	+	252	24113082	aroD	3-dehydroquinate dehydratase
SF0862	-1.07817	-0.108582	6.25143	0.686624	0.863285	0.212091	grey	NA	901847..902686	-	279	24112278	-	IS911 ORF2
SF1744	-1.07785	-0.108154	6.81125	0.622099	0.828448	0.271517	grey	NA	1780929..1781324	-	131	24113099	insB	IS1 ORF2
SF3477	-1.07711	-0.107168	7.90841	0.470347	0.735719	0.442774	grey	NA	3568491..3568874	+	127	24114719	yhhK	hypothetical protein
SF1694	-1.0771	-0.107157	7.79554	0.487937	0.74687	0.421071	grey	NA	1725935..1727191	-	418	24113055	-	hypothetical protein
SF4361	-1.07705	-0.10708	7.22794	0.571179	0.794854	0.331237	grey	NA	4533343..4533645	-	100	24115560	-	IS600 ORF1
SF4096	-1.07705	-0.10708	7.22734	0.571179	0.794854	0.331237	grey	NA	4255250..4256155	-	301	24115304	-	IS2 transposase TnpB
SF0885	-1.07702	-0.107047	7.04006	0.596292	0.811957	0.300525	grey	NA	917683..917985	-	100	24112300	-	IS600 ORF1
SF2559	-1.07701	-0.107031	9.14682	0.265496	0.568902	0.813749	grey	NA	2628114..2628734	-	206	24113842	-	hypothetical protein
SF1234	-1.07699	-0.107003	6.82754	0.623819	0.828962	0.270623	grey	NA	1284284..1285189	+	301	56479861	ychK	hypothetical protein
SF1631	-1.07676	-0.106697	5.89009	0.728744	0.888268	0.170932	grey	NA	1657764..1659083	+	439	532141243	-	L-cystine transporter TcyP
SF3227	-1.07585	-0.105473	7.81818	0.491108	0.747637	0.41959	grey	NA	3325891..3326862	+	323	24114476	ispB	octaprenyl diphosphate synthase
SF1620	-1.07563	-0.105176	6.29863	0.690974	0.866547	0.206651	grey	NA	1647458..1647787	-	109	24112986	-	multidrug efflux system protein MdtI
SF2696	-1.07559	-0.105132	7.06631	0.599343	0.813656	0.297508	grey	NA	2771414..2771938	+	174	24113972	ygaP	hypothetical protein
SF2647	-1.0754	-0.104876	7.42276	0.551931	0.78655	0.346389	grey	NA	2719767..2721122	+	451	56480147	pssA	phosphatidylserine synthase
SF2263	-1.07496	-0.104286	6.613	0.658096	0.848799	0.236505	grey	NA	2293928..2295484	+	518	24113565	rtn	phage resistance protein
SF2763	-1.0749	-0.104201	7.08276	0.600837	0.814414	0.296166	grey	NA	2838168..2838575	+	135	24114035	-	transcriptional regulator
SF2085	-1.07453	-0.103702	6.87385	0.628809	0.831281	0.266591	grey	NA	2100872..2101462	+	196	24113408	hisH	imidazole glycerol phosphate synthase subunit HisH
SF3704	-1.07453	-0.103702	6.87451	0.628809	0.831281	0.266591	grey	NA
SF2963	-1.07453	-0.103702	6.87497	0.628809	0.831281	0.266591	grey	NA	3051650..3052357	+	235	24114227	yqgA	transporter
SF3805	-1.07453	-0.103702	6.87516	0.628809	0.831281	0.266591	grey	NA	3914756..3915166	+	136	344915357	-	IS2 ORF1
SF3650	-1.07415	-0.10319	8.95412	0.315856	0.62081	0.687775	grey	NA	3757179..3757610	-	143	56480385	yibN	hypothetical protein
SF3249	-1.07414	-0.103182	7.59579	0.533738	0.776748	0.364482	grey	NA	3341972..3342625	-	217	56480287	yhbL	isoprenoid biosynthesis protein with amidotransferase-like domain
SF3289	-1.07407	-0.103088	8.26369	0.431508	0.708543	0.497072	grey	NA	3387615..3388718	-	367	344915333	mreB	ftsI regulator
SF1258	-1.07401	-0.103011	6.63249	0.659908	0.849902	0.234632	grey	NA	1309242..1309985	-	247	56479867	yciC	hypothetical protein
SF3084	-1.07381	-0.102744	7.45331	0.555679	0.787435	0.344768	grey	NA	3178843..3179694	+	283	24114345	-	insertion element IS2 transposase InsD
SF3803	-1.07381	-0.102744	7.45345	0.555679	0.787435	0.344768	grey	NA
SF1127	-1.07374	-0.10265	6.89063	0.630418	0.832005	0.265336	grey	NA	1170072..1170899	-	275	344915249	potB	spermidine/putrescine transport system permease
SF3568	-1.07364	-0.102514	8.08111	0.462967	0.732756	0.448596	grey	NA	3666071..3667642	+	523	24114802	yhjS	cellulose biosynthesis protein BcsE
SF1597	-1.07354	-0.102369	5.94859	0.733694	0.891918	0.165018	grey	NA
SF0015	-1.07346	-0.102272	7.86585	0.497231	0.751004	0.413108	grey	NA	14167..15297	+	376	56479584	dnaJ	molecular chaperone DnaJ
SF4000	-1.07346	-0.102272	7.86738	0.497231	0.751004	0.413108	grey	NA	4127949..4128248	+	99	24115216	yiiS	hypothetical protein
SF1767	-1.07341	-0.102202	7.29909	0.579387	0.80026	0.321459	grey	NA	1806396..1807301	-	301	24113121	-	IS2 transposase TnpB
SF0850	-1.07316	-0.10186	8.36802	0.420042	0.699422	0.515765	grey	NA	888775..889389	+	204	24112266	lolA	lipoprotein chaperone
SF3992	-1.07308	-0.101759	7.87333	0.498225	0.751982	0.41123	grey	NA	4120800..4121303	+	167	532141315	-	hypothetical protein
SF1060	-1.07298	-0.101621	6.90392	0.632	0.833535	0.262685	grey	NA	1102095..1103027	-	310	56479806	-	bacteriophage protein
SF2872	-1.07284	-0.101436	7.30998	0.580698	0.801323	0.319544	grey	NA	2963258..2964163	-	301	24114141	-	IS2 transposase TnpB
SF3706	-1.07279	-0.101374	7.47378	0.558112	0.788278	0.343224	grey	NA	3813226..3813552	-	108	24114935	-	IS629 ORF1
SF0587	-1.07234	-0.100759	8.00198	0.482853	0.74325	0.428081	grey	NA	613505..614248	-	247	24112012	ybgI	metal-binding protein
SF2572	-1.07232	-0.100737	7.76709	0.51861	0.767321	0.382098	grey	NA	2641782..2642117	-	111	24113854	fdx	[2FE-2S] ferredoxin electron carrer protein
SF2548	-1.07223	-0.100614	6.91665	0.633557	0.83435	0.261276	grey	NA	2616391..2617209	+	272	24113832	-	IS600 ORF2
SF0958	-1.07213	-0.100479	6.36415	0.697095	0.868204	0.203895	grey	NA	1007485..1007994	-	169	56479782	sulA	SOS cell division inhibitor
SF1241	-1.07213	-0.100479	6.36442	0.697095	0.868204	0.203895	grey	NA	1294075..1294722	+	215	56479862	ychE	hypothetical protein
SF2428	-1.07213	-0.100479	6.36167	0.697095	0.868204	0.203895	grey	NA
SF1298	-1.07213	-0.100479	6.36403	0.697095	0.868204	0.203895	grey	NA	1348777..1349742	-	321	24112692	sapB	antimicrobial peptide ABC transporter permease SapB
SF1156	-1.07203	-0.100344	5.97795	0.736045	0.892307	0.164388	grey	NA	1198442..1199965	+	507	56479838	-	hypothetical protein
SF3072	-1.07187	-0.100126	7.64202	0.539361	0.780726	0.357111	grey	NA	3169141..3169968	-	275	24114333	icc	cyclic 3',5'-adenosine monophosphate phosphodiesterase
SF3500	-1.07181	-0.100043	7.49642	0.560495	0.790023	0.340033	grey	NA	3589632..3589991	-	119	56480351	-	hypothetical protein
SF3424	-1.0716	-0.0997604	7.90488	0.502124	0.754702	0.406021	grey	NA	3505151..3505870	-	239	56480330	ompR	osmolarity response regulator
SF4286	-1.07131	-0.0993807	6.68537	0.665133	0.853661	0.228265	grey	NA	4463883..4464935	-	350	24115487	-	lysine/cadaverine transporter
SF1465	-1.07104	-0.0990122	6.38533	0.699036	0.869674	0.201453	grey	NA	1501953..1502225	+	90	24112845	-	hypothetical protein
SF3802	-1.07078	-0.098663	6.9485	0.636598	0.836374	0.257781	grey	NA	3911807..3912625	+	272	24115025	-	IS600 ORF2
SF3957	-1.07049	-0.0982672	8.14676	0.471603	0.735999	0.442225	grey	NA	4088197..4088796	+	199	56480468	yihX	alpha-D-glucose-1-phosphatase
SF1232	-1.07041	-0.0981572	7.17268	0.610732	0.820613	0.285226	grey	NA	1282821..1283663	-	280	24112628	purU	formyltetrahydrofolate deformylase
SF3698	-1.07008	-0.0977181	6.96291	0.638082	0.837082	0.256559	grey	NA	3806769..3807980	+	403	24114927	-	integrase
SF0135	-1.06974	-0.097261	7.68499	0.544733	0.784005	0.351065	grey	NA	149507..150871	-	454	344915212	pcnB	poly(A) polymerase
SF2642	-1.06974	-0.097261	7.68678	0.544733	0.784005	0.351065	grey	NA
SF2155	-1.06921	-0.0965443	6.03338	0.74052	0.892307	0.164388	grey	NA	2179959..2180243	-	94	24113471	gatB	PTS system galactitol-specific transporter subunit IIB
SF3757	-1.06896	-0.0962139	6.42933	0.702779	0.871996	0.197607	grey	NA	3863956..3864351	+	131	24114983	insB	IS1 ORF2
SF3096	-1.06893	-0.096164	7.70264	0.546814	0.78401	0.351056	grey	NA	3190331..3190951	+	206	24114355	ygiM	SH3 domain-containing protein
SF0910	-1.06872	-0.095886	6.99242	0.640982	0.839032	0.253202	grey	NA	950406..952154	+	582	24112322	msbA	lipid transporter ATP-binding/permease
SF3602	-1.06842	-0.0954797	8.37956	0.447565	0.724785	0.464375	grey	NA	3703990..3706059	-	689	24114835	glyS	glycyl-tRNA synthetase subunit beta
SF3665	-1.06812	-0.0950776	7.57198	0.569555	0.794854	0.331237	grey	NA	3772872..3773579	-	235	24114895	waaY	lipopolysaccharide core biosynthesis protein
SF3987	-1.06809	-0.0950319	7.22065	0.615982	0.823163	0.28075	grey	NA	4116350..4117255	-	301	24115204	-	IS2 transposase TnpB
SF4183	-1.06806	-0.0949977	7.00593	0.642399	0.839032	0.253202	grey	NA
SF1453	-1.06789	-0.0947589	6.0611	0.742652	0.892307	0.164388	grey	NA	1487898..1488656	+	252	24112833	-	DeoR family transcriptional regulator
SF2435	-1.06789	-0.0947589	6.06141	0.742652	0.892307	0.164388	grey	NA	2485238..2486401	-	387	24113729	emrK	multidrug resistance protein K
SF2670	-1.06734	-0.0940153	8.21434	0.480508	0.741374	0.431726	grey	NA	2744973..2746334	-	453	24113948	ffh	signal recognition particle protein
SF2966	-1.06726	-0.0939083	6.7682	0.6732	0.856345	0.223736	grey	NA
SF2119	-1.06702	-0.0935822	6.47023	0.70635	0.874505	0.193461	grey	NA	2135005..2135400	+	131	24113441	insB	IS1 ORF2
SF1280	-1.06651	-0.0928914	6.78796	0.674726	0.857058	0.222535	grey	NA	1330115..1332790	+	891	24112675	acnA	aconitate hydratase
SF1054	-1.06651	-0.0928914	6.78669	0.674726	0.857058	0.222535	grey	NA	1097748..1098158	+	136	344915244	-	IS2 ORF1
SF2571	-1.06602	-0.0922368	7.61903	0.574863	0.79624	0.328724	grey	NA	2641570..2641770	-	66	24113853	yfhJ	hypothetical protein
SF2653	-1.06542	-0.0914167	7.27931	0.622175	0.828448	0.271517	grey	NA	2729697..2730677	+	326	24113932	rluD	23S rRNA pseudouridine synthase D
SF1076	-1.0654	-0.0913953	6.11312	0.746722	0.894536	0.160789	grey	NA	1117175..1117591	-	138	24112481	flgN	flagella synthesis chaperone protein FlgN
SF0962	-1.06518	-0.0911026	6.50917	0.70976	0.875522	0.191785	grey	NA	1009650..1011815	-	721	24112373	-	hypothetical protein
SF4271	-1.06518	-0.0911026	6.50773	0.70976	0.875522	0.191785	grey	NA	4449335..4450273	-	312	24115472	ytfI	hypothetical protein
SF0476	-1.06506	-0.090928	6.81845	0.677696	0.859343	0.218694	grey	NA
SF3850	-1.06445	-0.0901083	7.8013	0.55857	0.788674	0.342499	grey	NA	3968875..3969156	-	93	24115070	ppiC	peptidyl-prolyl cis-trans isomerase C
SF1168	-1.06443	-0.0900761	7.48871	0.600828	0.814414	0.296166	grey	NA	1211383..1211709	+	108	24112567	ycgL	hypothetical protein
SF2378	-1.06431	-0.0899158	6.52898	0.711408	0.876603	0.190004	grey	NA	2428733..2429380	+	215	24113674	yfcG	GSH-dependent disulfide bond oxidoreductase
SF1859	-1.06431	-0.0899158	6.52983	0.711408	0.876603	0.190004	grey	NA	1894754..1895932	+	392	24113200	purT	phosphoribosylglycinamide formyltransferase 2
SF1869	-1.06423	-0.0898092	6.1407	0.748666	0.895177	0.159755	grey	NA
SF1251	-1.06423	-0.0898092	6.13802	0.748666	0.895177	0.159755	grey	NA	1304071..1305324	-	417	56479865	kch	voltage-gated potassium channel
SF2300	-1.06392	-0.089388	7.31379	0.625709	0.830189	0.268488	grey	NA	2334890..2337562	+	890	24113601	yojN	phosphotransfer intermediate protein in two-component regulatory system with RcsBC
SF2790	-1.06382	-0.0892481	7.10078	0.651744	0.845176	0.242676	grey	NA	2863631..2864302	-	223	24114061	ygcF	hypothetical protein
SF0642	-1.06382	-0.0892481	7.10203	0.651744	0.845176	0.242676	grey	NA	679948..680589	+	213	24112061	nadD	nicotinic acid mononucleotide adenylyltransferase
SF1550	-1.06367	-0.0890531	6.85132	0.680563	0.859801	0.217925	grey	NA	1582552..1583265	-	237	24112922	-	IS600 ORF2
SF1165	-1.06367	-0.0890531	6.84978	0.680563	0.859801	0.217925	grey	NA	1208783..1209193	-	136	344915251	-	IS2 ORF1
SF0351	-1.06353	-0.0888573	7.95866	0.542121	0.782105	0.354567	grey	NA	362952..364055	+	367	24111792	ribD	bifunctional diaminohydroxyphosphoribosylaminopyrimidine deaminase/5-amino-6-(5-phosphoribosylamino)uracil reductase
SF0118	-1.0635	-0.0888224	8.30295	0.491753	0.748257	0.418395	grey	NA	133849..134715	-	288	24111564	speE	spermidine synthase
SF1304	-1.06346	-0.0887623	6.54744	0.713021	0.877837	0.187974	grey	NA	1356183..1356740	+	185	24112698	ycjC	DNA-binding transcriptional repressor PuuR
CP0206	-1.06326	-0.088488	7.11502	0.653003	0.845421	0.242258	grey	NA	169705..170379	-	224	31983699	-	ISSfl4 ORF1
SF1122	-1.06296	-0.0880893	7.33607	0.627994	0.831281	0.266591	grey	NA	1165061..1166305	+	414	24112523	ycfW	outer membrane-specific lipoprotein transporter subunit LolE
SF0199	-1.06274	-0.0877928	7.52869	0.605044	0.818394	0.289133	grey	NA	227715..228440	+	241	24111644	yafS	hypothetical protein
SF2939	-1.06274	-0.0877928	7.52898	0.605044	0.818394	0.289133	grey	NA	3031167..3031802	+	211	344915315	yqgE	hypothetical protein
SF1377	-1.06241	-0.0873384	5.64197	0.795959	0.917965	0.12349	grey	NA	1417081..1417302	-	73	24112763	kil	FtsZ inhibitor protein
SF3591	-1.06235	-0.0872609	6.88022	0.683332	0.86134	0.215346	grey	NA	3692614..3693282	-	222	24114825	-	IS150 ORF1(ORF A)
SF0948	-1.06235	-0.0872609	6.88214	0.683332	0.86134	0.215346	grey	NA	993558..994667	-	369	24112360	-	hypothetical protein
SF3185	-1.06171	-0.0863942	6.89461	0.684681	0.862308	0.213725	grey	NA	3282283..3282693	-	136	344915326	-	IS2 ORF1
SF2672	-1.06164	-0.0862907	7.15257	0.656674	0.847988	0.237883	grey	NA	2747337..2748599	+	420	532141277	yfjD	transporter
SF2973	-1.06154	-0.0861617	7.55871	0.608093	0.820427	0.285554	grey	NA	3067737..3071855	-	1372	532141287	pic	serine protease
SF1921	-1.06112	-0.0855846	7.16506	0.657864	0.848799	0.236505	grey	NA	1957043..1957369	-	108	24113258	-	IS629 ORF1
SF1721	-1.06084	-0.0852014	5.67753	0.798192	0.917965	0.12349	grey	NA	1755485..1756645	+	386	24113080	-	amino acid/amine transport protein
SF0849	-1.06077	-0.0851108	7.57738	0.610074	0.820613	0.285226	grey	NA	884595..888623	+	1342	24112265	ftsK	DNA translocase FtsK
SF0407	-1.0607	-0.0850165	7.39124	0.633473	0.83435	0.261276	grey	NA	417785..420934	-	1049	24111845	acrB	multidrug efflux system protein AcrB
SF2731	-1.0607	-0.0850165	7.39194	0.633473	0.83435	0.261276	grey	NA	2803524..2804450	+	308	344915310	gutQ	hypothetical protein
SF1102	-1.06048	-0.0847161	6.92694	0.687313	0.863662	0.211461	grey	NA	1142839..1143480	+	213	24112504	tmk	thymidylate kinase
SF3873	-1.06048	-0.0847161	6.92963	0.687313	0.863662	0.211461	grey	NA	3993789..3994199	-	136	344915360	-	IS2 ORF1
SF4159	-1.06039	-0.0845958	7.58574	0.611049	0.820613	0.285226	grey	NA	4329718..4330293	+	191	344915374	yjbK	regulator
SF1588	-1.06029	-0.0844552	6.62273	0.719133	0.882428	0.18045	grey	NA	1619099..1619923	+	274	344915270	-	IS2 ORF2
SF1040	-1.05997	-0.0840242	6.23659	0.755896	0.898258	0.154798	grey	NA	1082719..1083030	+	103	24112445	-	hypothetical protein
SF2351	-1.05997	-0.0840242	6.24008	0.755896	0.898258	0.154798	grey	NA	2397770..2398093	+	107	24113647	yfbM	hypothetical protein
SF2498	-1.05935	-0.0831763	5.71208	0.800331	0.918623	0.122455	grey	NA	2557525..2557737	+	70	56480109	-	hypothetical protein
SF0086	-1.05929	-0.0830913	7.615	0.613918	0.821492	0.283682	grey	NA	97021..98265	+	414	56479599	ftsW	cell division protein FtsW
SF0851	-1.05913	-0.0828828	7.21359	0.662464	0.852019	0.231043	grey	NA	889400..890743	+	447	24112267	ycaJ	recombination factor protein RarA
SF2030	-1.059	-0.0827033	6.26194	0.757579	0.899055	0.153518	grey	NA	2054837..2055193	-	118	24113356	-	bacteriophage protein
SF3320	-1.05896	-0.0826475	8.19678	0.537739	0.779568	0.359254	grey	NA	3418031..3419320	+	429	56480310	sun	16S rRNA methyltransferase GidB
SF2002	-1.05866	-0.0822364	7.22663	0.663576	0.853141	0.229143	grey	NA	2028315..2029232	-	305	24113331	yedI	hypothetical protein
SF2058	-1.05813	-0.0815141	6.67692	0.723393	0.884771	0.176624	grey	NA	2079731..2080666	-	311	24113382	erfK	L,D-transpeptidase
SF1658	-1.05806	-0.0814274	6.28631	0.759216	0.900277	0.151559	grey	NA	1688241..1688876	+	211	24113023	nth	endonuclease III
SF3404	-1.05762	-0.0808274	7.82297	0.597178	0.811957	0.300525	grey	NA	3483589..3484266	-	225	24114649	rpe	ribulose-phosphate 3-epimerase
SF2100	-1.05762	-0.0808274	7.82363	0.597178	0.811957	0.300525	grey	NA	2113945..2115201	-	418	24113422	rfbE	polysaccharide biosynthesis protein
SF0830	-1.05762	-0.0808187	6.99878	0.693527	0.868204	0.203895	grey	NA	864219..865124	-	301	24112246	-	IS2 transposase TnpB
SF0107	-1.05754	-0.0807106	7.65972	0.618515	0.825376	0.276876	grey	NA	116997..117548	+	183	24111554	ampD	N-acetyl-anhydromuranmyl-L-alanine amidase
SF3656	-1.05729	-0.0803717	8.45802	0.51099	0.761684	0.392735	grey	NA	3762791..3763816	-	341	24114886	tdh	L-threonine 3-dehydrogenase
SF2901	-1.05728	-0.0803624	7.26196	0.666824	0.854104	0.227516	grey	NA	2994013..2994906	+	297	56480201	iciA	chromosome replication initiation inhibitor protein
SF1437	-1.05716	-0.0801942	6.30786	0.76081	0.901445	0.149688	grey	NA	1473117..1473620	-	167	24112819	yeaK	hypothetical protein
SF3658	-1.05705	-0.0800399	7.4855	0.642571	0.839032	0.253202	grey	NA	3765297..3766154	-	285	24114888	htrL	hypothetical protein
SF0125	-1.05656	-0.0793681	7.02827	0.695877	0.868204	0.203895	grey	NA	141793..142563	+	256	24111571	yadH	inner membrane transport permease
SF1178	-1.05641	-0.0791645	7.28511	0.66892	0.854242	0.227284	grey	NA	1221262..1222560	+	432	56479844	dadA	D-amino acid dehydrogenase small subunit
SF2057	-1.05629	-0.0790016	6.32969	0.762362	0.902803	0.147517	grey	NA	2078354..2079271	-	305	56480018	nac	nitrogen assimilation transcriptional regulator
SF3749	-1.05604	-0.0786642	7.0404	0.697025	0.868204	0.203895	grey	NA	3857369..3857671	+	100	24114976	-	IS600 ORF1
SF0163	-1.05598	-0.0785803	7.29688	0.669948	0.85441	0.226999	grey	NA	184465..185661	+	398	24111608	yaeM	1-deoxy-D-xylulose 5-phosphate reductoisomerase
SF0457	-1.05559	-0.0780452	7.71117	0.623747	0.828962	0.270623	grey	NA	473134..474519	+	461	24111894	cysS	cysteinyl-tRNA synthetase
SF2519	-1.05557	-0.0780282	7.52266	0.646332	0.841937	0.248216	grey	NA	2584962..2585675	-	237	56480114	purC	phosphoribosylaminoimidazole-succinocarboxamide synthase
SF2973a	-1.05522	-0.0775427	7.53531	0.647247	0.842758	0.24681	grey	NA
SF3223	-1.05516	-0.07746	8.17348	0.566518	0.79294	0.334716	grey	NA	3322764..3323936	-	390	24114472	obgE	GTPase CgtA
SF3967	-1.05516	-0.07746	8.17557	0.566518	0.79294	0.334716	grey	NA	4095708..4096637	-	309	24115185	fdhE	formate dehydrogenase accessory protein FdhE
SF3325	-1.05514	-0.0774402	7.3217	0.671966	0.856	0.224317	grey	NA	3423542..3423829	-	95	24114571	-	ISSfl4 ORF1
SF2979	-1.05504	-0.0772971	7.06746	0.699269	0.869674	0.201453	grey	NA	3075173..3075499	-	108	24114243	-	IS629 ORF1
SF2516	-1.05504	-0.0772971	7.06876	0.699269	0.869674	0.201453	grey	NA	2581129..2581827	-	232	56480113	ypfH	hydrolase
SF0258	-1.05504	-0.0772971	7.06983	0.699269	0.869674	0.201453	grey	NA	275113..275955	-	280	344915218	ykgG	transporter
SF3256	-1.05488	-0.0770836	6.76227	0.729951	0.888827	0.170025	grey	NA	3353857..3354675	+	272	24114503	-	IS600 ORF2
SF2281	-1.05488	-0.0770836	6.76296	0.729951	0.888827	0.170025	grey	NA	2316901..2317380	-	159	24113583	ccmE	cytochrome c-type biogenesis protein CcmE
SF4253	-1.05474	-0.0768837	7.33202	0.672956	0.856279	0.223847	grey	NA	4426753..4427217	+	154	24115454	nrdG	anaerobic ribonucleotide reductase-activating protein
SF0987	-1.05463	-0.0767305	6.37525	0.765347	0.904821	0.144296	grey	NA	1036357..1037103	-	248	24112398	ymcB	hypothetical protein
SF1378	-1.05434	-0.0763361	7.34181	0.673934	0.856787	0.222992	grey	NA	1417379..1418284	-	301	24112764	-	IS2 transposase TnpB
SF2947	-1.05383	-0.0756485	6.39518	0.766784	0.905838	0.142676	grey	NA
SF2769	-1.05372	-0.0754917	7.93065	0.608209	0.820427	0.285554	grey	NA	2843437..2843916	-	159	24114041	ispF	2-C-methyl-D-erythritol 2,4-cyclodiphosphate synthase
SF1050	-1.05361	-0.0753426	7.10902	0.70251	0.871928	0.197719	grey	NA	1095294..1095620	-	108	24112455	-	IS629 ORF1
SF3936	-1.05346	-0.0751403	7.93594	0.60895	0.820613	0.285226	grey	NA	4064035..4064544	+	169	24115154	yihI	Der GTPase activator
SF0350	-1.05322	-0.0748021	8.09504	0.590484	0.807801	0.307928	grey	NA	362499..362948	+	149	24111791	nrdR	transcriptional regulator NrdR
SF3595	-1.05319	-0.0747649	7.59157	0.652538	0.845176	0.242676	grey	NA	3697297..3698121	+	274	24114829	yhiX	DNA-binding transcriptional regulator GadX
SF3497	-1.05315	-0.0747153	7.12129	0.703559	0.872232	0.197216	grey	NA	3587538..3588302	+	254	24114739	nikD	nickel transporter ATP-binding protein NikD
SF1002	-1.05315	-0.0747153	7.12357	0.703559	0.872232	0.197216	grey	NA	1050010..1050285	-	91	24112411	insA	IS1 ORF1
SF1115	-1.05312	-0.074672	6.81086	0.733594	0.891918	0.165018	grey	NA	1155942..1156652	-	236	24112516	ycfQ	hypothetical protein
SF0835	-1.05312	-0.074672	6.81256	0.733594	0.891918	0.165018	grey	NA	867786..869444	+	552	24112251	ybjD	hypothetical protein
SF0617	-1.0528	-0.0742299	7.38634	0.677726	0.859343	0.218694	grey	NA	650241..651461	+	406	24112038	nagC	nag (N-acetylglucosamine) operon transcriptional repressor
SF1055	-1.0527	-0.0740995	7.13302	0.704592	0.873269	0.195501	grey	NA	1098116..1099021	+	301	24112460	-	IS2 transposase TnpB
SF0652	-1.05233	-0.0735831	6.43881	0.769551	0.905838	0.142676	grey	NA	689296..690096	+	266	56479709	ybeF	DNA-binding transcriptional regulator
SF1880	-1.05233	-0.0735831	6.4382	0.769551	0.905838	0.142676	red	T3SS_effector	1917922..1919673	+	583	24113218	ipaH_4	invasion plasmid antigen
SF0085	-1.05209	-0.0732592	7.8111	0.633382	0.83435	0.261276	grey	NA	95705..97021	+	438	24111533	murD	UDP-N-acetylmuramoyl-L-alanyl-D-glutamate synthetase
SF3717	-1.05193	-0.0730327	7.62668	0.655888	0.847427	0.238839	grey	NA	3823521..3825263	+	580	24114946	iucC	siderophore biosynthesis protein
SF1186	-1.05186	-0.0729486	5.90227	0.811504	0.924047	0.113962	grey	NA	1230618..1231133	+	171	24112584	mltE	lytic murein endotransglycosylase E
SF0961	-1.05171	-0.0727332	7.418	0.680453	0.859801	0.217925	grey	NA	1009037..1009690	+	217	24112372	-	IS2 ORF2
SF2554	-1.05162	-0.0726136	7.63745	0.656704	0.847988	0.237883	grey	NA	2622056..2623522	-	488	56480121	guaB	inosine 5'-monophosphate dehydrogenase
SF0214	-1.05161	-0.0725969	6.45813	0.770884	0.906131	0.142209	grey	NA
SF2487	-1.05148	-0.0724226	6.85882	0.737041	0.892307	0.164388	grey	NA	2547648..2548073	-	141	56480106	-	acetyltransferase
SF2750	-1.05148	-0.0724226	6.86027	0.737041	0.892307	0.164388	grey	NA	2825217..2825720	-	167	24114024	insB	IS1 ORF2
SF1342	-1.05148	-0.0724226	6.86096	0.737041	0.892307	0.164388	grey	NA	1392029..1392934	-	301	24112729	-	IS2 transposase TnpB
SF0312	-1.05148	-0.0724226	6.86017	0.737041	0.892307	0.164388	grey	NA	325574..326392	-	272	24111754	-	IS600 ORF2
SF0574	-1.05143	-0.0723542	8.28257	0.578109	0.798993	0.323746	grey	NA	599380..601146	-	588	56479692	sdhA	succinate dehydrogenase flavoprotein subunit
SF3080	-1.0514	-0.0723184	7.17069	0.707604	0.874612	0.193286	grey	NA	3175685..3176458	+	257	56480246	ygiE	zinc transporter ZupT
SF3204	-1.05128	-0.0721432	10.4818	0.252125	0.555525	0.848075	grey	NA	3300246..3301130	-	294	56480277	yhbM	lipoprotein NlpI
SF3070	-1.05105	-0.0718254	8.15904	0.597096	0.811957	0.300525	grey	NA	3166639..3168531	-	630	56480243	parE	DNA topoisomerase IV subunit B
SF0933	-1.05096	-0.071706	6.87534	0.738149	0.892307	0.164388	grey	NA	980921..981331	-	136	344915238	-	IS2 ORF1
SF0210	-1.05096	-0.071706	6.87627	0.738149	0.892307	0.164388	grey	NA	236198..237103	+	301	24111655	-	IS2 transposase TnpB
SF1616	-1.05096	-0.071706	6.87577	0.738149	0.892307	0.164388	grey	NA	1643328..1644230	-	300	24112983	ynfL	LysR family transcriptional regulator
SF2621	-1.05091	-0.0716398	6.47976	0.772186	0.906855	0.141056	grey	NA	2694810..2695523	+	237	24113901	-	IS600 ORF2
SF1949	-1.05091	-0.0716398	6.47797	0.772186	0.906855	0.141056	grey	NA
SF0120	-1.05066	-0.0713024	7.44827	0.683085	0.86134	0.215346	grey	NA	134821..135339	-	172	24111565	yacC	hypothetical protein
SF1006	-1.05045	-0.0710052	6.88905	0.739238	0.892307	0.164388	grey	NA	1053886..1055127	+	413	56479794	agp	glucose-1-phosphatase/inositol phosphatase
SF2208	-1.05045	-0.0710052	6.8914	0.739238	0.892307	0.164388	grey	NA	2235289..2235564	+	91	24113515	insA	IS1 ORF1
SF0622	-1.05027	-0.0707569	7.86555	0.638547	0.837444	0.255935	grey	NA	658302..659381	+	359	56479703	ybeZ	pho regulon ATP-binding protein
SF3533	-1.04995	-0.0703195	6.90238	0.740308	0.892307	0.164388	grey	NA	3624671..3624946	-	91	24114772	insA	IS1 ORF1
SF0170	-1.0499	-0.0702559	9.10789	0.470701	0.735957	0.442307	grey	NA	193045..193500	+	151	56479620	fabZ	(3R)-hydroxymyristoyl-ACP dehydratase
SF1454	-1.04981	-0.0701294	5.96306	0.8147	0.92626	0.110511	grey	NA	1488774..1490132	+	452	56479901	ydjE	transporter
SF3383	-1.04978	-0.0700872	7.22046	0.711426	0.876603	0.190004	grey	NA	3461786..3462967	+	393	24114629	yhfC	transporter
SF3107	-1.04977	-0.0700767	7.88176	0.639966	0.838072	0.254853	grey	NA	3200144..3201889	+	581	24114366	dnaG	DNA primase
SF2468	-1.04898	-0.0689919	6.9339	0.742393	0.892307	0.164388	grey	NA	2528763..2529524	+	253	24113758	cysZ	sulfate transport protein CysZ
SF2241	-1.04898	-0.0689919	6.93387	0.742393	0.892307	0.164388	grey	NA	2269541..2271010	-	489	24113543	lysP	lysine transporter
SF1257	-1.04898	-0.0689919	6.93635	0.742393	0.892307	0.164388	grey	NA	1308673..1309212	-	179	24112653	yciB	intracellular septation protein A
SF2330	-1.04894	-0.0689309	6.53969	0.775912	0.908445	0.138528	grey	NA	2377199..2377708	+	169	532141267	yfaO	nucleoside triphosphatase NudI
SF1563	-1.04885	-0.0688093	5.99359	0.816215	0.927745	0.1082	grey	NA	1595773..1596156	-	127	56479926	marA	DNA-binding transcriptional activator MarA
SF0432	-1.04863	-0.0685126	7.25561	0.714158	0.878994	0.186075	grey	NA	450313..450720	+	135	24111870	ybbI	DNA-binding transcriptional regulator CueR
SF0646	-1.04852	-0.068349	6.94933	0.743409	0.892734	0.163698	grey	NA	682303..684204	+	633	24112065	mrdA	penicillin-binding protein 2
SF2674	-1.04827	-0.0680052	7.26902	0.715044	0.879578	0.185117	grey	NA	2749370..2750248	+	292	24113952	ppnK	inorganic polyphosphate/ATP-NAD kinase
SF0861	-1.04806	-0.0677195	6.96186	0.744408	0.893209	0.16293	grey	NA	901342..901608	+	88	24112277	-	IS2 ORF2
SF1879	-1.04793	-0.067544	6.02177	0.817678	0.928458	0.107092	grey	NA	1917074..1917322	+	82	24113217	-	bacteriophage protein
SF2560	-1.04784	-0.067423	8.52017	0.573311	0.79624	0.328724	grey	NA	2628752..2630026	-	424	24113843	hisS	histidyl-tRNA synthetase
SF2631	-1.04748	-0.066916	7.76651	0.668038	0.854242	0.227284	grey	NA	2702539..2704338	-	599	24113911	lepA	GTP-binding protein LepA
SF3494	-1.0472	-0.0665328	7.30217	0.717632	0.881804	0.181469	grey	NA	3584190..3585764	+	524	24114736	nikA	nickel transporter substrate-binding protein
SF0488	-1.04717	-0.0664989	6.99408	0.746357	0.894536	0.160789	grey	NA	505817..506935	-	372	24111921	ybdK	gamma-glutamyl:cysteine ligase
SF1944	-1.04713	-0.0664425	6.59637	0.77939	0.910457	0.135337	grey	NA	1977870..1978670	-	266	56479997	otsB	trehalose-6-phosphate phosphatase
SF1469	-1.04705	-0.0663301	6.0477	0.819093	0.928877	0.106441	grey	NA	1504688..1505341	-	217	56479906	-	ABC transporter ATP-binding protein
SF1034	-1.04705	-0.0663301	6.04802	0.819093	0.928877	0.106441	grey	NA	1078707..1079357	-	216	56479799	csgD	DNA-binding transcriptional regulator CsgD
SF0101	-1.04705	-0.0663278	8.13585	0.628153	0.831281	0.266591	grey	NA	111946..112989	+	347	24111549	guaC	guanosine 5'-monophosphate oxidoreductase
SF4229	-1.04705	-0.0663278	8.13668	0.628153	0.831281	0.266591	grey	NA	4401645..4403156	+	503	24115431	pepA	multifunctional aminopeptidase A
SF0640	-1.04698	-0.0662311	7.78378	0.669432	0.854242	0.227284	grey	NA	678334..678915	+	193	24112059	rlpB	LPS-assembly lipoprotein RlpB
SF2881	-1.04698	-0.0662311	7.78268	0.669432	0.854242	0.227284	grey	NA	2973769..2974290	+	173	24114149	fldB	flavodoxin FldB
SF3061	-1.04685	-0.0660578	7.31254	0.718473	0.881861	0.181376	grey	NA	3156697..3158109	-	470	24114322	sufI	FtsI repressor
SF2343	-1.04674	-0.0659071	7.00604	0.747307	0.894754	0.160437	grey	NA	2390318..2391988	-	556	56480081	menD	2-succinyl-5-enolpyruvyl-6-hydroxy-3-cyclohexene-1-carboxylate synthase
SF1313	-1.04656	-0.0656575	6.61176	0.780499	0.910685	0.134976	grey	NA	1363804..1364151	+	115	24112707	pspE	thiosulfate:cyanide sulfurtransferase
SF3408	-1.04647	-0.0655289	8.67929	0.56262	0.791374	0.337569	grey	NA	3487756..3488478	-	240	344915336	aroK	shikimate kinase I
SF2415	-1.0462	-0.0651645	6.0728	0.820461	0.929726	0.105122	grey	NA	2463265..2463828	-	187	24113709	-	fimbrial-like protein
SF1415	-1.0462	-0.0651645	6.07449	0.820461	0.929726	0.105122	grey	NA	1453545..1454123	-	192	24112799	yeaB	NUDIX hydrolase
SF3098	-1.04618	-0.0651306	7.3384	0.720121	0.883198	0.179192	grey	NA	3192416..3193237	-	273	56480249	uppP	undecaprenyl pyrophosphate phosphatase
SF0010	-1.04609	-0.0650004	7.59422	0.694986	0.868204	0.203895	grey	NA	9305..9892	+	195	56479583	mogA	molybdenum cofactor biosynthesis protein MogA
SF1038	-1.04601	-0.0648932	6.63262	0.781584	0.910755	0.134866	grey	NA	1081118..1081861	+	247	24112443	-	IS600 ORF2
SF3750	-1.04601	-0.0648932	6.63262	0.781584	0.910755	0.134866	grey	NA	3857707..3858525	+	272	24114977	-	IS600 ORF2
SF2167	-1.04601	-0.0648932	6.63206	0.781584	0.910755	0.134866	grey	NA	2191046..2191318	-	90	24113481	yohL	transcriptional repressor RcnR
SF2284	-1.04601	-0.0648932	6.63283	0.781584	0.910755	0.134866	grey	NA	2318362..2319024	-	220	24113586	ccmB	heme exporter protein B, cytochrome c-type biogenesis protein
SF1213	-1.04585	-0.064678	7.34718	0.72093	0.883656	0.178443	grey	NA	1260595..1261851	+	418	56479855	hemA	glutamyl-tRNA reductase
SF3887	-1.04556	-0.0642796	8.01939	0.652351	0.845176	0.242676	grey	NA	4006464..4007291	+	275	344915361	dapF	diaminopimelate epimerase
SF2385	-1.04553	-0.0642325	7.35917	0.721728	0.884391	0.177244	grey	NA	2434105..2434899	-	264	24113681	hisJ	histidine ABC transporter substrate-binding protein HisJ
SF0816	-1.04551	-0.064201	7.04917	0.750068	0.895886	0.158613	grey	NA	848267..848983	-	238	24112232	artQ	arginine transporter permease subunit ArtQ
SF2501	-1.04547	-0.0641487	6.6476	0.782646	0.911376	0.133882	grey	NA	2560411..2560806	-	131	24113788	-	iso-IS1 ORF2
SF2311	-1.04526	-0.0638559	8.34726	0.615539	0.822818	0.281355	grey	NA	2352232..2354859	-	875	24113610	gyrA	DNA gyrase subunit A
CP0065	-1.04511	-0.0636544	7.05978	0.750959	0.896122	0.158233	grey	NA	49783..50241	+	152	31983631	insB	IS1 ORF2
SF1043	-1.04461	-0.0629672	6.12799	0.823068	0.932195	0.101297	grey	NA	1085089..1086246	-	385	56479803	mdoC	glucans biosynthesis protein
SF0241	-1.04443	-0.0627167	6.6857	0.784703	0.912952	0.131389	grey	NA	263452..264270	-	272	24111685	-	IS600 ORF2
SF3511	-1.04434	-0.0625923	7.08654	0.7527	0.896529	0.157578	grey	NA	3603585..3604733	-	382	24114752	-	hypothetical protein
SF4281	-1.04434	-0.0625923	7.08673	0.7527	0.896529	0.157578	grey	NA	4459790..4460437	-	215	532141323	ytfA	hypothetical protein
SF0544	-1.04429	-0.062518	7.40083	0.724823	0.885496	0.175442	grey	NA	564375..565847	+	490	24111971	modF	molybdenum transport ATP-binding protein ModF
SF0356	-1.04399	-0.0621055	7.41139	0.725573	0.885925	0.174743	grey	NA	366715..367632	-	305	24111797	-	reductase
SF0046	-1.04399	-0.0621055	7.41262	0.725573	0.885925	0.174743	grey	NA	49698..50540	-	280	24111495	apaH	diadenosine tetraphosphatase
SF1249	-1.04397	-0.0620763	7.10294	0.75355	0.89667	0.157351	grey	NA	1301876..1302283	-	135	344915255	-	hypothetical protein
SF1296	-1.04393	-0.0620276	6.70268	0.7857	0.913552	0.130442	grey	NA	1346908..1347900	-	330	24112690	sapD	antimicrobial peptide ABC transporter ATP-binding protein
SF2306	-1.04386	-0.0619305	6.15303	0.82431	0.933126	0.0998562	grey	NA	2346258..2347097	-	279	24113607	-	IS911 ORF2
SF0621	-1.0436	-0.0615698	7.11405	0.754387	0.897217	0.156471	grey	NA	656764..658188	+	474	24112041	yleA	(dimethylallyl)adenosine tRNA methylthiotransferase
SF2267	-1.04345	-0.0613556	6.72079	0.786676	0.91405	0.129654	grey	NA	2299502..2301091	+	529	56480060	yejF	microcin C ABC transporter ATP-binding protein YejF
SF3721	-1.0434	-0.0612989	7.43402	0.727046	0.886992	0.173006	grey	NA	3830448..3831353	-	301	24114950	-	IS2 transposase TnpB
SF0047	-1.04276	-0.060413	8.12029	0.660911	0.850701	0.233277	grey	NA	50547..50924	-	125	24111496	apaG	CO2+/MG2+ efflux protein ApaG
SF4071	-1.04276	-0.060413	8.1188	0.660911	0.850701	0.233277	grey	NA	4218485..4219075	+	196	24115283	yjaG	hypothetical protein
SF0543	-1.04254	-0.0601057	7.15287	0.756825	0.898881	0.153798	grey	NA	563519..564307	+	262	24111970	modE	DNA-binding transcriptional regulator ModE
CP0208	-1.04251	-0.0600603	6.7541	0.78857	0.915055	0.12807	grey	NA	171135..171500	-	121	161485953	-	insertion sequence 2 OrfA protein
SF3266	-1.04251	-0.0600603	6.75509	0.78857	0.915055	0.12807	grey	NA	3362217..3362720	+	167	24114513	insB	IS1 ORF2
SF1143	-1.04244	-0.0599697	6.20192	0.826683	0.934407	0.0978771	grey	NA	1185775..1186215	+	146	532141225	-	HNH endonuclease
SF3219	-1.04238	-0.0598811	8.71164	0.592557	0.809365	0.305138	grey	NA	3319217..3319846	-	209	24114468	rrmJ	23S rRNA methyltransferase
SF2379	-1.04225	-0.0597023	8.13943	0.662511	0.852019	0.231043	grey	NA	2429437..2429799	+	120	24113675	folX	D-erythro-7,8-dihydroneopterin triphosphate 2'-epimerase
SF4146	-1.04212	-0.0595247	7.7371	0.705759	0.874321	0.193765	grey	NA	4315908..4318730	+	940	24115351	uvrA	excinuclease ABC subunit A
SF3669	-1.0419	-0.0592171	7.74516	0.706377	0.874505	0.193461	grey	NA	3776566..3777624	-	352	24114899	waaQ	lipopolysaccharide core biosynthesis protein
SF0647	-1.04187	-0.0591731	7.17714	0.75839	0.899777	0.15236	grey	NA	684207..685319	+	370	24112066	mrdB	cell wall shape-determining protein
SF1496	-1.04177	-0.0590416	6.22663	0.827816	0.934679	0.0974575	grey	NA	1529897..1532158	-	753	56479915	katE	hydroperoxidase II
SF1818	-1.04162	-0.0588262	6.78737	0.79039	0.915515	0.127344	grey	NA	1856042..1856317	+	91	24113167	insA	IS1 ORF1
SF0917	-1.04154	-0.0587192	7.19189	0.759155	0.900277	0.151559	grey	NA	957322..958107	+	261	56479771	smtA	S-adenosyl-L-methionine-dependent methyltransferase
SF0079	-1.04144	-0.0585823	7.98169	0.685465	0.862315	0.213712	grey	NA	88712..89653	+	313	24111527	mraW	16S rRNA m(4)C1402 methyltransferase
SF3241	-1.04126	-0.058337	8.17758	0.665609	0.854025	0.227649	grey	NA	3336112..3336837	+	241	24114490	yhbG	lipopolysaccharide ABC transporter ATP-binding protein
SF2273	-1.04122	-0.0582732	7.20341	0.75991	0.900618	0.151012	grey	NA	2306143..2307150	-	335	24113575	yejK	nucleoid-associated protein NdpA
SF0222	-1.04077	-0.0576489	6.81861	0.79214	0.916325	0.126069	grey	NA	246300..247148	+	282	24111667	-	packaged DNA stabilization protein
SF0794	-1.04077	-0.0576489	6.81982	0.79214	0.916325	0.126069	grey	NA	828215..828811	-	198	56479738	ybjG	undecaprenyl pyrophosphate phosphatase
SF1683	-1.0405	-0.057281	6.27266	0.829985	0.935489	0.0962071	grey	NA	1714128..1714955	+	275	56479949	ydhO	lipoprotein
SF1088	-1.04048	-0.0572529	8.20821	0.668092	0.854242	0.227284	grey	NA	1128893..1132075	-	1060	344915246	rne	RNase E
SF2346	-1.04036	-0.0570805	6.83652	0.79299	0.916831	0.125273	grey	NA	2393811..2394272	-	153	24113643	elaA	acyltransferase
SF4236	-1.04036	-0.0570805	6.83624	0.79299	0.916831	0.125273	grey	NA	4410243..4410518	+	91	24115438	insA	IS1 ORF1
SF0553	-1.03996	-0.0565248	6.85115	0.793825	0.917079	0.124882	grey	NA	574288..575007	-	239	24111980	pnuC	nicotinamide riboside transporter PnuC
SF3186	-1.03996	-0.0565248	6.85112	0.793825	0.917079	0.124882	grey	NA	3283547..3284638	+	363	56480271	yraK	fimbrial protein
SF1369	-1.0399	-0.0564453	6.29716	0.831023	0.935553	0.0961085	grey	NA
SF3679	-1.03985	-0.0563808	8.04644	0.69025	0.865883	0.207756	grey	NA	3784242..3784700	+	152	24114909	dut	deoxyuridine 5'-triphosphate nucleotidohydrolase
SF2367	-1.03918	-0.0554502	6.88086	0.795447	0.917759	0.123812	grey	NA	2416974..2417573	+	199	24113663	-	5'-nucleotidase
SF0814	-1.03918	-0.0554502	6.88201	0.795447	0.917759	0.123812	grey	NA	846576..847307	-	243	56479746	artJ	arginine ABC transporter substrate-binding protein
SF2538	-1.03908	-0.0553017	7.60101	0.738265	0.892307	0.164388	grey	NA	2604283..2605746	+	487	24113822	-	hypothetical protein
SF0172	-1.03908	-0.0553017	7.60035	0.738265	0.892307	0.164388	grey	NA	194292..195440	+	382	56479621	lpxB	lipid-A-disaccharide synthase
CP0105	-1.03884	-0.054968	7.29717	0.765574	0.904821	0.144296	grey	NA	87010..87915	-	301	31983650	-	insertion element IS2 transposase InsD
SF2056	-1.03876	-0.0548558	6.34208	0.833014	0.936696	0.0943475	grey	NA	2077302..2078252	-	316	24113380	cbl	transcriptional regulator Cbl
SF0802	-1.03876	-0.0548558	6.34112	0.833014	0.936696	0.0943475	grey	NA	835913..836170	-	85	56479741	grxA	glutaredoxin
SF4228	-1.03863	-0.0546833	7.61931	0.739449	0.892307	0.164388	grey	NA	4400278..4401378	-	366	56480551	yjgP	lipopolysaccharide ABC transporter permease LptF
SF3762	-1.03856	-0.0545782	8.09817	0.694229	0.868204	0.203895	grey	NA
SF3300	-1.03844	-0.054422	6.91224	0.79701	0.917965	0.12349	grey	NA	3399224..3400108	+	294	56480302	yhdJ	methyltransferase
SF1619	-1.03821	-0.0540993	6.36481	0.833969	0.93701	0.0938634	grey	NA	1646598..1647419	+	273	24112985	-	hypothetical protein
SF4246	-1.03809	-0.0539362	8.11599	0.695658	0.868204	0.203895	grey	NA	4415670..4416131	+	153	56480557	pyrI	aspartate carbamoyltransferase
SF3292	-1.03808	-0.0539244	6.92617	0.79777	0.917965	0.12349	grey	NA
SF0194	-1.03808	-0.0539244	6.92678	0.79777	0.917965	0.12349	grey	NA	222660..223574	-	304	24111639	yafC	LysR family transcriptional regulator
SF4425	-1.03776	-0.0534725	7.34146	0.76818	0.905838	0.142676	grey	NA	4598365..4598691	+	108	24115622	trpR	Trp operon repressor
SF1366	-1.03773	-0.0534372	6.94011	0.798518	0.917965	0.12349	grey	NA	1409936..1410211	+	91	24112753	insA	IS1 ORF1
SF4214	-1.03773	-0.0534372	6.9424	0.798518	0.917965	0.12349	grey	NA	4389070..4389465	-	131	24115417	insB	IS1 ORF2
SF2034	-1.03773	-0.0534372	6.94487	0.798518	0.917965	0.12349	grey	NA	2058095..2058397	-	100	24113360	-	IS600 ORF1
SF2654	-1.03773	-0.0534372	6.94114	0.798518	0.917965	0.12349	grey	NA	2730674..2731405	+	243	24113933	yfiH	hypothetical protein
SF2948	-1.03768	-0.0533668	6.38633	0.834898	0.937229	0.0935259	grey	NA
SF0963	-1.03768	-0.0533668	6.38571	0.834898	0.937229	0.0935259	grey	NA	1011825..1012271	-	148	24112374	yccF	hypothetical protein
SF4052	-1.0375	-0.0531133	7.35266	0.76881	0.905838	0.142676	grey	NA	4193828..4194754	-	308	56480499	coaA	pantothenate kinase
SF3991	-1.03746	-0.0530526	8.50274	0.659584	0.84989	0.234653	grey	NA	4119955..4120653	-	232	24115208	cpxR	DNA-binding transcriptional regulator CpxR
SF1477	-1.03739	-0.0529602	6.95613	0.799251	0.918333	0.122911	grey	NA	1512228..1513034	-	268	56479910	xthA	exonuclease III
SF1792	-1.03739	-0.0529602	6.95559	0.799251	0.918333	0.122911	grey	NA	1829184..1829486	-	100	532141245	-	IS600 ORF1
SF0648	-1.03736	-0.0529212	7.6722	0.742853	0.892307	0.164388	grey	NA	685330..686418	+	362	24112067	rlpA	rare lipoprotein A
SF3815	-1.03705	-0.0524805	10.6994	0.382398	0.674544	0.568015	grey	NA	3927137..3927670	-	177	24115038	atpH	ATP synthase F0F1 subunit delta
SF1847	-1.03668	-0.0519691	6.42795	0.836684	0.937695	0.0928095	grey	NA	1884585..1885403	+	272	24113191	-	IS600 ORF2
SF1332	-1.03668	-0.0519691	6.42645	0.836684	0.937695	0.0928095	grey	NA	1384751..1385479	-	242	56479880	ycjI	murein peptide amidase A
SF4115	-1.03651	-0.0517314	7.39562	0.77125	0.906321	0.141907	grey	NA	4281824..4282159	+	111	24115323	phnA	hypothetical protein
SF4069	-1.03645	-0.0516527	7.96977	0.722015	0.884499	0.177068	grey	NA	4216550..4217614	+	354	24115281	hemE	uroporphyrinogen decarboxylase
SF0970	-1.0364	-0.0515873	6.99936	0.801377	0.919184	0.121574	grey	NA	1016702..1017892	-	396	24112380	-	23S rRNA m(5)C1962 methyltransferase
SF1137	-1.0362	-0.0513019	6.44802	0.837542	0.937695	0.0928095	grey	NA	1181562..1181864	+	100	532141224	-	bacteriophage protein
SF0436	-1.03609	-0.051148	7.01237	0.802062	0.919184	0.121574	grey	NA	452876..453682	+	268	24111874	ybbM	metal resistance protein
SF0751	-1.03578	-0.0507175	7.02746	0.802735	0.919373	0.121278	grey	NA	778976..780061	+	361	24112169	ybiC	dehydrogenase
SF2804	-1.03548	-0.0502954	7.03959	0.803397	0.919765	0.120663	grey	NA	2882001..2882783	-	260	24114075	yqcB	tRNA pseudouridine synthase C
SF0547	-1.03535	-0.050118	7.44928	0.774128	0.907864	0.139452	grey	NA	568184..569332	+	382	24111974	galK	galactokinase
SF2547	-1.03489	-0.0494756	7.06471	0.804687	0.920294	0.119834	grey	NA	2616053..2616355	+	100	24113831	-	IS600 ORF1
SF2855	-1.03485	-0.049416	6.50843	0.839989	0.939383	0.0902144	grey	NA
SF2061	-1.03485	-0.049416	6.50898	0.839989	0.939383	0.0902144	grey	NA	2082559..2083068	-	169	24113385	cobU	adenosylcobinamide kinase
SF1299	-1.03442	-0.0488232	6.52853	0.840764	0.940008	0.0892546	grey	NA	1349739..1351382	-	547	24112693	sapA	antimicrobial peptide ABC transporter substrate-binding protein SapA
SF2895	-1.03433	-0.0486973	8.28663	0.707588	0.874612	0.193286	grey	NA	2988779..2989357	-	192	56480198	ygfB	hypothetical protein
SF2096	-1.03425	-0.0485784	7.81338	0.751431	0.896309	0.157932	grey	NA	2110581..2110955	-	124	24113418	rfbI	glycosyl translocase
SF1111	-1.03407	-0.0483318	7.50948	0.777354	0.909403	0.137008	grey	NA	1151812..1152837	+	341	24112512	ycfO	beta-hexosaminidase
SF1455	-1.03361	-0.0476868	6.5682	0.84226	0.940317	0.0887802	grey	NA	1490225..1490884	-	219	344915263	ydjB	hypothetical protein
SF1388	-1.03361	-0.0476868	6.56759	0.84226	0.940317	0.0887802	grey	NA	1427222..1427497	-	91	24112773	-	hypothetical protein
SF3840	-1.03347	-0.047494	7.53926	0.778881	0.910457	0.135337	grey	NA	3957569..3957907	+	112	24115061	yifE	hypothetical protein
SF2283	-1.03322	-0.0471418	6.58494	0.842981	0.940598	0.0883497	grey	NA	2317583..2318320	-	245	56480064	ccmC	heme exporter protein C
SF1204	-1.03322	-0.0471418	6.58576	0.842981	0.940598	0.0883497	grey	NA	1247863..1249791	+	642	24112600	-	DNA-binding transcriptional regulator DhaR
SF0920	-1.03308	-0.0469545	7.55772	0.779869	0.910667	0.135005	grey	NA	960111..964571	+	1486	24112332	mukB	cell division protein MukB
SF1154	-1.03284	-0.0466116	6.60371	0.843685	0.940675	0.0882318	grey	NA	1195482..1196105	-	207	24112554	ymfC	23S rRNA pseudouridine synthase E
SF2680	-1.03275	-0.0464899	7.17119	0.80945	0.923809	0.114334	grey	NA	2754699..2755940	+	413	24113958	-	integrase
SF1564	-1.03236	-0.0459427	5.69534	0.889602	0.957911	0.0620372	grey	NA	1596176..1596553	-	125	344915267	marR	multiple antibiotic resistance protein
SF0776	-1.03202	-0.0454776	7.20857	0.811087	0.924047	0.113962	grey	NA	808543..809292	-	249	24112193	moeB	molybdopterin biosynthesis protein MoeB
SF0428	-1.03202	-0.0454776	7.20592	0.811087	0.924047	0.113962	grey	NA	444585..444980	+	131	24111866	ybaQ	hypothetical protein
SF2847	-1.03179	-0.0451519	7.22098	0.811616	0.924047	0.113962	grey	NA	2936959..2937990	+	343	24114116	galR	DNA-binding transcriptional regulator GalR
SF0349	-1.03176	-0.0451032	6.65814	0.845702	0.941244	0.0873592	grey	NA	361809..362408	-	199	344915222	yajI	hypothetical protein
SF1601	-1.03165	-0.0449577	5.72957	0.890551	0.958447	0.06123	grey	NA	1629369..1629869	-	166	56479933	-	hypothetical protein
SF1911	-1.03142	-0.0446261	6.67729	0.846344	0.941244	0.0873592	grey	NA	1946196..1946939	+	247	24113248	yecO	tRNA cmo(5)U34 methyltransferase
SF1379	-1.03142	-0.0446261	6.67701	0.846344	0.941244	0.0873592	grey	NA	1418242..1418652	-	136	24112765	-	IS2 repressor TnpA
SF3045	-1.03108	-0.044161	6.69677	0.846972	0.941244	0.0873592	grey	NA	3141887..3142174	-	95	24114306	-	hypothetical protein
SF3490	-1.03094	-0.0439644	8.82022	0.683078	0.86134	0.215346	grey	NA	3580422..3581033	+	203	344915342	-	hypothetical protein
SF0982	-1.03076	-0.0437076	6.71208	0.847586	0.941244	0.0873592	grey	NA	1029043..1030341	+	432	56479787	appA	phosphoanhydride phosphorylase
SF1256	-1.03076	-0.0437076	6.71362	0.847586	0.941244	0.0873592	grey	NA	1308170..1308568	-	132	24112652	yciA	acyl-CoA esterase
SF1962	-1.03076	-0.0437076	6.7144	0.847586	0.941244	0.0873592	grey	NA	1994639..1995721	-	360	344915282	yedO	1-aminocyclopropane-1-carboxylate deaminase
SF3810	-1.03071	-0.0436421	9.46692	0.613028	0.821196	0.284202	grey	NA	3921099..3922469	-	456	24115033	glmU	bifunctional N-acetylglucosamine-1-phosphate uridyltransferase/glucosamine-1-phosphate acetyltransferase
SF2237	-1.03044	-0.0432653	6.72805	0.848186	0.941274	0.087314	grey	NA	2264369..2265445	-	358	24113541	yeiB	hypothetical protein
SF4371	-1.03034	-0.0431141	7.70552	0.787011	0.914201	0.129417	grey	NA	4543075..4543278	-	67	24115570	yjiX	hypothetical protein
SF1103	-1.03014	-0.0428337	6.74506	0.848774	0.941274	0.087314	grey	NA	1143477..1144481	+	334	24112505	holB	DNA polymerase III subunit delta'
SF2859	-1.02983	-0.0424126	6.76233	0.849349	0.941274	0.087314	grey	NA	2950472..2951461	-	329	24114128	-	hypothetical protein
SF0138	-1.0298	-0.0423589	8.307	0.742471	0.892307	0.164388	grey	NA	152560..153264	-	234	24111584	sfsA	DNA-binding transcriptional regulator
SF1450	-1.02974	-0.0422856	5.82667	0.893154	0.95993	0.0589988	grey	NA	1484983..1485819	+	278	24112830	-	aldolase
SF4193	-1.02954	-0.0420014	6.77904	0.849912	0.941274	0.087314	grey	NA	4366950..4367345	-	131	24115397	insB	IS1 ORF2
SF2781	-1.02954	-0.0420014	6.78074	0.849912	0.941274	0.087314	grey	NA	2856239..2856601	+	120	56480179	ygcM	6-pyruvoyl tetrahydrobiopterin synthase
SF2485	-1.02928	-0.0416406	7.35892	0.817394	0.928372	0.107225	grey	NA	2546576..2547151	-	191	24113773	-	RpoE-regulated lipoprotein
SF3708	-1.02928	-0.0416406	7.3587	0.817394	0.928372	0.107225	grey	NA	3814555..3815460	-	301	24114937	-	IS2 transposase TnpB
SF3064	-1.02925	-0.0415999	6.79563	0.850463	0.941274	0.087314	grey	NA	3161959..3162441	-	160	24114325	-	hypothetical protein
SF1638	-1.02917	-0.0414782	5.85823	0.893949	0.960552	0.0580646	grey	NA
SF2011	-1.02897	-0.0412077	6.81043	0.851003	0.941274	0.087314	grey	NA	2035944..2036354	-	136	344915285	-	IS2 ORF1
SF2615	-1.02897	-0.0412077	6.81216	0.851003	0.941274	0.087314	grey	NA	2690825..2691235	+	136	344915305	-	IS2 ORF1
SF3711	-1.02897	-0.0412077	6.81335	0.851003	0.941274	0.087314	grey	NA
SF0201	-1.02873	-0.0408635	7.39118	0.818691	0.928877	0.106441	grey	NA	228437..229015	-	192	344915216	rnhA	RNase HI
SF1053	-1.02862	-0.0407078	5.88912	0.894711	0.961138	0.0571843	grey	NA	1097226..1097729	-	167	24112458	-	bacteriophage protein
SF3690	-1.02822	-0.0401513	8.14309	0.76886	0.905838	0.142676	grey	NA	3792715..3794823	+	702	24114920	spoT	bifunctional (p)ppGpp synthetase II/ guanosine-3',5'-bis pyrophosphate 3'-pyrophosphohydrolase
SF4257	-1.02802	-0.0398631	8.15604	0.769474	0.905838	0.142676	grey	NA	4429907..4431280	-	457	24115458	yjfG	ligase
SF3524	-1.02796	-0.0397809	7.84267	0.793363	0.917023	0.124971	grey	NA	3613496..3614995	+	499	24114764	pitA	low-affinity phosphate transport protein
SF0607	-1.02767	-0.0393756	6.88864	0.85354	0.942672	0.0851722	grey	NA	639044..639808	+	254	24112028	ybfF	acyl-CoA esterase
SF3242	-1.02764	-0.0393321	8.43862	0.749433	0.895391	0.159411	grey	NA	3336885..3338318	+	477	24114491	rpoN	RNA polymerase factor sigma-54
SF4318	-1.02758	-0.0392569	7.86596	0.794374	0.917475	0.12426	grey	NA	4493978..4494946	-	322	24115518	psd	phosphatidylserine decarboxylase
SF0625	-1.02719	-0.0386978	6.91901	0.854486	0.943247	0.0842918	grey	NA	660838..662376	+	512	24112045	lnt	apolipoprotein N-acyltransferase
SF3930	-1.0269	-0.0382956	7.50375	0.82302	0.932195	0.101297	grey	NA	4055102..4056088	+	328	24115148	yihE	serine/threonine protein kinase
SF1350	-1.02665	-0.0379488	6.00449	0.897467	0.963167	0.0541424	grey	NA	1397033..1397398	+	121	24112737	-	hypothetical protein
SF0129	-1.0265	-0.0377339	6.96221	0.855837	0.943801	0.083446	grey	NA	145059..145961	+	300	24111575	yadD	hypothetical protein
SF3878	-1.02632	-0.037474	7.94897	0.797837	0.917965	0.12349	grey	NA	3999519..4002065	+	848	24115098	cyaA	adenylate cyclase
SF1309	-1.02628	-0.0374258	6.97961	0.85627	0.94381	0.0834321	grey	NA	1362226..1362894	+	222	24112703	pspA	phage shock protein PspA
SF2104	-1.02624	-0.0373617	8.26986	0.77485	0.908149	0.139	grey	NA	2117603..2118688	-	361	24113426	rfbB	dTDP-glucose 4,6 dehydratase
SF3699	-1.02616	-0.0372556	7.55349	0.824791	0.933433	0.0993824	grey	NA	3808392..3809435	+	347	24114928	shiA	hypothetical protein
SF0815	-1.02607	-0.037124	6.99079	0.856696	0.94381	0.0834318	grey	NA	847599..848267	-	222	24112231	artM	arginine transporter permease subunit ArtM
SF3129	-1.02607	-0.037124	6.99372	0.856696	0.94381	0.0834318	grey	NA	3230377..3231621	+	414	24114384	ygjU	serine/threonine transporter SstT
SF1026	-1.02579	-0.0367357	6.06019	0.898691	0.963549	0.0535695	grey	NA	1071266..1072252	+	328	24112434	ycdU	hypothetical protein
SF1089	-1.02565	-0.0365357	8.31038	0.776642	0.908811	0.137948	grey	NA	1132165..1132539	+	124	24112491	-	hypothetical protein
SF0937	-1.02538	-0.036165	6.08885	0.899269	0.963797	0.0531994	grey	NA	984157..984570	-	137	24112349	-	hypothetical protein
SF0087	-1.02534	-0.0360975	7.60961	0.826775	0.934407	0.0978771	grey	NA	98262..99329	+	355	24111535	murG	undecaprenyldiphospho-muramoylpentapeptide beta-N- acetylglucosaminyltransferase
SF3513	-1.02525	-0.0359758	7.04833	0.858318	0.943877	0.0833289	grey	NA	3605148..3606053	+	301	24114754	-	IS2 transposase TnpB
SF0326	-1.02525	-0.0359758	7.04879	0.858318	0.943877	0.0833289	grey	NA	336671..337348	+	225	24111768	aroM	hypothetical protein
SF0435	-1.02487	-0.0354347	7.07593	0.859086	0.943877	0.0833289	grey	NA	452239..452916	+	225	24111873	ybbL	ABC transporter ATP-binding protein YbbL
SF0858	-1.02468	-0.0351719	7.08745	0.85946	0.943877	0.0833289	grey	NA	898668..899342	+	224	24112274	-	ISSfl4 ORF1
SF0244	-1.02468	-0.0351719	7.08829	0.85946	0.943877	0.0833289	grey	NA	265385..266290	-	301	24111688	-	IS2 transposase TnpB
SF0522	-1.02462	-0.0350886	6.14047	0.900364	0.963971	0.0529383	grey	NA	542562..543464	-	300	24111951	-	LysR family transcriptional regulator
SF0355	-1.0245	-0.034914	7.1001	0.859827	0.943877	0.0833289	grey	NA	366086..366604	+	172	56479651	pgpA	phosphatidylglycerophosphatase A
SF1635	-1.0245	-0.034914	7.1009	0.859827	0.943877	0.0833289	grey	NA	1663111..1664757	-	548	24113001	fumA	fumarate hydratase FumA
SF3801	-1.0245	-0.034914	7.1009	0.859827	0.943877	0.0833289	grey	NA	3911469..3911771	+	100	24115024	-	IS600 ORF1
SF2839	-1.02434	-0.0346879	7.68142	0.829204	0.935092	0.0968202	grey	NA	2926549..2928795	-	748	24114108	ptsP	fused phosphoenolpyruvate-protein phosphotransferase PtsP/GAF domain containing protein
SF0870	-1.02426	-0.0345804	6.1647	0.900882	0.963971	0.0529383	grey	NA
SF1576	-1.02426	-0.0345804	6.165	0.900882	0.963971	0.0529383	grey	NA	1608378..1609136	-	252	24112947	-	trans-aconitate 2-methyltransferase
SF1340	-1.02414	-0.0344126	7.12758	0.860541	0.943877	0.0833289	grey	NA	1391199..1391501	-	100	24112728	-	IS600 ORF1
SF1565	-1.02391	-0.0340907	6.19059	0.901382	0.963971	0.0529383	grey	NA	1596822..1597487	+	221	24112937	ydeB	hypothetical protein
SF0545	-1.02387	-0.0340345	7.71447	0.830335	0.935489	0.0962071	grey	NA	566108..567124	+	338	56479688	galE	UDP-galactose-4-epimerase
SF0414	-1.0238	-0.0339293	7.15253	0.861231	0.944123	0.0829531	grey	NA	427943..428494	+	183	56479669	apt	adenine phosphoribosyltransferase
SF0088	-1.02376	-0.033876	7.72507	0.83061	0.935489	0.0962071	grey	NA	99383..100858	+	491	24111536	murC	UDP-N-acetylmuramate--L-alanine ligase
SF2879	-1.02374	-0.0338495	8.13242	0.804977	0.920388	0.119686	grey	NA	2972026..2972736	-	236	24114147	dsbC	protein disulfide isomerase
SF2659	-1.02363	-0.0336942	7.16543	0.861567	0.944229	0.0827912	grey	NA	2736396..2737556	+	386	24113938	pheA	bifunctional chorismate mutase/prephenate dehydratase
SF0678	-1.02358	-0.0336187	6.21428	0.901865	0.963971	0.0529383	grey	NA	710347..711186	+	279	24112096	-	IS911 ORF2
SF3657	-1.02339	-0.0333609	8.73864	0.763545	0.903456	0.146474	grey	NA	3763826..3765022	-	398	24114887	kbl	2-amino-3-ketobutyrate CoA ligase
SF1958	-1.02264	-0.0322989	6.28361	0.903218	0.963971	0.0529383	grey	NA	1992100..1992324	+	74	24113292	yecF	hypothetical protein
SF3112	-1.02254	-0.0321598	7.25067	0.863764	0.944527	0.0823367	grey	NA	3207223..3207846	+	207	24114369	yqjI	hypothetical protein
SF2693	-1.0224	-0.0319553	7.26193	0.864058	0.944527	0.0823367	grey	NA	2769687..2770592	-	301	24113969	-	IS2 transposase TnpB
SF0675	-1.02235	-0.0318885	6.31015	0.90364	0.963971	0.0529383	grey	NA	708140..708904	-	254	24112093	-	bacteriophage protein
SF1963	-1.02225	-0.0317542	7.2745	0.864346	0.944527	0.0823367	grey	NA	1995730..1996587	-	285	24113297	-	cystine transporter subunit
SF1217	-1.02211	-0.0315565	7.28486	0.86463	0.944586	0.0822458	grey	NA	1264201..1265010	+	269	24112613	ychA	hypothetical protein
SF0988	-1.02207	-0.0314915	6.33068	0.904048	0.963971	0.0529383	grey	NA	1037100..1037744	-	214	24112399	ymcC	regulator
SF0082	-1.02177	-0.0310655	7.8864	0.835499	0.937392	0.0932751	grey	NA	91784..93271	+	495	24111530	murE	UDP-N-acetylmuramoylalanyl-D-glutamate--2,6-diaminopimelate ligase
SF2314	-1.02153	-0.0307356	6.37269	0.904824	0.963971	0.0529383	grey	NA	2359908..2360747	+	279	344915290	-	IS2 ORF2
SF0517	-1.02153	-0.0307356	6.3757	0.904824	0.963971	0.0529383	grey	NA	539494..539832	-	112	24111948	-	IS911 ORF1
CP0113	-1.02109	-0.0301038	7.94516	0.837175	0.937695	0.0928095	grey	NA	93705..94055	-	116	31983696	-	ISSfl4 ORF2
SF3115	-1.02095	-0.0299131	7.38512	0.866989	0.946079	0.0799671	grey	NA	3211908..3212891	+	327	56480253	ebgR	DNA-binding transcriptional repressor EbgR
SF1589	-1.02056	-0.0293596	6.45913	0.906237	0.963971	0.0529383	grey	NA	1619973..1620785	-	270	24112958	-	hypothetical protein
SF3603	-1.02039	-0.0291216	8.41737	0.814403	0.92616	0.110667	grey	NA	3706069..3706980	-	303	24114836	glyQ	glycyl-tRNA synthetase subunit alpha
[truncated: 2,443 more rows]
