# Supplementary material for: The outer membrane phospholipase A is essential for membrane integrity and type III secretion in Shigella flexneri
Source: Open Biol. 2016 Sep 21;6(9):160073. doi: 10.1098/rsob.160073 (PMC5043575; doi:10.1098/rsob.160073)
Supplement: Supplemental table 5 [file rsob160073supp6.xlsx]

## Sheet: Secretome
Proteins secreted by WT
Accession	Description	ΣCoverage	Σ# Proteins	Σ# Unique Peptides	Σ# Peptides	Σ# PSMs	Score A2	Coverage A2	# Peptides A2	# PSM A2	Score A4	Coverage A4	# Peptides A4	# PSM A4	# AAs	MW [kDa]	calc. pI
CP0070	sepA extracellular serine protease SepA	56.52	1	51	51	4382	77989.4	56.52	51	2126	6786.54	56.52	51	2256	1364	145.927	6.56592
CP0078	ipaH7.8 invasion plasmid antigen	52.57	1	12	25	422	5802.28	52.57	25	204	421.385	52.57	25	218	565	64.4924	5.43994
CP0079	ipaH4.5 invasion plasmid antigen	35.19	1	6	18	186	2367.66	35.19	18	94	167.246	33.45	17	92	574	65.3505	5.45264
CP0125	ipaA hypothetical protein	80.88	1	53	53	2397	34658	80.88	53	1153	3038.83	80.88	51	1244	633	70.0234	6.59521
CP0126	ipaD hypothetical protein	83.43	1	25	25	4535	74046.4	83.43	25	2179	6959.38	83.43	25	2356	332	36.6393	5.99854
CP0127	ipaC IpaC, secreted by the Mxi-Spa secretion machinery, required for entry into epithelial cells	86.23	1	41	41	17512	334607	86.23	41	8542	26878.7	85.12	39	8970	363	38.8382	8.6167
CP0128	ipaB IpaB, secreted by the Mxi-Spa secretion machinery, required for entry into epithelial cells	56.9	1	34	34	2364	39129.5	56.9	34	1153	3445.95	56.21	32	1211	580	62.1332	7.94287
CP0130	ipgB1 protein IpgB1	81.73	1	17	17	474	7882.09	78.85	16	229	642.596	81.73	17	245	208	23.6694	9.53955
CP0132	icsB IcsB, invasion protein	56.07	1	23	23	253	4043.61	56.07	23	125	328.19	56.07	23	128	494	56.3853	9.24658
CP0133	ipgD hypothetical protein	68.77	1	40	40	1387	17798.5	68.77	40	671	1511.64	68.77	39	716	538	59.8572	9.37842
CP0142	mxiL Mxi-Spa secretion machinery protein MxiL	42.96	1	6	6	182	3631.92	42.96	6	92	289.149	42.96	5	90	135	15.6146	4.37354
CP0146	mxiC Mxi-Spa secretion machinery protein	57.75	1	21	21	181	3084.34	57.75	21	88	217.487	57.75	21	93	355	40.1664	4.94482
CP0151	spa32 Mxi-Spa secretion machinery protein Spa32	73.63	1	23	23	560	8729.89	73.63	23	292	705.681	65.07	20	268	292	32.9574	6.02393
CP0181	virA VirA protein	72.75	1	27	27	715	10439	72.75	27	347	909.789	72.75	27	368	400	44.7064	6.11279
CP0226	ipaH9.8 invasion plasmid antigen, secreted by the Mxi-Spa secretion machinery	35.05	1	4	16	227	3272.15	35.05	16	112	231.506	35.05	16	115	545	61.941	5.021
CP0265	ipaH1.4 invasion plasmid antigen, secreted by the Mxi-Spa secretion machinery	45.39	1	8	21	320	5333.14	45.39	21	158	386.426	44.35	20	162	575	64.8189	5.08447
CP0265a	ospE1 OspE1	85.23	1	2	6	342	4307.31	85.23	6	171	445.725	85.23	6	171	88	9.98216	6.60986
SF1880	ipaH_4 invasion plasmid antigen	31.22	1	3	15	175	2438.32	27.79	14	86	157.98	31.22	15	89	583	65.9553	5.03369
SF2610	ipaH_7 invasion plasmid antigen	25.99	1	2	14	174	2353.41	25.99	14	86	156.919	25.99	14	88	608	69.657	5.93506
SF2968	sigA serine protease	30.51	1	33	33	340	6016.73	29.88	32	165	508.761	30.51	33	175	1285	139.59	8.30908
SF2973	pic serine protease	29.88	1	32	32	529	6748.35	29.23	31	261	630.595	29.88	32	268	1372	146.363	6.84424
Proteins secreted by pldA mutant
CP0070	sepA extracellular serine protease SepA	9.82	1	7	7	94	2212.08	8.21	6	43	166.63	9.82	7	45	1364	145.927	6.56592
CP0125	ipaA hypothetical protein	5.85	1	2	2	10	123.765	5.85	2	5	10.4246	5.85	2	5	633	70.0234	6.59521
CP0126	ipaD hypothetical protein	39.46	1	10	10	107	1879.89	39.46	10	53	150.209	39.46	10	52	332	36.6393	5.99854
CP0127	ipaC IpaC, secreted by the Mxi-Spa secretion machinery, required for entry into epithelial cells	66.67	1	18	18	616	11754.1	66.67	18	284	925.139	66.39	17	296	363	38.8382	8.6167
CP0128	ipaB IpaB, secreted by the Mxi-Spa secretion machinery, required for entry into epithelial cells	6.03	1	2	2	56	1040.15	6.03	2	25	99.1327	6.03	2	25	580	62.1332	7.94287
SF2968	sigA serine protease	11.67	1	11	11	50	759.077	8.87	8	16	63.4433	9.42	9	17	1285	139.59	8.30908
SF2973	pic serine protease	7.58	1	8	8	34	504.242	5.9	6	14	43.5328	7	7	15	1372	146.363	6.84424
Proteins secreted by spa47 mutant
CP0070	sepA extracellular serine protease SepA	45.6	1	43	44	7651	157728	45.6	44	3766	13234.2	44.65	42	3885	1364	145.927	6.56592
SF2973	pic serine protease	16.33	1	19	20	622	8472.62	16.33	20	312	720.842	15.45	18	310	1372	146.363	6.84424
SF2968	sigA serine protease	15.72	1	17	17	542	10714.4	15.72	17	267	898.403	15.72	17	275	1285	139.59	8.30908
Proteins secreted by spa47/pldA double mutant
CP0070	sepA extracellular serine protease SepA	30.65	1	30	30	1438	31707.5	29.62	27	705	2715.59	29.69	28	733	1364	145.927	6.56592
SF2968	sigA serine protease	17.12	1	18	18	694	12467.4	17.12	18	340	1172.47	17.12	18	354	1285	139.59	8.30908
SF2973	pic serine protease	14.8	1	17	17	301	3834.85	14.07	16	151	333.572	14.8	17	150	1372	146.363	6.84424
